# Supplementary material for: Pregnancy Epigenetic Signature in T Helper 17 and T Regulatory Cells in Multiple Sclerosis
Source: Front Immunol. 2019 Jan 8;9:3075. doi: 10.3389/fimmu.2018.03075 (PMC6331474; doi:10.3389/fimmu.2018.03075)
Supplement: Supplementary file 1 [file Data_Sheet_1.xlsx]

## Sheet: Table S1 caption
Table S1. Prediction of Super Enhancers and Active Regulatory Regions

## Sheet: A_CD4+_predicted_SEs
Cell Population	CHROM	START	STOP	NUM_LOCI	CONSTITUENT_SIZE	READS H3K27ac	READS INPUT	RANK
Naive	chr14	99653639	99753658	19	47992	281213	17953.4	1
Naive	chr11	128332378	128398468	26	48740	226649	15339.5	2
Naive	chr1	226820483	226927466	30	31776	196956	19417.4	3
Naive	chr14	22952020	23039859	23	65939	183461	13931.3	4
Naive	chr4	40192249	40267357	29	29042	166980	12550.5	5
Naive	chr1	198566200	198656041	28	46428	140053	14823.8	6
Naive	chr17	8030070	8129378	16	23122	126419	11966.6	7
Naive	chr8	29930114	29958869	13	13315	119560	5923.53	8
Naive	chr5	131722492	131833760	26	36226	126946	15388.4	9
Naive	chr9	123630743	123698823	22	33955	118970	9224.84	10
Naive	chr17	7737228	7792882	11	17327	114903	7735.91	11
Naive	chr19	12886065	12917957	10	14287	110748	4681.75	12
Naive	chr6	26155479	26253430	16	33223	120509	16788.8	13
Naive	chr2	70289641	70374596	22	25616	112370	10407	14
Naive	chr1	203236681	203297509	12	20734	110537	9525.66	15
Naive	chr11	118782309	118801677	7	14815	104990	3982.06	16
Naive	chr11	128154910	128213573	14	19703	109530	9990.31	17
Naive	chr19	16434490	16494736	16	25682	107858	8675.42	18
Naive	chr6	143222876	143269274	7	11489	107128	8903.78	19
Naive	chr12	7013666	7080542	17	23083	106754	9148.64	20
Naive	chr2	136871317	136894955	7	6796	102421	5500.56	21
Naive	chr7	142490881	142510525	6	17687	100345	4309.89	22
Naive	chr14	61788166	61878695	26	34316	110527	15715.8	23
Naive	chr19	39880798	39903949	6	14023	99496.1	4894.12	24
Naive	chr17	38753341	38779340	10	9953	99612.6	5160.8	25
Naive	chr1	167441970	167488268	22	17829	101300	8069.74	26
Naive	chr11	65183522	65198653	1	15132	96662.9	3847.81	27
Naive	chr14	91813678	91884673	26	31465	102865	10052.9	28
Naive	chr1	40839027	40870496	13	18416	98202.2	6189.95	29
Naive	chr2	54784848	54832691	20	22620	100384	8860.52	30
Naive	chr11	62358347	62446950	15	17209	100139	9099.53	31
Naive	chr5	39164324	39218004	19	17067	99962.9	9844.91	32
Naive	chr17	76705143	76795500	28	24878	99980	12089.8	33
Naive	chr7	50343684	50370554	6	18077	92435.5	5637.33	34
Naive	chr19	49946892	50006125	11	18308	91414.3	7481.13	35
Naive	chr2	235328962	235373177	12	15353	90472.7	7056.71	36
Naive	chr1	154908719	154956574	9	18107	90599.1	7283.53	37
Naive	chr17	75429781	75471466	13	25066	89368.5	6723.79	38
Naive	chr14	102275637	102293190	3	16393	85551.6	3665.07	39
Naive	chr19	18389921	18452053	11	16489	88277.1	6598.42	40
Naive	chr15	31615845	31660432	15	32909	88692.5	7044.75	41
Naive	chr6	31506959	31562677	11	22845	88547	7126.33	42
Naive	chr11	60788868	60888074	21	17832	93590.9	12767.8	43
Naive	chr22	40296218	40357815	30	22878	90917.2	10385.3	44
Naive	chr3	52272336	52323042	19	15710	87209.2	6992.36	45
Naive	chr7	50411082	50440844	14	17982	85994.3	6116.09	46
Naive	chr2	106354004	106418117	24	22789	88540.1	10610.7	47
Naive	chr2	158260432	158310634	11	20191	85935.8	8755.23	48
Naive	chr19	14466474	14495711	7	7161	77247.1	3876.83	49
Naive	chr10	11183332	11222469	10	19592	80074.3	8449.68	50
Naive	chr15	45001887	45029534	8	14535	77284.4	5819.69	51
Naive	chr11	67006952	67057437	14	19526	77474.3	6295.48	52
Naive	chr10	73472385	73533672	14	19647	78778.3	8451.48	53
Naive	chr12	12844249	12895249	10	21903	76887.6	6635.1	54
Naive	chr14	100525097	100549486	15	15675	74310.8	4811.95	55
Naive	chr5	156568894	156649680	23	23833	80834.5	11463.5	56
Naive	chr6	33238812	33292089	7	15897	75743.9	6515.78	57
Naive	chr17	56395096	56430430	7	18122	73671.4	5126.96	58
Naive	chr17	38473987	38504925	11	14326	72837.3	4566.45	59
Naive	chr5	169681501	169730082	17	12523	75315.1	8336.5	60
Naive	chr15	89164169	89193472	5	19228	71379.2	4919.97	61
Naive	chr11	67158795	67214004	14	21305	72020.1	6023.3	62
Naive	chrX	12965208	13032235	15	21653	72302	6876.97	63
Naive	chrX	48748531	48816790	16	20506	70463.8	5474.37	64
Naive	chr5	42990734	43020844	3	11638	70565.8	5687.78	65
Naive	chr9	117125905	117160724	17	16818	70912.4	6103.77	66
Naive	chr17	38704038	38739105	4	7111	70505.7	5754.49	67
Naive	chr22	36748578	36784567	19	20709	69275.2	5121.23	68
Naive	chr19	13260408	13283682	5	14593	66940.7	3102.42	69
Naive	chr17	43296640	43309924	4	11864	65640.2	2138.72	70
Naive	chr12	6532921	6580587	13	21201	69988	6577.91	71
Naive	chr10	112619224	112633342	5	8645	64691.5	3169.49	72
Naive	chr13	52376452	52399874	4	3720	66129.7	4639.9	73
Naive	chr1	150532807	150552748	6	15747	65723.5	4426.9	74
Naive	chr12	122219437	122251404	14	20565	65861.6	4580.87	75
Naive	chr3	18459496	18488575	12	20149	65078.8	4431.64	76
Naive	chr1	31213892	31233085	6	16193	64110.4	3487.37	77
Naive	chr6	26020594	26057599	6	13643	67870.9	7345.49	78
Naive	chr16	30365891	30442025	14	13017	67180.6	7506.81	79
Naive	chr11	65307490	65363211	13	14771	65193.6	6051.3	80
Naive	chr9	132646016	132658328	4	10518	61860.4	2946.26	81
Naive	chr1	234735224	234749318	3	9906	62143.3	3313.5	82
Naive	chr19	1847068	1906120	10	14435	63415.9	4718.25	83
Naive	chr1	24827783	24867470	6	11320	63955.6	5274.4	84
Naive	chr2	197023863	197049393	10	18999	63339.9	4671.99	85
Naive	chr19	13944191	13973112	7	11624	61341.4	2764.85	86
Naive	chr6	32804786	32823854	7	9090	62491.6	4015.72	87
Naive	chr5	130691675	130732764	13	13006	65191.8	6771.47	88
Naive	chr1	206725015	206765743	17	21551	64993.7	6695.68	89
Naive	chr22	37614532	37641440	12	20523	62612.2	4420.98	90
Naive	chr1	145427687	145478354	10	13203	64843.6	6804.58	91
Naive	chr7	104648873	104658255	4	7402	60484.8	2520.94	92
Naive	chr19	59054997	59092557	8	9898	62661.3	4875.29	93
Naive	chr10	82214149	82265536	18	22353	64197.8	6716.28	94
Naive	chr11	65401113	65431637	5	9817	60800.8	3418.69	95
Naive	chr2	238582005	238613772	11	9484	61783.6	4622.1	96
Naive	chr5	176839920	176883408	8	9355	61948.7	4861.96	97
Naive	chr13	114874790	114927722	13	17688	63513.1	6695.9	98
Naive	chr10	14569338	14630850	19	20557	66260.7	9688.14	99
Naive	chr11	3853787	3893073	15	13910	61922.6	5735.76	100
Naive	chr2	68943204	69007170	21	21876	65270.9	10004.3	101
Naive	chr3	50604583	50675945	21	29062	63291	8121	102
Naive	chr11	73680857	73723877	11	13644	61299.2	6349.75	103
Naive	chr9	134127428	134154639	9	15551	57583.9	3453.08	104
Naive	chr20	57720727	57753266	9	10307	59517.1	5473.06	105
Naive	chr2	175453396	175500722	14	15919	60875.4	7079.97	106
Naive	chr19	2032107	2062357	11	13772	56882.1	3397.07	107
Naive	chr19	1241809	1277380	10	14102	56856.7	4222.28	108
Naive	chr2	204569921	204615481	14	21062	60421.7	8059.56	109
Naive	chr19	42745943	42789153	10	14236	57270.5	4908.66	110
Naive	chr1	153916684	153964352	8	13804	57530.5	5386.48	111
Naive	chr3	50354382	50403356	12	13015	57079.2	5171.65	112
Naive	chr9	100666762	100693591	7	9399	56354.3	4483.13	113
Naive	chr15	93443230	93466273	10	14403	56448.4	4693.86	114
Naive	chr22	31666872	31704684	12	16009	56755.8	5100.84	115
Naive	chr1	161122978	161197709	15	23351	61204.7	9685.14	116
Naive	chr12	15100517	15116638	7	11950	54945.2	3678.81	117
Naive	chr8	134057962	134105924	13	21328	58719.9	7597.18	118
Naive	chr10	43889418	43916707	9	8926	54034.9	2919.92	119
Naive	chr13	24824671	24849219	4	10210	56097.1	5339.19	120
Naive	chr2	235387143	235406185	5	11399	54008.8	3399	121
Naive	chr6	90984535	91007025	4	4151	54587.7	4171.9	122
Naive	chr8	38201411	38244830	10	13938	55493.8	5158.18	123
Naive	chr5	130586641	130632273	13	13716	55648.2	5740.51	124
Naive	chr19	42363847	42395927	11	13611	53333	3541.63	125
Naive	chr19	56135690	56167980	5	10010	53992.1	4301.03	126
Naive	chr2	96808399	96830864	4	11235	52507.4	3115.9	127
Naive	chr11	60738726	60757058	6	5922	51791.6	3048.61	128
Naive	chr6	42737699	42752714	4	8157	50867.8	2144.14	129
Naive	chr8	41997062	42013345	5	6952	51659.4	3220.78	130
Naive	chr19	1064887	1105385	11	11513	52700	4547.93	131
Naive	chr6	33377205	33399252	5	10441	51695.8	3615.71	132
Naive	chr11	35181951	35199224	5	5810	51623.8	3715.42	133
Naive	chr9	95709782	95751243	14	15313	52879.4	5049.95	134
Naive	chr15	75069047	75092572	12	16603	51712.7	3959.26	135
Naive	chr11	62598314	62624188	4	8323	51851.5	4416.69	136
Naive	chr16	22199667	22219230	3	7750	50169.3	2862.07	137
Naive	chr17	6915158	6950132	6	8896	51331.3	4161.91	138
Naive	chr17	47807718	47841497	7	12570	51546.8	4935.11	139
Naive	chr5	150582230	150644199	15	15456	52450.6	6029.58	140
Naive	chr3	30670151	30715779	10	7364	55068.4	8678.45	141
Naive	chr20	43587914	43622253	9	10591	51120.5	4848.67	142
Naive	chr1	32713434	32740716	9	11665	49606.9	3617.59	143
Naive	chr6	32143101	32164577	6	9127	48630.3	3006.64	144
Naive	chr1	111738248	111772563	11	12423	50782.8	5212.45	145
Naive	chr15	81578779	81596905	8	8068	49235.7	3710.39	146
Naive	chr1	160593278	160655048	17	22549	55049.4	9679.36	147
Naive	chr9	135978611	136025261	13	29404	49990.1	4646.34	148
Naive	chr19	48824716	48837609	6	7556	47854.9	2783.6	149
Naive	chr14	61899917	61946221	17	12400	52888.4	8066.16	150
Naive	chr12	65050111	65095262	17	20377	51201.2	6506.26	151
Naive	chr3	71481790	71506190	5	5248	49554	4865.36	152
Naive	chr16	68297321	68326310	16	12399	48631.9	4038.17	153
Naive	chr5	172191600	172205414	3	5624	47900	3325.03	154
Naive	chr7	45014037	45076721	18	20030	50554.6	5992.59	155
Naive	chr4	38655432	38676699	7	10170	48016.6	3579.24	156
Naive	chr1	45265249	45286342	6	11527	48096.3	3716.59	157
Naive	chr2	85055551	85086420	13	9147	49594.1	5229.21	158
Naive	chr1	114471402	114490890	4	5713	47390.9	3112.23	159
Naive	chr12	92526018	92552921	6	13572	48721.3	4611.17	160
Naive	chr14	69237794	69263193	7	18104	48560.3	4556.58	161
Naive	chr14	105524519	105543204	4	6965	45996.9	2049.74	162
Naive	chr7	138759705	138804380	11	11397	50429.1	6491.28	163
Naive	chr2	157188622	157200094	2	5599	46235.6	2352.91	164
Naive	chr20	31096716	31129112	6	9713	48205.2	4396.14	165
Naive	chr11	58330031	58348535	3	7571	47107.5	3415.84	166
Naive	chr14	98638303	98676671	10	11948	49851.5	6326.88	167
Naive	chr11	65263760	65278257	4	10506	46580.3	3153.1	168
Naive	chr1	151015579	151043909	5	8123	46982.5	3663.07	169
Naive	chr1	36614240	36628837	4	10980	45611.2	2418.72	170
Naive	chr20	39749691	39788093	15	18019	48344.3	5357.08	171
Naive	chr21	45552895	45580243	11	14019	46543.6	3615.41	172
Naive	chr12	55353618	55385632	6	6314	48043.4	5541.62	173
Naive	chr7	158595741	158635600	12	11660	47539.8	5062.09	174
Naive	chr12	48195473	48228116	10	19073	46519.5	4246.85	175
Naive	chr3	151960888	151990989	5	7396	46587.3	4340.56	176
Naive	chr2	198056625	198081771	8	10605	47058.2	4812.94	177
Naive	chrX	70315152	70349454	13	10033	44969.9	2795.61	178
Naive	chr6	112071742	112099219	9	7742	47032.4	5058.52	179
Naive	chr11	308108	327051	4	1349	43603	1867.78	180
Naive	chr19	36387597	36395268	3	6403	43156.3	1499.68	181
Naive	chr11	64878213	64903222	6	6957	45381.3	3931.41	182
Naive	chr5	90674674	90680653	1	5980	42729.5	1431.97	183
Naive	chr11	62308435	62325664	3	8595	43572.1	2727.35	184
Naive	chr14	105947422	105958000	5	7348	42455.9	1795.09	185
Naive	chr10	116257698	116286971	6	6425	45443.4	4917.86	186
Naive	chr5	118603902	118636101	9	5165	45345.9	4952.21	187
Naive	chr21	43813414	43845297	6	7479	44945.5	4734.63	188
Naive	chr10	104153489	104159700	2	3627	41577.1	1388.78	189
Naive	chr1	156450788	156478240	6	12015	44123.6	3977.79	190
Naive	chr9	73012387	73036242	4	8344	43819.2	3704.68	191
Naive	chr5	110559258	110591052	9	14077	44991.7	5013.91	192
Naive	chr12	58133129	58177300	10	9613	46030.6	6166.27	193
Naive	chr5	171600315	171615645	8	11620	42712.4	2894.3	194
Naive	chr15	93351300	93388812	10	12906	44372.9	4610.22	195
Naive	chr19	14096337	14126456	6	7590	42320.2	2650.47	196
Naive	chr4	40284982	40319574	11	10315	45716.8	6050.14	197
Naive	chr16	11651661	11681156	8	6587	42921.1	3344.73	198
Naive	chr3	16327427	16361307	6	4135	46547.7	7030.1	199
Naive	chr11	64617318	64648497	14	20388	43853.3	4639.44	200
Naive	chr6	31762473	31805255	13	10942	43470.8	4278.2	201
Naive	chr2	99060894	99100094	9	12323	44460.6	5272.4	202
Naive	chr17	62062377	62103722	9	10325	43565.2	4440.45	203
Naive	chr1	154971512	154989894	5	14374	41313.5	2238.93	204
Naive	chr1	117296413	117313579	9	12339	42261	3199.74	205
Naive	chr4	103741094	103750444	4	4569	41323.3	2346.85	206
Naive	chr14	64967825	64977624	5	6135	40819.7	1895.13	207
Naive	chr20	57225030	57240253	8	10283	41220.8	2476.78	208
Naive	chr1	12185146	12248243	26	38405	44281.5	5754.45	209
Naive	chr2	198152214	198192198	12	14380	44594.2	6109.56	210
Naive	chr1	209921180	209958527	12	12841	44050.8	5646.87	211
Naive	chr14	50547727	50583804	7	5237	43786.7	5494.53	212
Naive	chr2	85107002	85174150	15	14736	46365.7	8077.9	213
Naive	chr17	43210013	43250717	7	8356	42604.9	4355.33	214
Naive	chr6	149789936	149829889	11	12476	42641.8	4426.79	215
Naive	chr11	65623795	65667695	8	12424	42662	4482.19	216
Naive	chr22	30684774	30723651	14	12437	43445	5349.48	217
Naive	chr1	167402561	167425874	13	11056	41807.2	3767.38	218
Naive	chr17	7137038	7156448	5	8313	40566.9	2604.82	219
Naive	chr2	74679584	74710776	7	7990	42452.3	4588.34	220
Naive	chr16	15728276	15768063	10	10940	42038.9	4229.36	221
Naive	chr15	63789767	63798811	3	4651	39786.4	2040.33	222
Naive	chr6	37457821	37485948	6	8263	41844.5	4249.99	223
Naive	chrX	78389376	78423251	10	14132	40128.3	2628.7	224
Naive	chr12	56496676	56532531	6	10297	43069	5693.77	225
Naive	chr2	232570710	232577364	3	5558	38655.7	1284.89	226
Naive	chr14	92327371	92347646	6	4635	41142	3797.51	227
Naive	chr16	29801412	29833690	7	11060	41470.8	4180	228
Naive	chr20	4792440	4804283	2	4794	38976.5	1777.63	229
Naive	chr12	57869584	57882591	2	5725	38906.5	1796.27	230
Naive	chr11	64510271	64548212	8	13347	42194.2	5095.48	231
Naive	chr21	46330871	46360747	11	10511	40174.3	3187.77	232
Naive	chr6	27774771	27807730	9	15102	41732.7	4901	233
Naive	chr17	7451729	7487979	9	9562	41372.1	4589.25	234
Naive	chr20	35557537	35580510	9	8968	39304.5	2552.3	235
Naive	chr2	30447788	30462437	6	8545	39473.2	2817	236
Naive	chr1	207079366	207104115	7	9351	41382.8	4788.93	237
Naive	chr16	4524264	4566348	10	9026	41301.2	4793.37	238
Naive	chr6	138131979	138150571	7	6386	39586.1	3104.86	239
Naive	chr2	43401083	43422704	3	2734	38930.8	2583.71	240
Naive	chr22	45692368	45716662	4	5119	39042.9	2871.55	241
Naive	chr18	2959194	2983439	8	8628	40712.2	4621.1	242
Naive	chr9	136202275	136243393	9	12211	40160	4255.71	243
Naive	chr5	156672713	156715711	14	12809	43200.1	7301.06	244
Naive	chr2	178104862	178130552	5	7142	39788.7	3910.02	245
Naive	chr8	128982257	129009172	8	5837	39958	4104.54	246
Naive	chr1	37939752	37946689	1	6938	37203.1	1358.96	247
Naive	chr1	204462811	204494220	6	7506	40228.6	4406.68	248
Naive	chr14	20922387	20958411	6	6718	42166.1	6347.43	249
Naive	chr10	121248858	121278008	9	7331	39795.6	3999.38	250
Naive	chr11	118955370	118993019	6	9401	41451.5	5669.94	251
Naive	chr6	143160741	143189531	6	9288	40821.3	5044.01	252
Naive	chr1	159879925	159895618	3	6607	37897	2154.65	253
Naive	chr5	55273130	55291738	7	5582	38379	2737.24	254
Naive	chr5	175956683	175983883	7	13459	39072.8	3508.8	255
Naive	chr20	35200119	35235554	11	8338	39095.4	3593.11	256
Naive	chr17	38251557	38281260	10	11452	39760.4	4416.84	257
Naive	chr6	31926133	31947362	3	4783	37866.2	2577.2	258
Naive	chr13	99948658	99974705	8	2804	39349.2	4081.56	259
Naive	chr11	62473104	62496804	6	9466	39398.9	4175.94	260
Naive	chr20	23330095	23343669	3	5332	37517.2	2348.3	261
Naive	chr2	235182977	235207844	4	7630	38524	3436.62	262
Naive	chr22	50623847	50640527	3	9415	36579.2	1644.65	263
Naive	chr19	50056173	50096952	17	11333	39245.7	4367.43	264
Naive	chr5	180669312	180689763	5	7629	37621.7	2863.14	265
Naive	chr6	30640148	30659016	6	9259	37145.4	2403.78	266
Naive	chr6	30581264	30595115	3	5755	37075	2360.21	267
Naive	chr16	11862254	11894412	10	15499	37724.5	3048.58	268
Naive	chr6	106959277	106986205	7	9374	39048.3	4400.04	269
Naive	chr19	47596824	47617538	4	9893	37428.1	2827.46	270
Naive	chr11	118205469	118216871	3	7554	36659.7	2091.13	271
Naive	chr18	9082893	9121296	13	13397	39390	4831.1	272
Naive	chr5	43037696	43043652	1	5957	36331.6	1795.73	273
Naive	chr5	56468577	56477722	4	5156	36645.8	2182.91	274
Naive	chr6	136605887	136612515	2	3483	36404.3	2036.12	275
Naive	chr3	13049951	13058689	3	7908	36266.2	1946.83	276
Naive	chr11	66079470	66095733	4	3107	36089.2	1775.92	277
Naive	chr19	47103673	47142377	12	13331	38270.5	3963.29	278
Naive	chr3	32432696	32480973	17	14510	40596.1	6353.25	279
Naive	chr6	24926545	24953923	6	11394	39626.9	5576.9	280
Naive	chr19	49120261	49164596	8	11751	38966	4996.55	281
Naive	chr17	37024014	37057669	10	13934	37989.8	4058.79	282
Naive	chr7	102053551	102074977	8	5903	36966.3	3059.63	283
Naive	chr7	2547661	2570212	7	10440	36097.4	2259.61	284
Naive	chr12	46119676	46127051	1	7376	35192	1368.06	285
Naive	chr6	53197355	53226680	8	9673	38767.7	4996.98	286
Naive	chr18	2625027	2664804	7	10355	38504.1	4781.2	287
Naive	chr14	91769351	91798024	9	9031	37621.8	3913.86	288
Naive	chr1	156695968	156722430	6	8934	37017.7	3326.27	289
Naive	chr10	6619177	6637802	6	9433	37043.3	3358.09	290
Naive	chr15	101134877	101143959	3	7544	35846.7	2188.76	291
Naive	chr8	123792299	123799547	3	4053	35347	1693.86	292
Naive	chr17	80250230	80260358	3	4210	35303.2	1699.48	293
Naive	chr11	63993066	64014724	5	5690	35618.7	2139.81	294
Naive	chr17	37909491	37957376	13	14031	40927.3	7484.43	295
Naive	chr1	235468214	235500586	6	6117	37004.4	3609.48	296
Naive	chr6	31619354	31634613	3	6658	36089.1	2702.37	297
Naive	chr6	32935355	32942796	2	7026	35532.3	2163.1	298
Naive	chr2	27578475	27632870	10	11767	38408.3	5124.01	299
Naive	chr6	139434581	139484114	10	8691	40433.8	7157.52	300
Naive	chr17	73774783	73789554	4	5463	35698.6	2423.92	301
Naive	chrX	118809490	118827356	13	10742	34801.2	1624.02	302
Naive	chr19	14606232	14641435	10	9252	36896.3	3720.96	303
Naive	chr20	3766913	3801975	13	15119	36979.9	3867.34	304
Naive	chr19	18110990	18134671	6	5828	35587.8	2526.76	305
Naive	chr22	46431337	46466595	6	5449	36315.7	3257.84	306
Naive	chr10	73835460	73850257	5	9145	35324.9	2336.45	307
Naive	chr1	169648923	169681252	13	14793	38028.6	5075.65	308
Naive	chr14	71107579	71132170	6	4744	36704.5	3787.01	309
Naive	chr8	145002919	145026921	7	7235	35739	2825.04	310
Naive	chr5	118651076	118678071	8	8840	37671.5	4767.32	311
Naive	chr9	100807927	100882037	17	16341	39997.2	7166.44	312
Naive	chr6	159053410	159076706	5	6968	36393	3622.53	313
Naive	chr12	57022028	57040564	5	8151	35896.8	3149.27	314
Naive	chr10	75503363	75546481	7	7868	38064.6	5363.88	315
Naive	chr12	109011130	109040262	7	9052	36327.6	3656.07	316
Naive	chr2	42326565	42334117	3	4494	34592.7	1955.21	317
Naive	chr17	27038097	27072961	6	8562	36045.9	3441.08	318
Naive	chr1	113159830	113163593	1	3764	33844.4	1247.06	319
Naive	chr20	34355825	34362592	3	4460	34264	1768.89	320
Naive	chr13	42031117	42041092	4	8155	34797.8	2486.77	321
Naive	chr19	506368	544511	5	7055	35518.8	3249.78	322
Naive	chr17	2295469	2306358	3	7575	33882.2	1627.91	323
Naive	chr19	19555122	19601261	13	9903	37944.7	5735.08	324
Naive	chr6	167363026	167373217	8	5708	34082.8	1879.22	325
Naive	chr19	41849521	41870695	10	6621	34901.1	2697.57	326
Naive	chr14	77493148	77507902	4	5800	34382.7	2239.66	327
Naive	chr14	74208162	74227454	5	5313	34982.2	2853.29	328
Naive	chr14	24604860	24632610	7	6998	35925.2	3807.3	329
Naive	chr2	43445481	43454972	1	9492	34270.1	2175.34	330
Naive	chr1	25870215	25891856	8	5612	35389.5	3397.64	331
Naive	chr1	26602444	26618452	5	13320	34614.1	2623.71	332
Naive	chr3	71536703	71546828	6	5538	34491.8	2504.93	333
Naive	chr1	66795591	66817542	6	11135	36006.2	4032.4	334
Naive	chr17	76328762	76356865	8	4263	35148.4	3257.14	335
Naive	chr5	98261400	98269813	3	4937	33299.5	1512.66	336
Naive	chr3	69128218	69145621	12	10153	34348.3	2620.89	337
Naive	chr12	46659335	46664702	1	5368	33165.9	1459.29	338
Naive	chr2	25496220	25519333	5	8001	34990.8	3291.29	339
Naive	chr11	795771	843107	7	9601	34891.4	3247.25	340
Naive	chr8	134498344	134518477	5	4387	34958.9	3454.82	341
Naive	chr13	46734111	46759727	13	13700	36172.4	4721.03	342
Naive	chr15	50643362	50649461	1	6100	32802.9	1385.69	343
Naive	chr5	140971850	141031444	13	14652	37752.8	6442.11	344
Naive	chr14	35870048	35885725	3	4627	33956.4	2654.12	345
Naive	chr6	74229195	74234154	2	4588	32413	1321.08	346
Naive	chr15	75738435	75748926	4	5692	33110.6	2047.84	347
Naive	chr5	150521300	150537719	5	5483	33588.3	2541.66	348
Naive	chr19	888552	933532	14	9815	33447.1	2559.36	349
Naive	chr16	30661194	30672982	5	5639	32820.1	2164.28	350
Naive	chr21	35303817	35324443	7	10325	33923.6	3312.54	351
Naive	chr4	10094058	10120489	8	10685	34925.9	4339.97	352
Naive	chr12	4377718	4402897	6	8866	33916.1	3366.43	353
Naive	chr7	98971702	98991322	4	5013	32777.2	2232.76	354
Naive	chr11	64035581	64053869	4	5256	32733.7	2194.56	355
Naive	chr9	35644558	35662449	6	8038	33400.7	2891.19	356
Naive	chr20	31554774	31561136	3	3618	31936	1547.24	357
Naive	chr2	43358214	43364830	5	4123	31484.9	1118.77	358
Naive	chr12	56308412	56334508	8	10245	33935.2	3622.12	359
Naive	chr17	62492232	62504066	2	5008	33425.1	3221.21	360
Naive	chr1	16159590	16176722	3	8382	32430.9	2240.87	361
Naive	chr17	17722688	17758885	11	6888	33677.7	3489.39	362
Naive	chr20	55964583	55976925	3	10942	32127.5	1954.97	363
Naive	chr9	130526359	130549195	11	11413	32664.6	2532.51	364
Naive	chr17	74711541	74734991	5	6818	33418.6	3336.93	365
Naive	chr12	121647445	121679476	10	5435	32684.4	2642.56	366
Naive	chr2	85804724	85844357	8	8289	33739.6	3895.92	367
Naive	chr2	219148914	219157536	5	6342	31723.8	1889.08	368
Naive	chr8	101956652	101966648	2	5545	31982.2	2148.14	369
Naive	chr12	57457792	57488242	9	6977	32782.5	2981.05	370
Naive	chr10	1089116	1110119	7	8230	33434.7	3660.82	371
Naive	chr1	21606071	21626185	7	7931	32186.4	2435.81	372
Naive	chr1	2507605	2518891	4	6466	31385.2	1689.51	373
Naive	chr20	30249670	30311962	28	20005	35226.1	5531.53	374
Naive	chr16	88747710	88773481	9	12907	32105.5	2474.02	375
Naive	chr19	41767653	41771919	2	3671	30876.9	1261.03	376
Naive	chr10	106080897	106098680	9	10410	32519.8	2989.32	377
Naive	chr3	13455044	13470273	6	7251	31849.9	2334.61	378
Naive	chr3	49043863	49067158	5	7171	31930.5	2429.67	379
Naive	chr14	52310867	52336187	9	8521	33435.1	4099.31	380
Naive	chr12	8178656	8191781	4	3386	31456.7	2139.38	381
Naive	chr7	86840690	86849749	5	5676	31589.6	2274.71	382
Naive	chr20	1633949	1667726	12	11138	34310.7	5053.04	383
Naive	chr11	121319312	121339092	10	10223	32055.5	2927.44	384
Naive	chr9	3524365	3530001	1	5637	30486.3	1396.6	385
Naive	chr16	57019054	57035101	6	7764	31484.2	2410.26	386
Naive	chr19	43967285	43979749	3	1884	30895.8	1893.28	387
Naive	chr5	180228593	180238979	3	9648	30905.6	1903.75	388
Naive	chrX	41190478	41195655	1	5178	30051.4	1085.62	389
Naive	chr11	102175455	102196018	6	10496	32041.3	3187.26	390
Naive	chr5	139926822	139949270	4	6993	31999.6	3216.8	391
Naive	chr4	83811048	83822893	2	5265	30986.5	2218.57	392
Naive	chr22	30810459	30832248	5	5187	32385	3621.33	393
Naive	chr1	19789012	19813442	9	9702	32044.8	3366.45	394
Naive	chr22	42466100	42487583	4	6309	31603.6	3022.66	395
Naive	chr1	36808074	36863469	13	11750	33779.9	5229.29	396
Naive	chr10	3797150	3828403	9	13760	32781.3	4300.41	397
Naive	chr2	201980723	202000167	8	14962	31481.8	3070.21	398
Naive	chr3	169481989	169491968	2	3799	29983.9	1584.67	399
Naive	chr1	154297493	154325346	11	9828	31493.4	3116.75	400
Naive	chr15	93424549	93430601	3	5294	29651.2	1286.05	401
Naive	chr17	7209744	7219363	3	4405	30368.1	2008.45	402
Naive	chr16	4462988	4476487	2	5904	30507.7	2165.24	403
Naive	chr19	54369141	54372543	2	2889	28960.9	671.555	404
Naive	chr9	131643149	131677022	16	16804	32087.9	3803.94	405
Naive	chr3	43327657	43340568	7	9116	30703.6	2442.76	406
Naive	chr12	9910059	9917991	3	4739	30093.2	1855.29	407
Naive	chr17	39821926	39846688	3	5652	30813.8	2582.68	408
Naive	chr17	27252153	27279368	4	6146	31947.7	3801.94	409
Naive	chr17	2142284	2175707	11	10889	32600.8	4465.31	410
Naive	chr9	130661191	130679250	6	8542	29409.1	1300.25	411
Naive	chr12	14921905	14928965	2	5775	29907.6	1822.19	412
Naive	chr19	54691990	54705586	2	5469	29799.7	1781.08	413
Naive	chr19	6765953	6778521	3	4356	29363.9	1352.32	414
Naive	chr3	151911247	151940559	11	10929	32167	4209.2	415
Naive	chr22	50963032	50987821	7	8843	29974.9	2037.66	416
Naive	chr19	42037422	42064384	8	9215	31658.8	3734.24	417
Naive	chr17	7108066	7124137	3	2768	29900.1	2004.05	418
Naive	chr17	29636058	29649088	4	8975	29999	2142.13	419
Naive	chr19	42689046	42725104	8	10270	31666.1	3865.42	420
Naive	chr5	162929972	162936769	2	6217	29241.4	1477.67	421
Naive	chr14	70076892	70163440	29	19562	38029.2	10273.2	422
Naive	chr14	50318070	50335640	6	5941	30292.4	2547.65	423
Naive	chr9	33130926	33168421	7	7477	31600.8	3869.48	424
Naive	chr22	50311479	50339752	6	6412	30209.7	2521.95	425
Naive	chr11	122927990	122942192	5	6907	30353.9	2669.98	426
Naive	chr7	100025977	100052746	7	7548	29992	2326.23	427
Naive	chr1	100888430	100918915	5	8114	32356.8	4709.93	428
Naive	chr1	198125619	198157690	7	6107	32747.7	5147.4	429
Naive	chr6	35264857	35280610	7	9305	30001.6	2425.96	430
Naive	chr17	41437112	41447387	2	4593	29413.2	1914.23	431
Naive	chr6	28092021	28110521	4	4152	30365.9	3008.1	432
Naive	chr19	35694850	35705599	4	9231	29115.8	1784.33	433
Naive	chr2	28810017	28848618	10	9525	32664.2	5384.84	434
Naive	chr1	236022076	236051987	6	8747	30410.5	3140.66	435
Naive	chr1	2477891	2489352	3	5804	28721.3	1457.84	436
Naive	chr3	38177952	38215596	4	5768	31696.2	4457.05	437
Naive	chr19	50369704	50381775	4	6272	29313.2	2112.43	438
Naive	chr12	53591222	53626370	8	10242	30603.4	3440.99	439
Naive	chr15	44954134	44975891	10	8302	30390.2	3294.01	440
Naive	chr1	155936728	155951800	3	9852	29233.7	2138.72	441
Naive	chr1	245025145	245028720	1	3576	28095.2	1012.8	442
Naive	chr16	3106933	3137343	8	10903	29941.7	2943.69	443
Naive	chrX	13092495	13120247	8	8321	30319.1	3324.69	444
Naive	chr7	32919327	32945968	4	5490	29603.5	2613.48	445
Naive	chr12	54805194	54813332	3	4913	28226.7	1252.44	446
Naive	chr14	90848585	90866731	3	6368	29425.6	2475.11	447
Naive	chr6	27088429	27125697	8	10211	32903.9	5974.06	448
Naive	chr10	104393381	104433969	10	9428	30449.1	3575.8	449
Naive	chr6	138187568	138204962	7	8063	30696.9	3849.29	450
Naive	chr19	39321769	39343550	4	6992	30188.5	3421.8	451
Naive	chr19	12775944	12792706	3	4796	28594.3	1862.26	452
Naive	chr17	74236940	74268875	7	7074	30232.9	3532.01	453
Naive	chr20	34328649	34332268	2	3200	27899.6	1205.49	454
Naive	chr12	104322035	104329674	3	3343	28155.8	1498.77	455
Naive	chr7	1959300	1991703	7	6614	30241.7	3619.42	456
Naive	chr6	33537721	33553825	4	6726	28566.9	1958.25	457
Naive	chr8	66747997	66755302	2	6521	27884.6	1288.6	458
Naive	chr2	225789231	225823156	8	9263	31723.3	5129.46	459
Naive	chr19	1019178	1041242	6	7568	29117.9	2524.12	460
Naive	chr4	26858720	26889154	7	10613	31076.2	4495.1	461
Naive	chr15	26091338	26108282	3	5277	29360.6	2892.34	462
Naive	chr21	36398287	36421999	6	11526	30913.3	4457.86	463
Naive	chr10	27442290	27446330	2	3173	27724.1	1317.85	464
Naive	chr14	69434622	69445952	3	4451	28132.4	1727.83	465
Naive	chr3	156874591	156879176	2	3490	27946.5	1592.37	466
Naive	chr18	3246030	3263309	3	6320	30084.5	3806.56	467
Naive	chr12	56726805	56733974	2	3959	27797.1	1597.97	468
Naive	chr11	66377381	66387637	3	3916	27959.9	1775.31	469
Naive	chr15	72754134	72768709	2	3946	27997.1	1814.59	470
Naive	chr1	150975558	150981826	3	4712	27440.1	1269.9	471
Naive	chr2	220109562	220119898	3	7871	28273.1	2131.28	472
Naive	chr1	204376620	204381508	2	4563	27511.6	1397.48	473
Naive	chr19	41808448	41817172	4	6328	27708.3	1659.3	474
Naive	chr19	45970722	45989118	3	3311	29886.1	3841.08	475
Naive	chr19	17956968	17985024	6	4388	28948.2	2929.05	476
Naive	chr4	6675199	6718934	11	12202	31589.8	5584.96	477
Naive	chr16	2563326	2588190	5	5921	27912.3	1919.5	478
Naive	chr12	6881129	6902574	7	7278	28777	2822.16	479
Naive	chr11	6623421	6640960	4	7372	28904.3	2985.14	480
Naive	chr12	25530407	25539895	3	2697	28005.7	2096.85	481
Naive	chr11	71749300	71766686	3	5064	28005.4	2169.77	482
Naive	chr19	30156010	30181866	7	9714	29002.7	3175.12	483
Naive	chr1	19922935	19927562	2	3242	27292.8	1467.68	484
Naive	chr7	150705268	150726100	5	7547	28210.7	2414.43	485
Naive	chr10	126329138	126433492	33	41192	37337.9	11656.3	486
Naive	chr9	91924635	91934738	3	5583	27566	1914.52	487
Naive	chr1	25557807	25574496	3	5137	28363	2808.76	488
Naive	chr3	101394234	101406216	3	4293	27712	2196.3	489
Naive	chr22	39092573	39103325	6	5805	27412.2	1923.53	490
Naive	chr1	109234244	109247214	3	4401	27806.4	2317.74	491
Naive	chr6	44204988	44233327	4	7153	28945.5	3463.03	492
Naive	chr9	130731216	130744091	5	11062	27468.8	2027.81	493
Naive	chr11	118174424	118190057	7	8447	27987.8	2577.88	494
Naive	chr4	78774099	78784567	2	4661	27090.1	1806.78	495
Naive	chr4	78738860	78743548	1	4689	26177.3	951.664	496
Naive	chr17	40422734	40441649	3	8059	27126	1904.74	497
Naive	chr9	74378341	74410742	6	9000	29504.4	4296.37	498
Naive	chr12	125398248	125425532	3	11730	29174.8	3969.82	499
Naive	chr2	97192844	97205044	2	3188	27077.9	1882.46	500
Naive	chr17	74174297	74204561	6	6009	29359.1	4209.72	501
Naive	chr15	86230149	86251140	7	7721	28656.9	3532.79	502
Naive	chr1	59248380	59251158	1	2779	25950.7	853.679	503
Naive	chr15	63481080	63487116	1	6037	26200.5	1107.61	504
Naive	chr5	176777774	176800216	3	5524	27754	2688.55	505
Naive	chr3	71409417	71441415	8	4412	30138.9	5100.48	506
Naive	chr1	111210744	111217579	2	6233	26340.7	1302.75	507
Naive	chr17	29814481	29838541	4	10815	27524.6	2507.05	508
Naive	chr17	7381823	7389875	3	4066	26666.6	1662.74	509
Naive	chr11	35147581	35168204	4	7398	28366.9	3378.05	510
Naive	chr8	126921714	126964653	11	16206	32844	7866.42	511
Naive	chr11	118659421	118663596	1	4176	25925.9	975.697	512
Naive	chr16	27241761	27249437	4	4278	26770	1869.87	513
Naive	chr4	109081289	109094311	6	6328	27031.1	2209.83	514
Naive	chr3	45705916	45736636	6	5200	29008.9	4190.21	515
Naive	chr18	60819226	60830431	3	10101	27195.7	2398.99	516
Naive	chr14	50086402	50102432	3	5424	27029.8	2377.25	517
Naive	chr4	170532829	170543855	3	5235	26785.5	2171.02	518
Naive	chr12	111864258	111883407	6	5869	26969.5	2355.33	519
Naive	chr3	50265143	50284770	4	9298	27152	2594.69	520
Naive	chr12	62644541	62662329	7	9020	27621.2	3095.11	521
Naive	chr8	23075270	23107783	8	9284	29186.9	4691.63	522
Naive	chr1	8981286	9031271	16	11407	29561.1	5093.47	523
Naive	chr2	28970940	28976389	3	3662	25567.8	1105.6	524
Naive	chr4	77993524	77998712	2	4276	25512	1055.76	525
Naive	chr9	92095906	92117435	5	7016	27722.9	3278.87	526
Naive	chr10	74078077	74095071	4	3474	26427.4	1984.9	527
Naive	chr13	100007838	100014253	2	3456	26110.3	1730.77	528
Naive	chr19	18184022	18231307	11	7104	27685.4	3352.51	529
Naive	chr22	47130679	47170496	6	7007	27473.7	3153.51	530
Naive	chr19	55762521	55771434	3	7031	25951.1	1646.23	531
Naive	chr15	78326773	78370290	14	14689	29730.8	5443.98	532
Naive	chr20	62257270	62274064	7	6925	25921.5	1665.96	533
Naive	chr6	26270549	26286678	3	6648	27311.2	3093.54	534
Naive	chrX	153232695	153251414	8	7873	25697.4	1491.9	535
Naive	chr10	103872497	103893993	4	9470	26788.3	2588.12	536
Naive	chr2	178075884	178078802	2	2555	25170.4	980.156	537
Naive	chr19	2081870	2097650	5	10082	26314.7	2125.57	538
Naive	chr14	24895174	24912639	4	4947	26948.5	2769.95	539
Naive	chr3	56805491	56835874	8	13651	28222.8	4086.51	540
Naive	chr1	154579560	154600958	4	5500	26471.5	2343.08	541
Naive	chr17	73824100	73855281	5	7530	26410.3	2288.69	542
Naive	chr19	41304000	41313307	4	7235	25565.4	1466.78	543
Naive	chr6	36067446	36101863	8	12735	29006.6	4938.84	544
Naive	chr19	40926716	40951015	5	5350	26663.3	2599.99	545
Naive	chr2	219427984	219435062	2	3396	25553	1544.42	546
Naive	chr19	5946796	5987903	15	17537	28441.9	4460.11	547
Naive	chr21	32546300	32568038	5	6106	27620.3	3678.07	548
Naive	chr17	44267917	44273055	1	5139	25462.9	1549.62	549
Naive	chr5	95144028	95171773	8	8486	28358.2	4472.49	550
Naive	chr2	55843412	55845988	1	2577	24905.3	1022.41	551
Naive	chr7	99149066	99157102	2	3497	25364.8	1489.87	552
Naive	chr18	77157872	77166607	2	7917	25085.2	1261.33	553
Naive	chr9	95819983	95827842	4	6668	25438.8	1615.02	554
Naive	chr20	61549112	61570260	7	7914	26642.3	2821.14	555
Naive	chr2	127413669	127423478	5	8119	25418.1	1607.7	556
Naive	chr1	111415010	111424146	3	8108	25752.6	1950.54	557
Naive	chr12	9819890	9839414	6	10932	26880.6	3114.08	558
Naive	chr1	179846341	179853450	2	3821	25555.4	1793.6	559
Naive	chr2	202116664	202131566	6	10892	25932.5	2183.14	560
Naive	chr16	11317882	11352957	8	9955	26895.5	3153.24	561
Naive	chr9	132798842	132817053	7	8067	25666.6	2116.12	562
Naive	chr2	27434119	27441050	2	3184	25154	1636.41	563
Naive	chr6	11710029	11731322	11	9817	26775.9	3302.54	564
Naive	chr19	45244900	45258239	4	6074	24645.1	1209.85	565
Naive	chr17	34889943	34902779	2	4991	25193.2	1762.38	566
Naive	chr17	76247428	76269217	6	4684	25599.9	2250.8	567
Naive	chr3	71088564	71115735	8	11926	28347.5	5004.9	568
Naive	chr17	29134767	29159528	8	8444	25647.4	2379.53	569
Naive	chr1	153504166	153518910	4	10583	25457	2217.5	570
Naive	chr14	23386978	23399543	2	4110	25666.5	2462.74	571
Naive	chr6	34192075	34217335	5	4461	25156.4	2020.8	572
Naive	chr16	89159922	89190103	6	7435	26622.7	3540.23	573
Naive	chrX	106916404	106922741	3	4657	24066.7	987.938	574
Naive	chr3	135909604	135916611	2	6678	24410.3	1353.75	575
Naive	chr2	208389907	208396718	2	3574	24426.3	1381.27	576
Naive	chr12	9800058	9806372	2	5938	24602.5	1570.92	577
Naive	chr1	28558829	28587057	5	5574	26604.9	3582.13	578
Naive	chr6	116597274	116601925	3	3694	24410.8	1424.14	579
Naive	chr5	137877641	137880658	2	2684	23751	831.485	580
Naive	chr19	50860514	50888417	5	4461	25654	2740.07	581
Naive	chr6	36561235	36569564	2	4919	24807.1	1907.34	582
Naive	chr12	106695028	106699814	2	3700	24007.5	1120.88	583
Naive	chr1	43389364	43430068	18	21357	28167.2	5287.45	584
Naive	chr17	73245689	73268506	3	5385	24681.1	1832.21	585
Naive	chr7	130789878	130795245	1	5368	23944.9	1100.23	586
Naive	chr10	74007764	74034973	3	5225	25761.5	2930.41	587
Naive	chr7	104581835	104598014	3	2957	24935.1	2137.25	588
Naive	chr2	219260505	219271963	3	7510	24381.5	1613.29	589
Naive	chr6	30028271	30035555	2	3458	24434.9	1716.11	590
Naive	chr10	71077688	71120111	6	6914	27710.7	4993.19	591
Naive	chr1	2221636	2233467	2	4104	24277.2	1573.52	592
Naive	chr2	198099505	198126827	8	4719	26827.5	4125.62	593
Naive	chr14	93116020	93124410	4	6738	23928.3	1236.69	594
Naive	chr19	44257219	44288924	7	8952	25871.3	3180.01	595
Naive	chr15	38825385	38857548	10	10094	27094.1	4406.33	596
Naive	chr2	191875716	191888422	5	4271	25560.7	2893.16	597
Naive	chr11	118069219	118123463	9	10084	29872.2	7230.73	598
Naive	chr16	67867023	67881954	4	5535	24516.7	1918.63	599
Naive	chr20	52195601	52211695	6	3453	24158.7	1569.16	600
Naive	chr3	48506921	48520916	4	5429	24170.8	1594.03	601
Naive	chr20	5572998	5591999	6	6284	24809.6	2280.12	602
Naive	chr3	186718576	186764090	10	9995	28396.2	5875.86	603
Naive	chr2	61095193	61113224	4	5057	24235.5	1736.39	604
Naive	chr19	36231310	36249494	4	5683	25312.1	2856.71	605
Naive	chr14	24700816	24716447	3	4565	25106.5	2655.71	606
Naive	chr3	128821658	128840448	6	4752	24956.9	2512.22	607
Naive	chr1	93416621	93459521	13	9565	27627.6	5186.61	608
Naive	chr3	187455754	187465821	2	9548	24434.6	1994.27	609
Naive	chr1	226184375	226190601	3	3882	23898.5	1460.62	610
Naive	chr11	118269326	118285505	3	3624	24569.4	2171.22	611
Naive	chr17	65361541	65387146	3	4526	25180	2842.16	612
Naive	chr7	100270911	100304734	4	5854	24758.4	2442.02	613
Naive	chr5	36870441	36878635	2	4011	23600.4	1381.51	614
Naive	chr11	108091585	108096083	1	4499	23785	1568	615
Naive	chr21	34913013	34916537	2	2996	23380.7	1168.56	616
Naive	chr20	5093015	5109525	3	7128	25067.1	2869.44	617
Naive	chr19	13043411	13068349	5	5977	25521.5	3331.72	618
Naive	chr16	16034141	16056236	3	4991	24278	2121.12	619
Naive	chr17	41321456	41328633	2	3986	23501.1	1386.6	620
Naive	chr17	4842210	4854061	4	9437	23734	1642.55	621
Naive	chr3	49447176	49467299	5	6234	24946.5	2879.6	622
Naive	chr19	10654378	10679592	4	7550	24563.5	2501.23	623
Naive	chr10	81946038	81966333	5	9076	24845.1	2798.68	624
Naive	chr11	82867198	82882395	3	4140	25000.6	2981.65	625
Naive	chr17	33894693	33915732	4	4065	24611.4	2602.52	626
Naive	chr2	201726345	201730005	2	3284	22860.7	860.1	627
Naive	chr1	27848287	27855056	3	4556	23322.6	1322.66	628
Naive	chr1	161085279	161103635	4	4745	25131.2	3137.04	629
Naive	chr1	249110141	249133809	3	6361	25069.1	3112.34	630
Naive	chr2	98329119	98336358	2	6789	23452.9	1546.25	631
Naive	chr14	91694169	91731221	12	14824	26447.7	4572.22	632
Naive	chr15	34609025	34635349	9	8920	25228.9	3361.57	633
Naive	chr12	51702089	51721174	8	7443	24171.2	2326.46	634
Naive	chr6	30509870	30525742	2	3630	24408	2574.44	635
Naive	chr15	66080012	66085680	2	2841	22809.2	1006.07	636
Naive	chr15	38943064	38991758	11	19296	29235.9	7484.27	637
Naive	chr12	46762101	46778209	4	5018	24055.7	2305.05	638
Naive	chr17	62965531	62982693	5	3990	23609.8	1867.23	639
Naive	chr18	60864341	60892256	11	13949	26270.8	4575.27	640
Naive	chr4	140216074	140235790	4	4138	24485.3	2827.27	641
Naive	chr7	640707	659214	5	7725	23801.9	2194.93	642
Naive	chr7	44612682	44622696	2	3490	23078.3	1489.08	643
Naive	chr1	171453852	171455986	1	2135	22641.5	1054.41	644
Naive	chr10	70846654	70861548	4	5100	23035.1	1462.59	645
Naive	chr2	86260121	86266291	2	4164	23244.9	1689.96	646
Naive	chr19	35476629	35506965	6	8165	24778.4	3285.39	647
Naive	chr10	26719747	26739105	5	7780	24065.9	2574.61	648
Naive	chr3	5223000	5242012	10	8087	24253.6	2789.06	649
Naive	chr12	123586153	123636353	14	14870	25903.2	4462.78	650
Naive	chr6	27439889	27447874	2	3473	23161.3	1729.55	651
Naive	chr8	2074856	2094926	8	8406	24342.9	2914.16	652
Naive	chrX	153594923	153608949	5	6382	22399.5	1001.46	653
Naive	chr5	43064714	43068701	1	3988	22771	1385.08	654
Naive	chr11	62553490	62573960	3	5688	23687.9	2329.49	655
Naive	chr6	154550783	154571260	6	6914	24406.5	3049.03	656
Naive	chr12	58225413	58240687	4	3072	23216.5	1875.65	657
Naive	chr1	90069882	90078009	4	5919	23079.9	1818.01	658
Th	chr14	22952020	23039859	23	65939	110053	6825.09	1
Th	chr14	99653639	99753658	19	47992	107000	9311.77	2
Th	chr11	128332378	128398468	26	48740	94574.8	7488	3
Th	chr1	226820483	226927466	30	31776	83532.3	10548.5	4
Th	chr9	123630743	123698823	22	33955	59835.5	5643.83	5
Th	chr4	40192249	40267357	29	29042	57345	6061.22	6
Th	chr5	131722492	131833760	26	36226	60563.2	10203.3	7
Th	chr14	91813678	91884673	26	31465	52678.3	5899.68	8
Th	chr14	61788166	61878695	26	34316	54960.2	8853.74	9
Th	chr12	7013666	7080542	17	23083	49622	4861.89	10
Th	chr1	198566200	198656041	28	46428	51730.4	8337.24	11
Th	chr7	142490881	142510525	6	17687	45193	2005.65	12
Th	chr17	7737228	7792882	11	17327	46671.4	3567.42	13
Th	chr17	75429781	75471466	13	25066	46220.3	3247.26	14
Th	chr2	70289641	70374596	22	25616	48458.3	6065.79	15
Th	chr5	39164324	39218004	19	17067	47082.7	5394.84	16
Th	chr17	76705143	76795500	28	24878	48865.1	7599.02	17
Th	chr5	169681501	169730082	17	12523	46035.4	5280.75	18
Th	chr14	100525097	100549486	15	15675	39395.6	2334.03	19
Th	chr15	31615845	31660432	15	32909	40832.8	3865.69	20
Th	chr6	143222876	143269274	7	11489	40412.7	4393.89	21
Th	chr2	106354004	106418117	24	22789	41750.4	6090.73	22
Th	chr22	36748578	36784567	19	20709	38162.7	2713.57	23
Th	chr19	39880798	39903949	6	14023	36951.3	1766.42	24
Th	chr1	206725015	206765743	17	21551	39261.8	4219.42	25
Th	chr11	118782309	118801677	7	14815	36615.2	1646.28	26
Th	chr11	60788868	60888074	21	17832	43015.7	8174.57	27
Th	chr10	11183332	11222469	10	19592	38757.4	4312.9	28
Th	chr1	203236681	203297509	12	20734	39349.6	5097.39	29
Th	chr22	40296218	40357815	30	22878	40031.9	5937.95	30
Th	chr11	67006952	67057437	14	19526	38085.9	4149.87	31
Th	chr7	50411082	50440844	14	17982	37125.1	3250.01	32
Th	chr10	73472385	73533672	14	19647	38905	5117.46	33
Th	chr2	54784848	54832691	20	22620	38417.9	4655.12	34
Th	chr8	29930114	29958869	13	13315	36222.7	2507.44	35
Th	chr17	43296640	43309924	4	11864	34576.9	1017.55	36
Th	chr17	56395096	56430430	7	18122	36553	3024.59	37
Th	chr6	31506959	31562677	11	22845	37108.2	4139.85	38
Th	chr17	38753341	38779340	10	9953	35291	2438.71	39
Th	chr10	126329138	126433492	33	41192	41877.3	9120.54	40
Th	chr9	117125905	117160724	17	16818	35706.9	3032.73	41
Th	chr1	167441970	167488268	22	17829	37010.6	4444.61	42
Th	chr11	65183522	65198653	1	15132	33842	1504.02	43
Th	chr6	26155479	26253430	16	33223	40120.7	7934.03	44
Th	chr10	82214149	82265536	18	22353	36931.8	4789.27	45
Th	chr17	38473987	38504925	11	14326	34130.8	2137.82	46
Th	chr10	14569338	14630850	19	20557	37577.7	5782.13	47
Th	chr22	37614532	37641440	12	20523	34019.8	2295.25	48
Th	chr2	158260432	158310634	11	20191	36366.3	4749.11	49
Th	chr5	156568894	156649680	23	23833	38575.3	7028.38	50
Th	chr17	8030070	8129378	16	23122	37886	6564.26	51
Th	chr1	154908719	154956574	9	18107	35269.1	4015.03	52
Th	chr2	136871317	136894955	7	6796	33272.8	2328.34	53
Th	chr3	52272336	52323042	19	15710	34540.9	4000.7	54
Th	chr7	50343684	50370554	6	18077	33187.1	2810.6	55
Th	chr12	122219437	122251404	14	20565	32229.1	1930.81	56
Th	chr15	75069047	75092572	12	16603	31949.3	1882	57
Th	chr11	67158795	67214004	14	21305	32755.5	3080.66	58
Th	chr11	62358347	62446950	15	17209	35060.2	5502.25	59
Th	chr19	49946892	50006125	11	18308	32945.4	3429.59	60
Th	chr11	128154910	128213573	14	19703	35367.9	6001.22	61
Th	chr2	68943204	69007170	21	21876	35187.7	6326.24	62
Th	chr19	16434490	16494736	16	25682	32882.3	4072.63	63
Th	chrX	12965208	13032235	15	21653	31804.3	3606.05	64
Th	chr14	102275637	102293190	3	16393	29661.1	1900.99	65
Th	chr17	38704038	38739105	4	7111	31086.9	3433.06	66
Th	chr12	6532921	6580587	13	21201	31288	3832.35	67
Th	chr19	42363847	42395927	11	13611	28737.3	2187.86	68
Th	chr19	14466474	14495711	7	7161	28137.7	1678.2	69
Th	chr15	45001887	45029534	8	14535	28852.4	2463.35	70
Th	chr2	235328962	235373177	12	15353	29977.8	3979.35	71
Th	chr12	65050111	65095262	17	20377	29528.8	3643.69	72
Th	chr1	40839027	40870496	13	18416	28746.9	3096.55	73
Th	chr15	89164169	89193472	5	19228	28174.8	2561.08	74
Th	chr19	1064887	1105385	11	11513	27376.6	1794.06	75
Th	chr9	135978611	136025261	13	29404	28624.4	3088.23	76
Th	chr19	13944191	13973112	7	11624	26763.5	1252.28	77
Th	chr1	45265249	45286342	6	11527	27043.3	1603.07	78
Th	chr9	95709782	95751243	14	15313	28670.3	3233.96	79
Th	chr12	48195473	48228116	10	19073	27903.2	2565.74	80
Th	chr19	18389921	18452053	11	16489	28903.8	3640.94	81
Th	chr19	12886065	12917957	10	14287	26827.6	1884.82	82
Th	chr14	69237794	69263193	7	18104	27250.6	2412.91	83
Th	chr3	30670151	30715779	10	7364	29238.4	4672.31	84
Th	chr6	33238812	33292089	7	15897	27933.1	3558.9	85
Th	chr11	65307490	65363211	13	14771	27771.3	3432.41	86
Th	chr8	134057962	134105924	13	21328	29319.2	5055.19	87
Th	chr13	24824671	24849219	4	10210	26786.8	2533.35	88
Th	chr22	31666872	31704684	12	16009	27247.3	3017.4	89
Th	chr1	150532807	150552748	6	15747	25783.7	1788.71	90
Th	chr1	31213892	31233085	6	16193	25870.2	2001.83	91
Th	chr19	13260408	13283682	5	14593	25277.9	1438.33	92
Th	chr5	42990734	43020844	3	11638	26517.9	2688.82	93
Th	chr1	111738248	111772563	11	12423	27095.1	3345.71	94
Th	chr15	81578779	81596905	8	8068	25521.4	1966.67	95
Th	chr11	64617318	64648497	14	20388	25884.8	2441.32	96
Th	chr20	31096716	31129112	6	9713	25609	2368.15	97
Th	chr17	37909491	37957376	13	14031	26906.6	4084.59	98
Th	chr2	175453396	175500722	14	15919	27056.3	4339.79	99
Th	chr13	114874790	114927722	13	17688	26466	3816.4	100
Th	chr2	197023863	197049393	10	18999	24981.1	2399.82	101
Th	chr1	234735224	234749318	3	9906	23937.2	1364.3	102
Th	chr2	198056625	198081771	8	10605	25148.5	2632.79	103
Th	chr6	37457821	37485948	6	8263	25196.2	2852.08	104
Th	chr9	134127428	134154639	9	15551	23801.5	1523.82	105
Th	chr8	145002919	145026921	7	7235	23135.5	981.682	106
Th	chr16	30365891	30442025	14	13017	26867.7	4781.22	107
Th	chr19	1847068	1906120	10	14435	24299.9	2267.6	108
Th	chrX	48748531	48816790	16	20506	25044.2	3064.83	109
Th	chr1	32713434	32740716	9	11665	23612.6	1811.52	110
Th	chr3	50604583	50675945	21	29062	27738.4	6030.09	111
Th	chr12	12844249	12895249	10	21903	25923.3	4248.3	112
Th	chr9	132646016	132658328	4	10518	22815.4	1151.17	113
Th	chr21	45552895	45580243	11	14019	23379.8	2064.77	114
Th	chr5	171600315	171615645	8	11620	22685.3	1370.5	115
Th	chr1	145427687	145478354	10	13203	25135.9	3901.36	116
Th	chr6	143160741	143189531	6	9288	23895.7	2916.43	117
Th	chr5	176839920	176883408	8	9355	23757.5	2839.77	118
Th	chr11	73680857	73723877	11	13644	24370.8	3488.92	119
Th	chr14	61899917	61946221	17	12400	25990.4	5167.53	120
Th	chr16	68297321	68326310	16	12399	23170.9	2423.48	121
Th	chr5	118603902	118636101	9	5165	23267	2698.28	122
Th	chr13	52376452	52399874	4	3720	22782.6	2215.72	123
Th	chr17	47807718	47841497	7	12570	23479.8	2918.51	124
Th	chr5	118651076	118678071	8	8840	23140.1	2621.21	125
Th	chr11	60738726	60757058	6	5922	21804.1	1583.88	126
Th	chr2	204569921	204615481	14	21062	24256.1	4082.18	127
Th	chr5	150582230	150644199	15	15456	24700.8	4542.33	128
Th	chr20	57720727	57753266	9	10307	23275.1	3130.25	129
Th	chr6	32804786	32823854	7	9090	21993	1868.66	130
Th	chr5	130586641	130632273	13	13716	23267.8	3230.75	131
Th	chr17	38251557	38281260	10	11452	22292.1	2296.04	132
Th	chr8	128982257	129009172	8	5837	22565.5	2570.38	133
Th	chr11	65401113	65431637	5	9817	21705.6	2112.26	134
Th	chr11	3853787	3893073	15	13910	22994.1	3453.24	135
Th	chr2	238582005	238613772	11	9484	22500.6	3014.69	136
Th	chr10	43889418	43916707	9	8926	21064.4	1751.95	137
Th	chr5	130691675	130732764	13	13006	23087.9	3780.19	138
Th	chr21	35303817	35324443	7	10325	21226.2	1942.97	139
Th	chr1	12185146	12248243	26	38405	23863.3	4675.49	140
Th	chr1	117296413	117313579	9	12339	20810.3	1629.05	141
Th	chr8	41997062	42013345	5	6952	20534.5	1473.61	142
Th	chr20	39749691	39788093	15	18019	22369.2	3364.02	143
Th	chr10	112619224	112633342	5	8645	20572.7	1578.39	144
Th	chr7	2547661	2570212	7	10440	20388.4	1431.99	145
Th	chr19	1241809	1277380	10	14102	20485.3	1540.22	146
Th	chr2	201980723	202000167	8	14962	20630.1	1818.01	147
Th	chr11	58330031	58348535	3	7571	20395.1	1608	148
Th	chr11	35181951	35199224	5	5810	20639.5	1893.12	149
Th	chr1	160593278	160655048	17	22549	24769.8	6028.75	150
Th	chr7	138759705	138804380	11	11397	22176.7	3511.45	151
Th	chr7	104648873	104658255	4	7402	19579.3	952.273	152
Th	chr1	154971512	154989894	5	14374	19679.8	1056.96	153
Th	chr12	109011130	109040262	7	9052	21033.3	2482.05	154
Th	chr6	24926545	24953923	6	11394	21324.7	2877.43	155
Th	chr6	35264857	35280610	7	9305	19864.5	1436.67	156
Th	chr2	85055551	85086420	13	9147	21416.9	3015.9	157
Th	chr19	2032107	2062357	11	13772	19998.3	1633.5	158
Th	chr7	45014037	45076721	18	20030	22716.7	4532.05	159
Th	chr1	36614240	36628837	4	10980	19308.9	1145.86	160
Th	chr2	99060894	99100094	9	12323	21552.2	3410.4	161
Th	chr12	15100517	15116638	7	11950	19661.2	1584.69	162
Th	chr2	235387143	235406185	5	11399	19937	1925.15	163
Th	chr1	26602444	26618452	5	13320	19403.3	1455.13	164
Th	chr2	198152214	198192198	12	14380	21575.4	3694.52	165
Th	chr15	93351300	93388812	10	12906	20657.9	2790.89	166
Th	chr19	48824716	48837609	6	7556	18657.5	831.598	167
Th	chr1	24827783	24867470	6	11320	20760.3	2972.56	168
Th	chr2	25496220	25519333	5	8001	19451.9	1682.63	169
Th	chr3	71481790	71506190	5	5248	20213	2615.68	170
Th	chr15	93443230	93466273	10	14403	19743.2	2193.69	171
Th	chr19	42745943	42789153	10	14236	19863.6	2536.43	172
Th	chr21	46330871	46360747	11	10511	19153.5	1849.32	173
Th	chr13	46734111	46759727	13	13700	19744.8	2510.37	174
Th	chr14	98638303	98676671	10	11948	21628	4408.48	175
Th	chr14	91769351	91798024	9	9031	19520.6	2425.74	176
Th	chr1	209921180	209958527	12	12841	20865.8	3783.25	177
Th	chr17	37024014	37057669	10	13934	19432.4	2466.91	178
Th	chr3	16327427	16361307	6	4135	20436.4	3486.25	179
Th	chr20	3766913	3801975	13	15119	19235	2356.17	180
Th	chr3	151960888	151990989	5	7396	19505.4	2660.93	181
Th	chr11	62308435	62325664	3	8595	18066.3	1242.21	182
Th	chr21	36398287	36421999	6	11526	19213.8	2409.14	183
Th	chr22	30684774	30723651	14	12437	19842.8	3059.62	184
Th	chr14	105947422	105958000	5	7348	17221	528.9	185
Th	chr16	22199667	22219230	3	7750	18074.3	1414.4	186
Th	chr14	92327371	92347646	6	4635	18411.7	1814.61	187
Th	chr6	26020594	26057599	6	13643	19819.9	3274.94	188
Th	chr4	10094058	10120489	8	10685	18993.3	2484.51	189
Th	chr1	153916684	153964352	8	13804	20135	3651.37	190
Th	chr5	172191600	172205414	3	5624	17748.2	1313.71	191
Th	chr3	18459496	18488575	12	20149	18630.9	2303.06	192
Th	chr5	156672713	156715711	14	12809	20187.6	3865.52	193
Th	chr6	30640148	30659016	6	9259	17562.3	1267.93	194
Th	chr19	14096337	14126456	6	7590	18312.4	2042.07	195
Th	chr8	134498344	134518477	5	4387	18254.6	1991.15	196
Th	chr1	167402561	167425874	13	11056	18363.7	2126.15	197
Th	chr1	161122978	161197709	15	23351	22210.1	5993.43	198
Th	chr9	73012387	73036242	4	8344	18146.5	1948.95	199
Th	chr11	64510271	64548212	8	13347	19080.5	2982.16	200
Th	chr7	98971702	98991322	4	5013	17073.3	1002.58	201
Th	chr10	3797150	3828403	9	13760	18848.7	2806.52	202
Th	chr21	43813414	43845297	6	7479	19155.3	3114.97	203
Th	chr3	71088564	71115735	8	11926	19152.8	3179.01	204
Th	chr17	62062377	62103722	9	10325	18696.2	2737.04	205
Th	chr19	59054997	59092557	8	9898	18708.6	2764.42	206
Th	chr15	67358068	67427719	18	15890	22399.8	6463.61	207
Th	chr16	15728276	15768063	10	10940	18958.5	3023.81	208
Th	chr2	235182977	235207844	4	7630	18070.8	2153.48	209
Th	chr15	60834176	60885317	17	22176	20712.1	4878.85	210
Th	chr6	112071742	112099219	9	7742	18750.3	2918.06	211
Th	chr15	78326773	78370290	14	14689	19795.9	3977.45	212
Th	chr19	47596824	47617538	4	9893	17406	1632.26	213
Th	chr1	151015579	151043909	5	8123	18012.2	2243.74	214
Th	chr1	156450788	156478240	6	12015	17945.4	2292.24	215
Th	chr14	91694169	91731221	12	14824	18863.2	3238.34	216
Th	chr20	31554774	31561136	3	3618	16296.3	680.734	217
Th	chr5	175956683	175983883	7	13459	17516.8	1901.28	218
Th	chr18	2959194	2983439	8	8628	18016.5	2407.53	219
Th	chr19	888552	933532	14	9815	17231.8	1655.26	220
Th	chr10	17243047	17273088	4	5035	17934.5	2358.22	221
Th	chr1	159879925	159895618	3	6607	16799.4	1313.5	222
Th	chr14	74208162	74227454	5	5313	17077.3	1597.38	223
Th	chr19	19555122	19601261	13	9903	19023.1	3612.68	224
Th	chr17	6915158	6950132	6	8896	17791.3	2427.2	225
Th	chr7	44645544	44684412	13	17846	18369	3051.14	226
Th	chr3	32432696	32480973	17	14510	19373.6	4064.92	227
Th	chr2	96808399	96830864	4	11235	16909.4	1601.75	228
Th	chr2	42326565	42334117	3	4494	16000.4	701.581	229
Th	chr1	25870215	25891856	8	5612	17284.7	2029.93	230
Th	chr1	204462811	204494220	6	7506	17494.8	2274.01	231
Th	chr5	110559258	110591052	9	14077	18281.5	3074.48	232
Th	chr7	102053551	102074977	8	5903	16690.9	1546.96	233
Th	chr6	149789936	149829889	11	12476	18266.5	3156.29	234
Th	chr20	4792440	4804283	2	4794	16088.7	986.522	235
Th	chr19	50056173	50096952	17	11333	17608.4	2573.15	236
Th	chr12	111864258	111883407	6	5869	16458.6	1434.26	237
Th	chr19	56135690	56167980	5	10010	16784.3	1859.9	238
Th	chr14	105524519	105543204	4	6965	16147.6	1223.87	239
Th	chr6	33377205	33399252	5	10441	16559.5	1642.5	240
Th	chr4	40284982	40319574	11	10315	18050.1	3137.49	241
Th	chr6	42737699	42752714	4	8157	15994	1103.6	242
Th	chr1	207079366	207104115	7	9351	17341.6	2465	243
Th	chr9	100807927	100882037	17	16341	20120.9	5246.99	244
Th	chr6	53197355	53226680	8	9673	17501.2	2659.78	245
Th	chr6	32143101	32164577	6	9127	16115.6	1316.48	246
Th	chr12	54805194	54813332	3	4913	15405.2	642.902	247
Th	chr10	121248858	121278008	9	7331	17035.3	2340.74	248
Th	chr9	100666762	100693591	7	9399	16832.5	2162.42	249
Th	chr3	186718576	186764090	10	9995	18651.6	4023.44	250
Th	chr20	43587914	43622253	9	10591	17863.1	3265.64	251
Th	chr11	118205469	118216871	3	7554	15704	1163	252
Th	chr15	63789767	63798811	3	4651	15458.9	932.436	253
Th	chr12	56496676	56532531	6	10297	17834.3	3366.78	254
Th	chr12	57869584	57882591	2	5725	15263.7	906.588	255
Th	chr1	37939752	37946689	1	6938	15049.1	725.61	256
Th	chr8	126921714	126964653	11	16206	18549.6	4242.37	257
Th	chr11	62598314	62624188	4	8323	16277.3	2031.11	258
Th	chr3	50354382	50403356	12	13015	17405.4	3222.49	259
Th	chr2	85107002	85174150	15	14736	18882	4868.23	260
Th	chr2	202116664	202131566	6	10892	15280.5	1280.08	261
Th	chr22	45692368	45716662	4	5119	15494.7	1581.54	262
Th	chr12	56308412	56334508	8	10245	15748.9	1891.96	263
Th	chr18	9082893	9121296	13	13397	16989.5	3175.93	264
Th	chr16	4524264	4566348	10	9026	17056.6	3253.09	265
Th	chr10	104393381	104433969	10	9428	15943	2147.11	266
Th	chr1	21606071	21626185	7	7931	15284.6	1504.53	267
Th	chr16	88747710	88773481	9	12907	15204.9	1492.14	268
Th	chr1	19789012	19813442	9	9702	16180	2472.32	269
Th	chr1	2477891	2489352	3	5804	14095.9	416.034	270
Th	chr5	150521300	150537719	5	5483	15287.7	1610.7	271
Th	chr10	104153489	104159700	2	3627	14094.6	432.286	272
Th	chrX	70315152	70349454	13	10033	15092.9	1437.25	273
Th	chr11	121319312	121339092	10	10223	15499.6	1871.19	274
Th	chr9	130526359	130549195	11	11413	15094.6	1518.59	275
Th	chr19	49120261	49164596	8	11751	16071.4	2496.06	276
Th	chr2	43401083	43422704	3	2734	15363.9	1794.54	277
Th	chr10	22935445	22972833	9	6643	17310.6	3742.54	278
Th	chr6	34192075	34217335	5	4461	14736.7	1177.12	279
Th	chr13	99948658	99974705	8	2804	15917.3	2370.28	280
Th	chr15	26091338	26108282	3	5277	14922.6	1386.02	281
Th	chr17	76109809	76130358	7	9635	14729.5	1276.09	282
Th	chr8	38201411	38244830	10	13938	16529.6	3104.46	283
Th	chr19	19690944	19739370	12	11277	16469.7	3070.21	284
Th	chr1	90069882	90078009	4	5919	14388.9	1000.43	285
Th	chr12	4377718	4402897	6	8866	15311.3	1923.68	286
Th	chr19	14606232	14641435	10	9252	15464.7	2080.5	287
Th	chr13	42031117	42041092	4	8155	14424.8	1061.34	288
Th	chr16	84626654	84651594	11	9533	15709.7	2346.85	289
Th	chr19	30156010	30181866	7	9714	15066.3	1773.72	290
Th	chr7	158595741	158635600	12	11660	16270.4	3105.02	291
Th	chr2	232570710	232577364	3	5558	13457	326.046	292
Th	chr1	36808074	36863469	13	11750	16945.3	3844.41	293
Th	chr14	50547727	50583804	7	5237	16425.9	3358.77	294
Th	chrX	13092495	13120247	8	8321	14658.6	1592.96	295
Th	chr19	36387597	36395268	3	6403	13504.8	444.151	296
Th	chrX	118809490	118827356	13	10742	13787.2	782.531	297
Th	chr12	46659335	46664702	1	5368	13434.7	443.314	298
Th	chr10	6619177	6637802	6	9433	14821.8	1873.67	299
Th	chr15	38943064	38991758	11	19296	17461.7	4513.93	300
Th	chr14	71107579	71132170	6	4744	14953.8	2011.54	301
Th	chr1	39649140	39697003	10	8595	16570.2	3637.59	302
Th	chr6	31762473	31805255	13	10942	15491.4	2588.31	303
Th	chr11	63993066	64014724	5	5690	13835.1	976.776	304
Th	chr3	56805491	56835874	8	13651	15671.6	2852.96	305
Th	chr12	53591222	53626370	8	10242	15254.2	2439.27	306
Th	chrX	78389376	78423251	10	14132	14596.7	1788.6	307
Th	chr12	55353618	55385632	6	6314	16208.7	3473.52	308
Th	chr19	35694850	35705599	4	9231	13637.3	923.339	309
Th	chr14	20922387	20958411	6	6718	15897.4	3184.52	310
Th	chr18	3246030	3263309	3	6320	14258.6	1574.12	311
Th	chr9	130731216	130744091	5	11062	13737.6	1076.35	312
Th	chr17	7137038	7156448	5	8313	14186.8	1589.68	313
Th	chr12	46603820	46617992	8	8186	14013.3	1478.14	314
Th	chr20	55964583	55976925	3	10942	13503.4	970.081	315
Th	chr16	3106933	3137343	8	10903	14542.1	2073.96	316
Th	chr12	92526018	92552921	6	13572	14890.8	2477.77	317
Th	chr11	122927990	122942192	5	6907	13497.6	1102.08	318
Th	chr10	73835460	73850257	5	9145	13474.1	1111.25	319
Th	chr16	29801412	29833690	7	11060	14518.6	2156.17	320
Th	chr9	95819983	95827842	4	6668	13112	752.892	321
Th	chr17	74711541	74734991	5	6818	14159.1	1815.03	322
Th	chr12	12583901	12659737	20	24048	18830.1	6499.15	323
Th	chr2	219148914	219157536	5	6342	12964	644.063	324
Th	chr1	2507605	2518891	4	6466	13120	810.335	325
Th	chr1	100888430	100918915	5	8114	14888.9	2582.08	326
Th	chr5	140971850	141031444	13	14652	16728	4433.79	327
Th	chr20	35200119	35235554	11	8338	14464.6	2189.88	328
Th	chr15	44954134	44975891	10	8302	14287.8	2045.16	329
Th	chr11	65623795	65667695	8	12424	14956.7	2739.36	330
Th	chr17	4842210	4854061	4	9437	13095.4	900.676	331
Th	chr6	139434581	139484114	10	8691	16563.8	4373.76	332
Th	chr14	77493148	77507902	4	5800	13132.5	942.781	333
Th	chr15	75738435	75748926	4	5692	12964.8	776.334	334
Th	chr1	154297493	154325346	11	9828	14012.8	1827.16	335
Th	chr19	41849521	41870695	10	6621	13644.5	1475.83	336
Th	chr11	117841561	117883694	18	20212	16019	3867.81	337
Th	chr8	27217748	27244825	10	8478	14765.1	2637.3	338
Th	chr20	35557537	35580510	9	8968	13519.6	1442.7	339
Th	chr3	69128218	69145621	12	10153	13598.7	1522.76	340
Th	chr1	114471402	114490890	4	5713	13887.1	1820.18	341
Th	chr19	18110990	18134671	6	5828	13287.4	1221.94	342
Th	chr3	13049951	13058689	3	7908	12918.3	863.314	343
Th	chr11	308108	327051	4	1349	13047.9	1002.08	344
Th	chr10	116257698	116286971	6	6425	14777	2745.81	345
Th	chr2	112931971	112947135	3	4868	13268.5	1304.1	346
Th	chr2	30447788	30462437	6	8545	13273.5	1316.95	347
Th	chr18	60819226	60830431	3	10101	13063.9	1120.5	348
Th	chr14	64967825	64977624	5	6135	12739.7	811.357	349
Th	chr22	50623847	50640527	3	9415	12628.4	722.244	350
Th	chr13	100007838	100014253	2	3456	12648.5	760.819	351
Th	chr11	118069219	118123463	9	10084	16560.7	4675.83	352
Th	chr19	47103673	47142377	12	13331	14092.1	2217.74	353
Th	chr11	65263760	65278257	4	10506	13044.4	1172.81	354
Th	chr17	17722688	17758885	11	6888	14171.1	2327.47	355
Th	chr1	155936728	155951800	3	9852	13029.7	1214.8	356
Th	chr20	30249670	30311962	28	20005	16507.4	4740.42	357
Th	chr12	50056439	50068141	4	3898	12762.2	995.84	358
Th	chr15	86230149	86251140	7	7721	13837.3	2078.11	359
Th	chr22	47130679	47170496	6	7007	14465.5	2719.5	360
Th	chr14	70076892	70163440	29	19562	19914.7	8170.13	361
Th	chr4	154407503	154420425	6	8694	12944	1267.65	362
Th	chr17	27252153	27279368	4	6146	14192.6	2520.11	363
Th	chr5	43037696	43043652	1	5957	12216.9	556.886	364
Th	chr11	118174424	118190057	7	8447	13005.1	1389.77	365
Th	chr15	50643362	50649461	1	6100	12069.3	458.035	366
Th	chr9	136202275	136243393	9	12211	14806.6	3198.98	367
Th	chr1	25236931	25257438	5	8890	13079.4	1472.4	368
Th	chr22	20898139	20925759	12	12662	13749.2	2143.31	369
Th	chr4	103741094	103750444	4	4569	12471	895.73	370
Th	chr16	11862254	11894412	10	15499	13760.4	2209.25	371
Th	chr2	74679584	74710776	7	7990	13518.6	1993.17	372
Th	chr16	67571395	67598795	8	8585	13247.9	1731.68	373
Th	chr1	169648923	169681252	13	14793	14683.8	3184.41	374
Th	chr15	38825385	38857548	10	10094	14518.4	3020.11	375
Th	chr12	57457792	57488242	9	6977	13063	1565.13	376
Th	chr9	130661191	130679250	6	8542	12464.3	978.798	377
Th	chr9	131643149	131677022	16	16804	13650.8	2167.87	378
Th	chr17	27038097	27072961	6	8562	13342.5	1879.17	379
Th	chr9	92022874	92050413	10	6269	13808.1	2354.58	380
Th	chr17	61773614	61784833	2	9497	12301.6	864.985	381
Th	chr17	43210013	43250717	7	8356	13900.4	2466.66	382
Th	chr18	2625027	2664804	7	10355	14558.4	3154.32	383
Th	chr22	36724940	36733521	5	5865	12391.8	1007.41	384
Th	chr2	198099505	198126827	8	4719	13737.5	2357.89	385
Th	chr16	30661194	30672982	5	5639	12120.4	762.684	386
Th	chr9	33130926	33168421	7	7477	14319.3	2984.6	387
Th	chr17	7451729	7487979	9	9562	13909.1	2606.38	388
Th	chr6	32935355	32942796	2	7026	11895.9	619.091	389
Th	chr19	2081870	2097650	5	10082	12163.2	894.726	390
Th	chr3	14443516	14476637	10	10242	13765.1	2507.26	391
Th	chr12	46119676	46127051	1	7376	11876	625.4	392
Th	chr20	57225030	57240253	8	10283	12387	1164.56	393
Th	chr8	23075270	23107783	8	9284	13684.7	2467.74	394
Th	chr4	6675199	6718934	11	12202	14843.7	3678.11	395
Th	chr12	57022028	57040564	5	8151	12573	1421.71	396
Th	chr1	198125619	198157690	7	6107	14201	3059.57	397
Th	chr14	35870048	35885725	3	4627	12373.9	1243.19	398
Th	chr11	48002351	48104422	31	28877	18944.4	7828.85	399
Th	chr20	23330095	23343669	3	5332	12231.5	1156.5	400
Th	chr17	80250230	80260358	3	4210	11863.9	798.086	401
Th	chr16	11651661	11681156	8	6587	13140	2088.25	402
Th	chr1	9764398	9789845	6	10615	12553	1572.62	403
Th	chr7	100025977	100052746	7	7548	12415.5	1442.85	404
Th	chr2	97192844	97205044	2	3188	11785.2	818.62	405
Th	chr2	241499714	241510478	5	6876	11744.6	783.619	406
Th	chr12	9819890	9839414	6	10932	12497.3	1536.54	407
Th	chr1	167586132	167620009	9	11105	13937	2977.79	408
Th	chr19	5946796	5987903	15	17537	14424.4	3473.54	409
Th	chr11	128586448	128627563	10	9678	14941.2	4008.71	410
Th	chr17	29636058	29649088	4	8975	12058	1128.4	411
Th	chr22	50963032	50987821	7	8843	12077.2	1150.21	412
Th	chr1	154375842	154392769	5	4044	11957.2	1032.55	413
Th	chr19	42689046	42725104	8	10270	13323.4	2405.07	414
Th	chr17	8842260	8869453	7	7581	13365.4	2460.97	415
Th	chr11	64878213	64903222	6	6957	12797.1	1895.68	416
Th	chr17	7209744	7219363	3	4405	11612.1	722.387	417
Th	chr10	71077688	71120111	6	6914	14067.5	3185.97	418
Th	chr1	93416621	93459521	13	9565	14221.4	3359.07	419
Th	chr2	43358214	43364830	5	4123	11341.1	505.462	420
Th	chr2	178104862	178130552	5	7142	13050.5	2224.75	421
Th	chr6	136605887	136612515	2	3483	11449.2	626.346	422
Th	chr1	43389364	43430068	18	21357	14197.6	3382.5	423
Th	chr2	225789231	225823156	8	9263	14214.6	3409.46	424
Th	chr6	90984535	91007025	4	4151	12720.3	1929.64	425
Th	chr5	180669312	180689763	5	7629	12170.4	1390.67	426
Th	chr9	92095906	92117435	5	7016	12618.1	1954.83	427
Th	chr4	38655432	38676699	7	10170	12426.3	1790.68	428
Th	chr20	1633949	1667726	12	11138	13818.2	3185.17	429
Th	chr5	14663382	14720854	16	12247	15925.5	5293.17	430
Th	chr1	6519514	6526603	4	4771	11065.2	444.48	431
Th	chr7	640707	659214	5	7725	11909.3	1291.79	432
Th	chr5	98261400	98269813	3	4937	11246.5	688.183	433
Th	chr22	37694877	37706077	5	6472	11629	1070.72	434
Th	chr6	106959277	106986205	7	9374	12755.8	2221.56	435
Th	chr12	125398248	125425532	3	11730	12807.1	2305.5	436
Th	chr3	195621779	195641853	4	5447	11665	1164.29	437
Th	chr11	35147581	35168204	4	7398	12353.2	1870.51	438
Th	chr12	58133129	58177300	10	9613	14068.5	3604.35	439
Th	chr2	106754441	106811386	11	16170	15557.4	5102.27	440
Th	chr19	39321769	39343550	4	6992	12177.8	1764.26	441
Th	chr12	56726805	56733974	2	3959	10962.8	581.406	442
Th	chr6	27774771	27807730	9	15102	12999	2640.02	443
Th	chr19	10196496	10230519	5	5300	12255.1	1942.71	444
Th	chr17	62965531	62982693	5	3990	11381.8	1113.81	445
Th	chr10	3846258	3854335	2	5741	11245.6	991.048	446
Th	chr2	233924192	233951766	9	12590	12689.6	2451.33	447
Th	chr20	52195601	52211695	6	3453	11172.5	939.89	448
Th	chr3	13455044	13470273	6	7251	11295.3	1108.67	449
Th	chr17	62492232	62504066	2	5008	11526.3	1344.34	450
Th	chr14	69434622	69445952	3	4451	10981	815.76	451
Th	chr17	2295469	2306358	3	7575	10707.2	546.628	452
Th	chr17	72732482	72755879	8	12048	11885.7	1731.38	453
Th	chr5	180228593	180238979	3	9648	10971.8	888.003	454
Th	chr11	108091585	108096083	1	4499	10612.1	531.214	455
Th	chr4	109081289	109094311	6	6328	11148.1	1069.11	456
Th	chr17	75386041	75406327	9	5057	11654.3	1578.25	457
Th	chr2	43445481	43454972	1	9492	10748.6	676.708	458
Th	chr16	28148207	28181334	10	5468	13095.1	3037.75	459
Th	chr17	74236940	74268875	7	7074	12208.8	2181.16	460
Th	chr19	1019178	1041242	6	7568	10837.8	818.574	461
Th	chr11	62473104	62496804	6	9466	12051.5	2040.57	462
Th	chr1	113159830	113163593	1	3764	10400.6	390.976	463
Th	chr19	506368	544511	5	7055	11729	1724.06	464
Th	chr14	50086402	50102432	3	5424	11067.1	1083.63	465
Th	chr9	35644558	35662449	6	8038	11478.9	1495.69	466
Th	chr12	6641189	6677855	6	7924	12290.4	2364.96	467
Th	chrX	41190478	41195655	1	5178	10123.6	202.938	468
Th	chr22	38019904	38039662	8	9615	11238.4	1321.81	469
Th	chr3	50265143	50284770	4	9298	11199.2	1307.16	470
Th	chr22	46431337	46466595	6	5449	12294.5	2411.65	471
Th	chr15	42226059	42232808	2	4262	10506.2	641.155	472
Th	chr16	48641115	48657871	4	6403	11114.3	1256.7	473
Th	chr5	95144028	95171773	8	8486	12277.2	2422.14	474
Th	chr8	123792299	123799547	3	4053	10487.1	636.374	475
Th	chr3	128821658	128840448	6	4752	11232.7	1403.61	476
Th	chr19	41808448	41817172	4	6328	10529.9	702.282	477
Th	chr16	50299408	50310091	7	5993	10630.7	807.635	478
Th	chr21	32546300	32568038	5	6106	11642.9	1821.64	479
Th	chr2	219260505	219271963	3	7510	10450.8	648.523	480
Th	chr2	157188622	157200094	2	5599	10734.4	939.557	481
Th	chr11	72430705	72463941	6	9249	11994.9	2213.52	482
Th	chr6	36067446	36101863	8	12735	12885.7	3131.95	483
Th	chr10	81946038	81966333	5	9076	11426.1	1680.43	484
Th	chr11	795771	843107	7	9601	11559.5	1831.9	485
Th	chr19	55762521	55771434	3	7031	10411.3	697.888	486
Th	chr12	6442051	6455080	6	6965	10957.4	1253.39	487
Th	chr8	101956652	101966648	2	5545	10609.8	908.636	488
Th	chr6	31619354	31634613	3	6658	10786.6	1089.49	489
Th	chr10	111967338	111986850	3	8150	11453.5	1765.84	490
Th	chr16	68095071	68125757	16	13147	11998.2	2319.86	491
Th	chr11	102175455	102196018	6	10496	11603.7	1926.75	492
Th	chr1	16159590	16176722	3	8382	10563.6	916.562	493
Th	chr9	3524365	3530001	1	5637	10125.6	493.15	494
Th	chr18	3447704	3451856	2	2848	9856.02	224.623	495
Th	chr10	75503363	75546481	7	7868	13000.1	3371.83	496
Th	chr16	27241761	27249437	4	4278	10355.7	728.452	497
Th	chr6	28092021	28110521	4	4152	11002	1380.1	498
Th	chr16	57019054	57035101	6	7764	10990.6	1399.3	499
Th	chr10	103872497	103893993	4	9470	10771.6	1197.33	500
Th	chr11	64035581	64053869	4	5256	10407.7	835.762	501
Th	chr21	19148165	19192767	11	10089	13675	4103.38	502
Th	chr10	74078077	74095071	4	3474	10493.8	1002.65	503
Th	chr5	162929972	162936769	2	6217	10079.3	589.98	504
Th	chr17	65361541	65387146	3	4526	10989.7	1508.13	505
Th	chr2	30475697	30490442	5	3949	10954.1	1496.62	506
Th	chr12	9800058	9806372	2	5938	10020.3	572.048	507
Th	chr10	8093715	8114613	7	10418	11036.2	1592.43	508
Th	chr15	77280299	77306838	6	6818	11695.7	2261.12	509
Th	chr9	271678	282317	4	5704	10404.9	972.405	510
Th	chr12	9910059	9917991	3	4739	10195.8	763.852	511
Th	chr7	130622909	130645913	6	6548	11566.4	2141.67	512
Th	chr22	19874015	19880574	2	2443	9887.69	476.839	513
Th	chr19	50369704	50381775	4	6272	10044.3	674.769	514
Th	chr2	27578475	27632870	10	11767	12750.2	3388.81	515
Th	chr19	49375432	49379477	1	4046	9721.35	360.409	516
Th	chr14	24604860	24632610	7	6998	11494	2139.53	517
Th	chr10	63776372	63844695	25	27046	15311.2	5991.93	518
Th	chr4	26858720	26889154	7	10613	12091.4	2772.54	519
Th	chr17	46484340	46531085	8	10470	13126	3814.39	520
Th	chr19	16180610	16197755	5	7329	10528.7	1220.72	521
Th	chr6	74229195	74234154	2	4588	9793.53	485.982	522
Th	chr21	37661380	37703227	7	6155	11729.7	2431.31	523
Th	chr17	76328762	76356865	8	4263	11168.1	1871.66	524
Th	chr17	66233983	66255863	9	4680	10736.5	1444.08	525
Th	chr3	10233779	10245264	4	5776	10298.6	1008.38	526
Th	chr17	40422734	40441649	3	8059	10560.2	1274.87	527
Th	chr3	169481989	169491968	2	3799	9851.27	575.788	528
Th	chr20	62257270	62274064	7	6925	10029.4	770.845	529
Th	chr2	191875716	191888422	5	4271	10509.1	1262.98	530
Th	chr18	13371911	13384105	6	7374	10413.7	1175.5	531
Th	chr14	52310867	52336187	9	8521	11634.5	2407.93	532
Th	chr15	72519090	72529727	3	5690	10121.1	910.527	533
Th	chr5	56468577	56477722	4	5156	9904.03	707.823	534
Th	chr17	73774783	73789554	4	5463	10242.2	1064.99	535
Th	chr17	33373122	33391152	4	3456	10628.7	1465.84	536
Th	chr11	6742437	6768393	6	5906	11371.3	2208.86	537
Th	chr3	5223000	5242012	10	8087	10931.9	1771.92	538
Th	chr12	58225413	58240687	4	3072	10416.9	1270.8	539
Th	chr14	90848585	90866731	3	6368	10608.2	1478.9	540
Th	chr1	2158743	2167288	4	6550	9562.71	451.176	541
Th	chr19	17956968	17985024	6	4388	10739.8	1641.28	542
Th	chr3	71536703	71546828	6	5538	10160.4	1074.26	543
Th	chr2	113915175	113939201	6	4320	11006.3	1941.3	544
Th	chr19	35476629	35506965	6	8165	11215.2	2159.92	545
Th	chr6	42006668	42019153	7	6020	10134.1	1083.7	546
Th	chr11	118955370	118993019	6	9401	12062.7	3015.68	547
Th	chr2	220109562	220119898	3	7871	10129.3	1088.38	548
Th	chr1	53097264	53107919	5	6805	9965.62	926.985	549
Th	chr1	153504166	153518910	4	10583	10512.5	1483.25	550
Th	chr7	86840690	86849749	5	5676	9819.05	800.816	551
Th	chr12	51702089	51721174	8	7443	10361.2	1351.22	552
Th	chr21	47969795	47982496	5	6366	10221.8	1215.49	553
Th	chrX	153232695	153251414	8	7873	9694.57	692.603	554
Th	chr9	134600461	134615181	6	8699	10318.7	1320.38	555
Th	chr3	49043863	49067158	5	7171	10655.1	1667.92	556
Th	chr21	43640044	43657305	4	2833	10670.8	1684.67	557
Th	chr9	136542330	136549610	3	1025	9484.38	498.68	558
Th	chr12	62995916	62998880	2	2296	9178.62	203.627	559
Th	chr1	235468214	235500586	6	6117	11288.1	2372.87	560
Th	chr17	36852936	36863943	3	8208	9548.57	639.507	561
Th	chr19	44257219	44288924	7	8952	11191.9	2289.1	562
Th	chr11	65836419	65849953	3	7534	9984.03	1082.72	563
Th	chr12	14921905	14928965	2	5775	9421.57	533.03	564
Th	chr17	73824100	73855281	5	7530	10710.7	1827.21	565
Th	chr2	11883716	11918777	14	6625	11514	2633.08	566
Th	chr5	139926822	139949270	4	6993	10748.1	1883.39	567
Th	chr9	130787755	130793490	3	3580	9280.95	457.653	568
Th	chr5	55346352	55396903	14	7129	12561.9	3766.05	569
Th	chr6	44204988	44233327	4	7153	10879.3	2108.42	570
Th	chr6	31926133	31947362	3	4783	10094.4	1335.3	571
Th	chr1	32389691	32410676	11	7247	10475.7	1720.77	572
Th	chr22	50311479	50339752	6	6412	10240.5	1495.64	573
Th	chr5	171534987	171561092	10	6504	10460.3	1725.54	574
Th	chr1	156695968	156722430	6	8934	10780.6	2064.04	575
Th	chr5	55273130	55291738	7	5582	9949.7	1233.71	576
Th	chr7	43622720	43627196	3	3619	9033.02	341.966	577
Th	chr2	86260121	86266291	2	4164	9242.04	552.832	578
Th	chr7	99814990	99820139	2	3676	9065.33	382.056	579
Th	chrX	128890123	128915864	11	8061	9851.08	1186.66	580
Th	chr17	33565800	33572304	5	4846	9142.02	494.954	581
Th	chr9	95783092	95792090	3	5699	9366.02	727.038	582
Th	chr11	6623421	6640960	4	7372	10448	1825.81	583
Th	chr16	53468066	53492491	5	5391	10434.4	1814.78	584
Th	chr9	92137078	92152954	4	4471	10376.6	1762.24	585
Th	chr1	19922935	19927562	2	3242	9058.74	455.297	586
Th	chr3	48506921	48520916	4	5429	9512.4	916.673	587
Th	chr3	151911247	151940559	11	10929	11390.6	2805.16	588
Th	chr9	132798842	132817053	7	8067	9886.75	1305.73	589
Th	chr19	18184022	18231307	11	7104	11272.7	2695.24	590
Th	chr10	26719747	26739105	5	7780	10118.4	1544.77	591
Th	chr14	50318070	50335640	6	5941	9703.91	1140.29	592
Th	chr6	2841241	2861980	5	5175	10591.4	2030.35	593
Th	chr19	10654378	10679592	4	7550	9997.35	1437.2	594
Th	chr10	106080897	106098680	9	10410	10225.2	1687.61	595
Th	chr12	104850917	104904546	12	14752	13348.3	4815.88	596
Th	chr19	42037422	42064384	8	9215	10941.2	2410.4	597
Th	chr1	27152646	27166052	5	5694	9608.08	1081.86	598
Th	chr19	16676653	16705426	4	10455	11031.6	2506.13	599
Th	chr1	66795591	66817542	6	11135	10692.3	2179.73	600
Th	chr5	176777774	176800216	3	5524	10273.9	1768.43	601
Th	chr20	61549112	61570260	7	7914	10129.9	1626.28	602
Th	chr10	1089116	1110119	7	8230	10499.4	1997.39	603
Th	chr6	167363026	167373217	8	5708	9198.4	702.16	604
Th	chr17	29134767	29159528	8	8444	10223.8	1728.32	605
Th	chr16	30456308	30494971	8	9657	10868.2	2416.44	606
Th	chr1	152006625	152021199	2	4316	9662.56	1211.1	607
Th	chr1	101699901	101706519	2	4847	9069.31	620.107	608
Th	chr6	30581264	30595115	3	5755	9535.03	1094.23	609
Th	chr8	82005799	82024628	5	6036	10356	1918.68	610
Th	chr22	36043270	36057757	3	4730	9468.7	1053.2	611
Th	chr17	21171270	21192875	5	7670	10279.7	1875.31	612
Th	chr10	6561163	6585949	4	5942	10685.2	2287.75	613
Th	chr9	134537593	134554446	5	6063	10068	1681.93	614
Th	chr17	78227739	78248177	10	6297	9634.47	1269.2	615
Th	chr1	179846341	179853450	2	3821	9003.55	639.099	616
Th	chr9	15295785	15311013	6	4684	9716.99	1353.77	617
Th	chr11	66024094	66037190	2	4446	9172.44	826.358	618
Th	chr2	106701788	106724316	7	4959	10525.1	2187.47	619
Th	chr6	27088429	27125697	8	10211	11370.5	3063.43	620
Th	chr4	48129573	48141938	5	7249	9548.25	1241.45	621
Th	chrX	40028227	40036759	2	8212	8555.04	249.134	622
Th	chr1	25557807	25574496	3	5137	9667.94	1380.18	623
Th	chr12	121647445	121679476	10	5435	10403.7	2142.87	624
Th	chr3	46987685	47030194	14	12894	11264.9	3005.39	625
Th	chr20	62572928	62613233	7	6632	10487.4	2228.87	626
Th	chr11	35088427	35105411	3	3674	9833.74	1588	627
Th	chr13	50697683	50703199	2	3731	8625.37	381.707	628
Th	chr3	156874591	156879176	2	3490	8735.34	497.931	629
Th	chr19	45970722	45989118	3	3311	9328.61	1101.92	630
Th	chr11	71749300	71766686	3	5064	9570.99	1364.8	631
Th	chr4	78774099	78784567	2	4661	9104.02	902.342	632
Th	chr16	17436049	17465455	8	12119	11083.1	2917.08	633
Th	chr17	29814481	29838541	4	10815	9927.16	1763.6	634
Th	chr17	34889943	34902779	2	4991	9109.71	949.864	635
Th	chr11	65868017	65894842	8	4701	10662.9	2510.82	636
Th	chr16	4462988	4476487	2	5904	8809.45	664.151	637
Th	chr19	41304000	41313307	4	7235	8931	829.254	638
Th	chrX	153188034	153210099	5	5815	9009.14	913.491	639
Th	chr6	37136658	37178025	11	9769	10577.5	2482.02	640
Th	chr12	25530407	25539895	3	2697	8918.72	825.456	641
Th	chr17	39821926	39846688	3	5652	9622.51	1530.29	642
Th	chr5	66453170	66518313	13	23479	13888.5	5810.76	643
Th	chr2	127413669	127423478	5	8119	8977.2	905.371	644
Th	chr7	32919327	32945968	4	5490	9723.97	1657.07	645
Th	chr4	83811048	83822893	2	5265	9023.52	958.26	646
Th	chr11	118659421	118663596	1	4176	8357.51	301.853	647
Th	chr14	50464666	50470752	2	5581	8602.56	549.566	648
Th	chr22	24822846	24831305	2	3544	8711.92	659.802	649
Th	chr16	30563330	30583806	6	6175	9218.3	1187.61	650
Th	chr1	109234244	109247214	3	4401	9293	1264.58	651
Th	chr12	106695028	106699814	2	3700	8413.79	393.888	652
Th	chr5	169757423	169763208	4	1744	8549.07	536.848	653
Th	chr11	6399312	6424643	4	3261	10026	2023.95	654
Th	chr10	135071371	135093114	7	4473	8942.9	941.472	655
Th	chr2	197064652	197106367	9	6249	12072.3	4071.38	656
Th	chr10	5325080	5340282	5	6783	9417.64	1418.35	657
Th	chr3	71409417	71441415	8	4412	10882.5	2886.22	658
Th	chr13	27998158	28006416	2	4948	8727.88	746.523	659
Th	chr6	154550783	154571260	6	6914	9957.97	1982.17	660
Th	chr19	6765953	6778521	3	4356	8769.95	821.947	661
Th	chr12	122096508	122111239	3	2815	8910.78	969.3	662
Th	chr11	118740493	118748844	2	3187	8649.97	712.34	663
Th	chr1	111210744	111217579	2	6233	8649.01	716.308	664
Th	chr4	90212199	90238100	9	9665	10487.3	2577.15	665
Th	chr10	105648491	105678900	11	12218	10591.5	2688.16	666
Th	chr6	43189286	43197472	3	5665	8373.46	473.151	667
Th	chr22	31884007	31893877	2	5411	8541.5	656.355	668
Th	chr19	11199272	11207513	3	6900	8448.67	564.509	669
Th	chr1	2186616	2187950	1	1335	8162.88	279.473	670
Th	chr16	11317882	11352957	8	9955	10168.2	2286.89	671
Th	chr2	208389907	208396718	2	3574	8415.67	543.518	672
Th	chr1	111415010	111424146	3	8108	8855.52	998.565	673
Th	chr22	24536877	24553711	6	5835	9051.64	1208.68	674
Th	chr15	34609025	34635349	9	8920	9976.8	2134.88	675
Th	chr4	78738860	78743548	1	4689	8200.72	376.446	676
Th17	chr14	91688457	91885501	50	101938	191349	26305.4	1
Th17	chr7	130561479	130764873	50	89633	158912	26197.1	2
Th17	chr6	143088474	143269494	43	70428	144780	22012	3
Th17	chr14	99643425	99741038	15	88091	134950	15657.1	4
Th17	chr17	75361571	75494893	39	74525	136602	17851.8	5
Th17	chr14	22951872	23067659	22	83952	122074	12667.1	6
Th17	chr10	11183159	11337996	46	76093	128097	22389.4	7
Th17	chr5	156568825	156790594	58	80531	131975	27078	8
Th17	chr5	131723467	131836627	36	51481	114246	15050.3	9
Th17	chr11	60737956	60897551	37	63005	114621	19486.5	10
Th17	chr5	118603175	118734881	39	80388	110989	17200.8	11
Th17	chr11	128323070	128396696	15	63162	97068.5	11382.6	12
Th17	chr1	117278871	117321037	4	27071	90454.5	6042.39	13
Th17	chr6	112031110	112195895	39	63948	107193	23152.3	14
Th17	chr9	123630668	123699732	18	31529	91613.4	9965.94	15
Th17	chr10	126299868	126438217	53	63259	98822.7	18386.6	16
Th17	chr2	106353924	106495739	37	59599	98802.5	19116.7	17
Th17	chr2	197993761	198188386	52	73288	102820	23140.9	18
Th17	chr5	150433846	150538019	35	44229	91880.6	13646.7	19
Th17	chr9	132691924	132817014	29	58813	91353.2	13809.9	20
Th17	chr22	36714322	36784708	20	50799	87419.4	10684.6	21
Th17	chr17	43296538	43395703	22	32896	88008.9	12157.6	22
Th17	chr9	92019298	92117451	32	57832	89623.5	14183.1	23
Th17	chr17	76703114	76815894	37	60361	87178.9	14153.9	24
Th17	chr1	12185119	12270933	23	43905	82630.3	10538	25
Th17	chr13	99907338	100040575	47	57463	88709.2	16774.5	26
Th17	chr6	14705301	14756851	12	30433	78665.3	6892.23	27
Th17	chr21	36334225	36423895	22	44171	84522.9	13011.1	28
Th17	chr13	99119276	99230104	34	55927	85149.2	15394	29
Th17	chr10	73468234	73534637	18	44360	78926.6	9296.42	30
Th17	chr2	37795547	37911514	29	45805	83890.5	14356.7	31
Th17	chr15	60797015	60885340	25	59878	81170.7	12171.2	32
Th17	chr5	171492957	171615803	38	42362	82134.8	13267.4	33
Th17	chr14	61787540	61886906	20	47313	79721.3	13623.1	34
Th17	chr19	42680585	42807084	26	35516	78948	13472.1	35
Th17	chr3	30646045	30730917	18	46683	76401.8	11186.1	36
Th17	chr11	35144004	35239293	22	40752	76755.3	12997.4	37
Th17	chr3	50604482	50670128	18	37669	72742.3	9059.15	38
Th17	chr6	31506063	31561124	10	29359	70334.9	7460.77	39
Th17	chr18	9065946	9185766	37	43788	74947.4	12161.7	40
Th17	chr1	206724497	206769343	11	37673	69717.6	7233.66	41
Th17	chr17	38462464	38511167	18	24055	68627.4	6725.88	42
Th17	chr1	160576312	160618456	12	28397	67944.6	6296.31	43
Th17	chr14	100524866	100603677	21	38087	71796.8	10678.9	44
Th17	chr4	40184954	40257490	20	41308	69322.7	9103.27	45
Th17	chr9	135987673	136025236	9	26542	65524.9	5634.45	46
Th17	chr12	7013551	7080831	14	31470	68834.2	8981.88	47
Th17	chr1	167396505	167488407	33	38972	70994.3	11735.9	48
Th17	chr20	47303964	47445313	42	49710	76922.1	17668.6	49
Th17	chr5	133404730	133488267	16	41280	70129.3	11168.9	50
Th17	chr12	12581884	12688025	33	45086	70520.1	12195.6	51
Th17	chr19	14463515	14530743	15	21633	64841.4	6870.7	52
Th17	chr17	56394992	56430574	3	23287	63062	5614.84	53
Th17	chr8	134049939	134106657	11	34587	65571.7	8235.45	54
Th17	chr11	62358156	62446901	14	20031	67277.6	10125.8	55
Th17	chr15	45002133	45030505	7	23562	61286.4	4264.31	56
Th17	chr9	134500496	134567021	16	32704	65879.7	8940.96	57
Th17	chr17	65352769	65478994	26	36435	69360.6	12950.7	58
Th17	chrX	135654603	135798113	38	60099	66043.3	9830.43	59
Th17	chr19	50369506	50441187	16	17950	64620.4	8465.53	60
Th17	chr10	82213265	82296248	25	41842	66635.3	10630.1	61
Th17	chr11	65183830	65223059	10	17608	61534.6	5558.75	62
Th17	chr1	203575401	203681248	27	37058	67752.7	11897.2	63
Th17	chr1	154898171	154957492	14	26514	63028.6	7480.38	64
Th17	chr6	24819351	24992098	48	49737	74505.8	19088.5	65
Th17	chr19	41790258	41882736	21	28874	65298.7	10348.3	66
Th17	chr5	39137582	39218228	28	48364	64726.5	9806.55	67
Th17	chr9	132585374	132659536	10	24649	63653.2	8899.44	68
Th17	chr19	13943881	13973151	6	16296	58267.8	3579.72	69
Th17	chr1	226814641	226928045	39	46841	69255.8	14583.8	70
Th17	chr5	169678744	169741780	18	36438	63357.5	8755.7	71
Th17	chr22	37515670	37560975	8	22402	60491.2	5984.79	72
Th17	chr14	61904791	62032899	33	41619	72611.6	18152.9	73
Th17	chr15	91350241	91421129	15	25776	62813.9	8386.05	74
Th17	chr6	30456672	30542146	20	20411	62071.2	8547.4	75
Th17	chr19	39879062	39905909	5	19033	57986.8	4475.39	76
Th17	chr17	36856317	36890988	7	14716	57647.5	4420.55	77
Th17	chr16	30365300	30500942	19	28376	66017	13184.4	78
Th17	chr1	198567671	198669017	42	49425	64192.6	11442	79
Th17	chr17	7737202	7771466	9	13070	57827.4	5235.54	80
Th17	chr10	6514784	6635807	32	41588	66393.2	13832.9	81
Th17	chr5	35810571	35884034	15	35725	61510.6	9204.91	82
Th17	chr12	122214170	122251024	8	24762	57278.5	5373.31	83
Th17	chr15	67356432	67442931	30	42759	64009.3	12135.8	84
Th17	chr1	90067881	90164521	21	29204	62516.4	10920.3	85
Th17	chr3	71074351	71180617	28	30983	64365.3	12836.9	86
Th17	chr17	80158357	80293243	28	28945	65244.4	13744.9	87
Th17	chr7	50410438	50473691	20	41138	60476.2	9051.5	88
Th17	chr3	52249498	52322514	22	38249	60128.7	9112.4	89
Th17	chr11	118740379	118811373	15	35442	59947.3	8966.54	90
Th17	chr19	18388918	18434734	12	21029	56770.6	6116.44	91
Th17	chr17	37909303	37982417	17	35997	58345	8203.39	92
Th17	chr1	19228444	19283698	14	24197	57453.1	7520.07	93
Th17	chr2	8593215	8631626	7	23216	55031.4	5511.98	94
Th17	chr1	203236383	203305402	10	19125	57948.4	8572.16	95
Th17	chr16	57019329	57089232	19	26485	57397.4	8542.15	96
Th17	chr1	45265168	45286330	4	13989	52327.3	3923.43	97
Th17	chr2	238581099	238662151	18	26057	58300.7	9953.19	98
Th17	chr15	31617114	31685153	24	32533	56812.6	8763.42	99
Th17	chr19	1057320	1136794	20	24066	56156.3	8138.14	100
Th17	chr7	622472	660374	8	13451	52566.3	4771.86	101
Th17	chr17	17005553	17090613	22	35037	58317.1	10658	102
Th17	chr19	45942360	46019517	16	19676	55900.2	8471.84	103
Th17	chr22	40295787	40357884	20	41924	55955.6	8544.55	104
Th17	chr10	6146748	6247083	25	28142	58284.6	11036.9	105
Th17	chr3	151957989	152050717	33	39757	57176.1	9958.99	106
Th17	chr6	32794594	32826287	8	14229	51456.8	4383.14	107
Th17	chr15	78286380	78370592	25	36351	57289.4	10602.3	108
Th17	chr17	40387265	40446633	10	25496	52552.6	6025.85	109
Th17	chr10	14548962	14649595	30	42816	58950.8	12428.2	110
Th17	chr1	154357627	154417735	17	25533	53087.4	6671.99	111
Th17	chr2	68942162	69060323	39	39208	61514.6	15124.6	112
Th17	chr5	176815021	176883324	14	25803	54608.2	8251	113
Th17	chr2	219080802	219157579	16	24063	55648	9359.12	114
Th17	chr11	63973004	64019328	11	15358	51572.5	5341.16	115
Th17	chr9	130660750	130753553	22	35651	57714.2	11526.1	116
Th17	chr20	50087471	50159468	15	19250	54105.7	9107.62	117
Th17	chr9	117105555	117161006	16	32269	52290.3	7408.25	118
Th17	chr1	151762226	151830310	17	28878	53466.4	8667.09	119
Th17	chr2	134876126	135020955	41	33255	62653	17958.8	120
Th17	chr22	37614605	37641278	5	23188	48926.3	4329.03	121
Th17	chr5	131390715	131453015	13	17099	52462.8	7868.49	122
Th17	chr7	142490707	142510982	2	19787	47656.4	3154.79	123
Th17	chr10	3797529	3829250	9	17654	49218.3	4793.04	124
Th17	chrX	64886565	64957902	23	41561	49650.6	5278.94	125
Th17	chr17	38249629	38310689	13	22386	51473.6	7144.02	126
Th17	chr19	13260488	13284675	7	16275	47943.5	3642.56	127
Th17	chr10	22887636	23003853	43	38999	58143.4	13992.5	128
Th17	chr17	57902457	57924399	2	17469	47028.3	2920.48	129
Th17	chr15	93424446	93466463	12	26390	49428.8	5386.58	130
Th17	chr19	12868500	12917846	11	16713	49119	5349.11	131
Th17	chr17	8041514	8127318	18	23409	53164.2	9447.02	132
Th17	chr1	1134559	1168044	7	22727	47331	3820.64	133
Th17	chr10	74051023	74095858	10	18468	49004.7	5824.07	134
Th17	chr13	46698552	46759696	16	31365	50566.1	7435.11	135
Th17	chr10	6079067	6132086	10	22346	50092.4	6993.21	136
Th17	chr11	64611914	64668590	10	29565	50311.3	7639.92	137
Th17	chr14	102275527	102347052	23	31867	51290.6	8926.32	138
Th17	chr1	206853196	206990712	27	35899	59984.5	17780.8	139
Th17	chr12	96586777	96662797	19	31051	51381.9	9244.03	140
Th17	chr4	10084085	10120077	5	24255	47502.2	5524.77	141
Th17	chr22	47101589	47189071	17	25675	51570.6	9736.75	142
Th17	chr1	2158632	2246892	28	29524	51270.2	9585.04	143
Th17	chr20	37432529	37522427	20	24161	52068.9	10527.1	144
Th17	chr17	38688163	38723033	9	14322	46418.9	5181.68	145
Th17	chr11	62288560	62342284	15	22025	47712.3	6726.24	146
Th17	chr1	16274132	16303042	8	16034	45044.7	4076.31	147
Th17	chr13	52367465	52401428	6	16074	45897.6	5046.9	148
Th17	chr19	1237000	1276686	9	19671	45940.5	5190.93	149
Th17	chr6	16651467	16769739	22	23966	53731	13281.9	150
Th17	chr15	89164144	89199737	13	16850	45416.7	5057.77	151
Th17	chr12	53572936	53631024	14	28642	48689.4	8364.67	152
Th17	chr6	33238814	33291798	10	17907	46769	6448.15	153
Th17	chr11	67033417	67085881	15	27271	46582.8	6269.45	154
Th17	chr1	32686871	32762046	17	23339	47367.8	7239.35	155
Th17	chr7	104643620	104689721	10	11685	45174.4	5057.28	156
Th17	chr10	33376040	33443397	17	31053	48793.4	8843.97	157
Th17	chr3	46967871	47080021	28	30300	53024.5	13132.8	158
Th17	chr10	43884112	43933197	10	18576	45079.7	5212.83	159
Th17	chr10	99159854	99214842	12	19030	45519.1	5856.22	160
Th17	chr18	60797958	60831338	6	14843	44428.8	4780.02	161
Th17	chr12	92524496	92540883	1	16388	41922.9	2574.4	162
Th17	chr14	75980492	76045116	18	22635	47421.1	8097.39	163
Th17	chrX	12964734	13048668	19	38121	45433.5	6261.48	164
Th17	chr19	49946196	50016844	13	24209	47079.8	7926.71	165
Th17	chr8	128972476	129022704	16	19586	45883.3	6745.62	166
Th17	chr7	44645160	44681333	10	23712	43892.3	4854.42	167
Th17	chrX	1570700	1657491	24	27733	47613.5	8600.99	168
Th17	chr12	48167058	48227614	15	21854	46670.5	7714.83	169
Th17	chr12	111837035	111887460	19	24582	45377.5	6575.42	170
Th17	chr11	58323018	58347982	4	9197	41959.5	3215.36	171
Th17	chr11	67158667	67214360	15	31149	45495.6	6766.7	172
Th17	chr10	32559275	32669089	28	27822	49833.6	11146.1	173
Th17	chr14	74178513	74255139	16	27866	47646	9003.56	174
Th17	chr11	64850841	64903765	11	12491	44641.4	6006.87	175
Th17	chr19	6735759	6863445	16	20216	49746.5	11325.7	176
Th17	chr6	53149381	53227274	18	25825	47927.6	9549.68	177
Th17	chr14	69238411	69264282	7	16577	42361.2	4007.42	178
Th17	chr8	41996122	42040617	11	17119	43889.9	5659.76	179
Th17	chr11	118069099	118123651	19	29921	45103.6	6879.01	180
Th17	chr19	44251266	44289502	9	18471	43405.5	5372.16	181
Th17	chr14	50436899	50470800	7	21901	42454.2	4427.47	182
Th17	chr11	65307065	65363301	15	24506	44617.6	6737.07	183
Th17	chr13	114870279	114927907	22	26551	44575.3	6788.58	184
Th17	chr11	3847806	3902065	13	20702	44313.3	6711.84	185
Th17	chr6	139430493	139507930	22	30950	46934.6	9385.36	186
Th17	chr8	29908923	29963731	12	23743	43177.7	5694.55	187
Th17	chr9	73011834	73037124	6	11412	40835.8	3487.49	188
Th17	chr20	30249477	30311930	17	18430	45153.5	7831.61	189
Th17	chr1	207970875	208058315	21	31074	47663.5	10379.1	190
Th17	chr2	157187857	157201693	3	9747	39144.8	1881.7	191
Th17	chr7	44999448	45041597	12	18237	42747.5	5559.45	192
Th17	chr9	136201080	136243414	7	14812	42486.4	5321.38	193
Th17	chr1	31205255	31234191	7	20781	41482.6	4418.53	194
Th17	chr6	45387188	45474745	21	33588	47849.9	10787	195
Th17	chr5	66298978	66328807	5	17083	41522	4528.04	196
Th17	chr1	155902489	155951925	12	17844	42470.5	5487.4	197
Th17	chr8	144995126	145027138	6	17757	40716.1	3947.08	198
Th17	chr12	6553015	6580875	8	18398	40441.6	4067.56	199
Th17	chr1	19747214	19814510	26	29527	44825.9	8526.4	200
Th17	chr19	19700021	19754892	14	19438	41888.5	5602.33	201
Th17	chr12	56496783	56555779	13	21008	43863.5	7592.79	202
Th17	chr6	2839370	2903758	17	22754	43049.8	7037.61	203
Th17	chr16	31872611	31900984	6	13115	39273.9	3345.18	204
Th17	chr14	88453356	88512396	14	19556	42839.4	6913.58	205
Th17	chr6	149637533	149717845	20	16537	44211.8	8352.45	206
Th17	chr19	6638953	6679480	11	16748	40794.5	5191.51	207
Th17	chr5	42988865	43021589	5	15996	40168.7	4584.63	208
Th17	chr11	128158242	128250007	23	30280	46267.9	10709	209
Th17	chr14	50318710	50378675	10	17025	41166	5630.71	210
Th17	chr6	33377205	33399312	5	13141	38724.8	3293.94	211
Th17	chr6	149764853	149838477	30	25516	44005.1	8584.56	212
Th17	chr18	3447165	3459478	2	9052	37248.1	2011.94	213
Th17	chr15	77279505	77327214	21	25905	41330.3	6135.38	214
Th17	chr21	45552691	45580966	8	19932	39197.6	4057.46	215
Th17	chr2	85059919	85174031	28	29566	48246.6	13122.9	216
Th17	chr10	3844316	3856597	3	10842	37500	2378.83	217
Th17	chr15	63761776	63808058	16	19050	40765.2	5706.57	218
Th17	chrX	153187228	153287050	17	29000	40877.1	5819.62	219
Th17	chr12	55326251	55386620	23	19611	41769.3	6743.22	220
Th17	chr3	50353464	50403242	12	17910	41320.7	6341.72	221
Th17	chr10	3890073	3945339	12	18838	41620.8	6654.03	222
Th17	chr2	201980173	202023217	14	19213	40039.5	5169.58	223
Th17	chr6	138187150	138204774	4	16039	37507.4	2671.8	224
Th17	chr6	52016937	52066835	14	21564	40686.8	5853.04	225
Th17	chr2	70294385	70337012	9	18637	39596.2	4782.75	226
Th17	chr1	198125368	198172414	11	23852	40403.1	5612.59	227
Th17	chr1	37938897	37980992	6	11912	39838.7	5051.4	228
Th17	chr17	78784921	78867676	11	16429	44356.7	9616.13	229
Th17	chr6	44204825	44233885	5	11309	38821.3	4094.55	230
Th17	chr1	9711447	9789833	26	28268	42712.5	8003.21	231
Th17	chr11	117855498	117883885	12	19282	39239.4	4712.24	232
Th17	chr1	22345197	22441623	36	23518	43671.3	9218.33	233
Th17	chr14	95928708	96011947	25	24748	44224.9	9780.58	234
Th17	chr1	150532650	150553058	3	18212	37530.3	3275.48	235
Th17	chr21	46285279	46360512	15	25553	42687.2	8553.99	236
Th17	chr11	48020921	48042327	5	19052	37454.1	3420.68	237
Th17	chr19	39321659	39371912	13	17888	39423.5	5392.15	238
Th17	chr2	196996659	197077149	23	34241	42426.3	8403.16	239
Th17	chr1	156065374	156100454	9	15627	38633.6	4658.62	240
Th17	chr11	102164584	102220615	13	19462	39518.7	5743.18	241
Th17	chrX	48747987	48816571	13	27033	38393.3	4766.59	242
Th17	chr14	98633811	98694211	11	25301	41893.4	8335.2	243
Th17	chr1	21603564	21634723	11	13685	37331.6	3869.95	244
Th17	chr1	66796152	66846530	16	27074	39823.8	6382.89	245
Th17	chr11	67249791	67276544	3	13911	36903.1	3501.97	246
Th17	chr2	38870807	38953005	25	27770	41773	8375.98	247
Th17	chr6	26156033	26252285	15	23475	44940.1	11559.9	248
Th17	chr1	100816430	100928665	42	24824	45365.4	12009.1	249
Th17	chr13	24823879	24857588	15	21319	38246.2	5012.53	250
Th17	chr17	62961204	62982873	5	10895	35747.3	2656.62	251
Th17	chr3	49370635	49467063	27	20958	41734	8909.95	252
Th17	chr21	26932643	26948813	2	15661	35250.6	2454.61	253
Th17	chrX	19757394	19830832	25	29142	37717.8	4935.03	254
Th17	chr1	39648760	39759281	23	19775	43479	10775.8	255
Th17	chr1	153916582	153964812	7	13282	38116.2	5469.28	256
Th17	chr1	25228265	25257470	5	22181	36807.1	4179.24	257
Th17	chr6	31605630	31634546	8	13683	36110.3	3530.64	258
Th17	chr10	104153267	104196060	8	11295	37593.7	5041.02	259
Th17	chr8	38203978	38244696	10	15747	36137.2	3807.13	260
Th17	chr12	12864951	12890599	5	17333	35304.5	2998.25	261
Th17	chr2	204568495	204629561	9	33541	40022.7	7737.06	262
Th17	chr20	50001347	50048804	16	18241	38592	6311.78	263
Th17	chr18	21566384	21661074	30	33248	42998.7	10756.8	264
Th17	chr4	90201833	90239203	8	26306	36944	4723.57	265
Th17	chr5	130691342	130732740	9	21703	37262.3	5402.44	266
Th17	chr2	228669253	228691616	3	15307	34647	2808.79	267
Th17	chr22	30658332	30723810	19	24865	40275.5	8505.59	268
Th17	chr2	102720310	102765528	7	24914	37549	5828.6	269
Th17	chr6	31760084	31806076	12	18439	36296.9	4590	270
Th17	chr19	1846543	1922033	16	19772	38273.4	6567.63	271
Th17	chr3	187455207	187465086	1	9880	33598.5	1901.71	272
Th17	chr15	61052846	61137468	26	28990	42996.4	11364.7	273
Th17	chr19	19515649	19601584	15	22992	42013.6	10432.5	274
Th17	chr2	28612201	28653449	9	17543	36756.1	5230.25	275
Th17	chr20	39762385	39802600	14	28861	37359.7	5875.41	276
Th17	chr12	4377753	4403884	6	18100	35201.1	3859.55	277
Th17	chr3	15294071	15374416	27	22511	41289.3	9954.75	278
Th17	chr21	34577582	34641981	18	18977	38311	7038.81	279
Th17	chr6	32143247	32164674	5	16217	34257.5	3104.77	280
Th17	chr7	150411575	150454534	11	23769	36661.2	5524.53	281
Th17	chr7	138719687	138804185	31	26922	39866.2	8821.59	282
Th17	chr1	160633504	160683181	8	19197	36249.3	5245.89	283
Th17	chr19	56135592	56171639	8	13271	35484.7	4487.85	284
Th17	chr5	133838527	133912826	19	16717	39519.6	8566.67	285
Th17	chr16	88803414	88878999	21	19903	38374.5	7422.45	286
Th17	chr14	50084424	50102606	2	11518	32891.2	1994.57	287
Th17	chr2	175418469	175500240	20	26425	40394.9	9567.21	288
Th17	chr11	108057274	108118601	14	17772	37611.8	6788.9	289
Th17	chr10	26719255	26785191	17	22253	38117.6	7358.46	290
Th17	chr9	95709184	95800634	32	28840	40420.9	9675.41	291
Th17	chr18	2954879	3013779	9	28758	37419.2	6749.94	292
Th17	chr11	12155830	12230484	14	20139	39663.7	9018.2	293
Th17	chr1	154971459	154992396	4	17966	33392.4	2857.9	294
Th17	chr15	60984468	61033964	13	17994	37047.8	6558.22	295
Th17	chr19	59049817	59087364	7	11697	34610.8	4362.96	296
Th17	chr12	9797823	9832841	9	21316	34604.8	4405.26	297
Th17	chr2	30444751	30496776	15	21483	37208.3	7018.17	298
Th17	chr1	145427316	145487863	11	21012	37484.6	7386.73	299
Th17	chr12	104321834	104361021	11	9690	34692.3	4612.31	300
Th17	chr6	106958052	107001680	16	17706	35373.6	5309.53	301
Th17	chr9	33116931	33168252	15	15384	36350.7	6435.65	302
Th17	chr9	130524301	130551482	7	16426	33503.3	3631.38	303
Th17	chr10	50374679	50403509	11	18649	33105.5	3332.75	304
Th17	chr3	98238132	98287357	15	16568	34920.2	5153.86	305
Th17	chr20	43581254	43626864	14	16776	34919	5172.17	306
Th17	chr3	150455150	150485044	7	13500	33565	3862.3	307
Th17	chr2	235353092	235408073	8	21465	36441.4	6812.15	308
Th17	chr11	44580944	44634691	22	20124	36682.3	7083.85	309
Th17	chr12	109009734	109058464	11	17773	34929.7	5350.55	310
Th17	chr6	30634509	30658938	6	11374	33013.4	3481.13	311
Th17	chr6	32934970	32942915	1	7946	31494.8	1973.54	312
Th17	chr1	6657566	6686214	4	10454	32552.7	3154.14	313
Th17	chr16	89380208	89431867	19	20068	36021.8	6684.67	314
Th17	chr16	30661088	30674587	5	7102	31429.7	2107.19	315
Th17	chr12	56308023	56368362	13	18075	35738.8	6426.1	316
Th17	chr1	40830728	40869944	13	21477	33886.5	4596.12	317
Th17	chr14	52312504	52381969	12	16284	37462.5	8176.03	318
Th17	chr5	137877118	137911826	6	7607	33437.7	4154.55	319
Th17	chr1	26601891	26618855	2	16506	32292.7	3017.9	320
Th17	chr14	105513807	105537116	3	10052	31751.5	2559.33	321
Th17	chr8	101420898	101476726	9	16777	36427.8	7263.22	322
Th17	chr11	128562927	128682691	28	26128	43246.8	14120.2	323
Th17	chr5	100224812	100241239	3	9896	31444.6	2324.42	324
Th17	chr17	73805366	73873891	13	19914	35372.6	6283.74	325
Th17	chr19	47596452	47617717	3	11050	32144.2	3081.3	326
Th17	chr2	96808203	96830807	5	11855	32436.7	3429.03	327
Th17	chr3	33085962	33116713	9	12246	32937.4	3939.2	328
Th17	chr18	74810887	74859430	15	18818	34630.6	5635.84	329
Th17	chr6	161449734	161513045	13	21180	36885	7894.88	330
Th17	chr8	81881925	82024812	34	30644	44480.7	15503.2	331
Th17	chr20	52186315	52240509	13	21983	33822.5	4882.88	332
Th17	chr3	56759300	56858143	19	19716	39092.4	10180.8	333
Th17	chr13	99843910	99891867	16	19003	33924.8	5102.62	334
Th17	chr4	103737277	103749962	7	9257	30740.8	1940.81	335
Th17	chr11	62598142	62624094	5	10499	32665.8	3897.99	336
Th17	chr12	58117104	58187618	11	17455	36984.6	8236.04	337
Th17	chr3	156845504	156879196	8	8909	32896.9	4181.18	338
Th17	chr14	50504530	50532685	6	12885	32465.5	3761.51	339
Th17	chr11	73680226	73737098	14	24557	35766.8	7080.56	340
Th17	chr6	41971367	42019209	18	24999	33838.6	5315.25	341
Th17	chr19	42363334	42407907	12	21510	33536.7	5023.38	342
Th17	chr19	4042928	4124479	14	22081	35042.5	6532.24	343
Th17	chr5	130587339	130632131	17	22253	33253.6	4752.43	344
Th17	chr17	73749260	73783307	4	10166	32303.8	3847.31	345
Th17	chr7	50342395	50370616	10	21709	32124	3750.57	346
Th17	chr18	3593057	3606562	2	8946	30638.8	2312.06	347
Th17	chr2	70350600	70371033	4	12342	30907	2619.51	348
Th17	chr5	180665659	180689311	5	9293	31648.7	3365.68	349
Th17	chr1	36614153	36638916	5	11629	31585.2	3315.77	350
Th17	chr17	7209874	7256065	10	11089	33617.8	5381.25	351
Th17	chr1	209919763	209958782	17	21008	33181.8	5072.47	352
Th17	chr19	50142973	50185775	6	11818	33073.1	4977.87	353
Th17	chr16	29800975	29839006	9	16524	33128.8	5069.53	354
Th17	chr7	55565579	55642257	22	15730	37510.9	9462.07	355
Th17	chr18	13368757	13383937	5	9153	30211.2	2173.78	356
Th17	chr3	14443284	14476608	5	14872	32424.3	4422.09	357
Th17	chr17	57829013	57877008	13	15187	32435	4468.33	358
Th17	chr2	241499594	241527091	7	10765	31313.6	3362.88	359
Th17	chr7	158595636	158623167	12	16677	31195.4	3287.2	360
Th17	chr2	42326857	42369605	11	18942	33454.6	5557.24	361
Th17	chr18	74764077	74786122	6	18611	31054.8	3159.05	362
Th17	chr19	50055787	50097416	9	21626	32487.3	4624.98	363
Th17	chr3	69128296	69156354	6	18376	30962	3111.63	364
Th17	chr4	2924116	2966019	10	14502	32755.6	4927.79	365
Th17	chr1	27018570	27098367	25	18363	36930.1	9104.84	366
Th17	chr15	81577565	81617038	12	19914	33188.9	5392.01	367
Th17	chr19	49362060	49381997	3	5792	29951.4	2175.13	368
Th17	chr10	64563838	64578891	2	10078	30035.3	2348.27	369
Th17	chr17	45770947	45814531	7	15232	33093.3	5461.08	370
Th17	chr9	134127670	134154316	10	19521	30938.7	3314.76	371
Th17	chr5	156906679	157011176	25	22961	39583.5	11964.9	372
Th17	chr3	39179852	39195964	3	9360	30535.5	2942.05	373
Th17	chr17	47753051	47800844	8	14056	33053.6	5524.87	374
Th17	chr14	35866388	35886640	4	8398	30214	2798.83	375
Th17	chr2	204693879	204737591	10	20866	32801.5	5394.06	376
Th17	chr11	65623871	65668293	7	13305	32761.2	5383.95	377
Th17	chr6	167524112	167567348	13	17661	33092.8	5789.3	378
Th17	chr22	20849009	20925881	19	16783	35561	8271.43	379
Th17	chr19	3131102	3161559	12	11867	30682.4	3411.18	380
Th17	chr1	167585929	167670242	35	25681	36482.2	9215.41	381
Th17	chr6	42738205	42758637	6	9195	29599.8	2376.24	382
Th17	chr8	27202817	27239207	10	17304	32383.5	5163.74	383
Th17	chr2	197093914	197154291	14	19442	34064.7	6870.9	384
Th17	chr16	68297320	68353100	19	19316	33613	6425.86	385
Th17	chr4	143259340	143338870	20	27588	35478.3	8318.84	386
Th17	chr15	55513113	55583040	22	18869	34732.7	7580.09	387
Th17	chr2	232570679	232579119	2	7714	28660.6	1588.41	388
Th17	chr3	107836723	107853250	4	11183	29659.4	2604.66	389
Th17	chr14	24601485	24640763	8	10076	31717	4662.3	390
Th17	chr15	38777494	38857717	18	17475	36533.6	9546.54	391
Th17	chr17	73224516	73268822	7	10705	31426.2	4466.04	392
Th17	chr19	18580759	18633936	18	21773	33294.1	6338.7	393
Th17	chr3	20079304	20125851	10	17518	32182.6	5376.18	394
Th17	chr6	159047849	159077254	7	10379	30495.9	3746.2	395
Th17	chr8	101504434	101539918	9	13216	31406.9	4669.69	396
Th17	chr6	159420180	159486015	13	18264	34214.4	7478.86	397
Th17	chr19	41075866	41131565	13	12413	32394.5	5664.59	398
Th17	chr21	43808787	43846230	12	17223	32197.2	5485.4	399
Th17	chr13	42030431	42044788	6	9842	29426.1	2722.09	400
Th17	chr1	111413918	111439110	4	11498	29633.3	2934.87	401
Th17	chr11	62520763	62574842	9	12227	32371.7	5689.11	402
Th17	chr12	57022238	57051428	8	9636	29852.6	3210.9	403
Th17	chr3	5228543	5247259	5	13352	29296.2	2663.29	404
Th17	chr2	99301538	99389440	29	22827	37006.7	10398.8	405
Th17	chr9	127615184	127640366	8	9405	29719.8	3137.68	406
Th17	chr17	76373936	76384224	1	10289	28305.4	1725.3	407
Th17	chr15	72497342	72530425	9	9295	30439.7	3923.64	408
Th17	chr8	129549273	129569615	3	12872	29241.6	2729.9	409
Th17	chr17	33371581	33417351	10	18524	31526.4	5030.12	410
Th17	chr2	158250017	158326807	17	26555	34931.8	8485.3	411
Th17	chr10	112255462	112273957	3	12379	29719.6	3284.71	412
Th17	chr1	156446629	156475903	12	15883	30301.5	3899.3	413
Th17	chr12	57852213	57883224	5	9958	30003.1	3609.68	414
Th17	chr19	39125526	39188989	21	22457	33794	7431.52	415
Th17	chr16	27241443	27266072	8	14193	29958.7	3598.3	416
Th17	chr3	50264290	50297915	11	17260	31035.9	4710.86	417
Th17	chr1	234734796	234749358	4	12200	28607	2415.84	418
Th17	chr17	62062094	62103538	11	18114	31472.6	5354.56	419
Th17	chr2	109225348	109279154	17	24928	30938.5	4821.02	420
Th17	chr16	50297694	50373398	24	19796	34210.6	8107.9	421
Th17	chr3	49026538	49067170	6	9857	31233.8	5148.07	422
Th17	chr9	132244512	132259374	4	9636	28184.3	2152.02	423
Th17	chr17	27026119	27056386	6	9497	29873.5	3880.23	424
Th17	chr17	6915070	6950511	7	10056	30390.7	4408.86	425
Th17	chr12	125390801	125437598	6	12704	30923.5	4960.48	426
Th17	chr20	4769547	4804431	9	8415	30042.1	4081.43	427
Th17	chr2	95688517	95708649	7	8931	28680	2750.03	428
Th17	chr5	79470894	79566102	27	21770	35922	10054	429
Th17	chrX	153541566	153609866	21	18842	30106.6	4248.26	430
Th17	chr10	90734511	90775578	9	14041	29863.9	4077.95	431
Th17	chr6	74224497	74234088	4	8338	27379.4	1598.82	432
Th17	chr11	13298105	13370049	25	19954	34410.8	8640.47	433
Th17	chr3	5018057	5028983	3	9435	27643.9	1929.53	434
Th17	chr10	104389070	104435249	13	15375	30653.6	5001.19	435
Th17	chr1	154296931	154325990	10	17629	29245	3597.5	436
Th17	chr17	42263187	42299762	10	12663	30031.7	4429.23	437
Th17	chr19	10196295	10230741	8	10827	29685.6	4105.96	438
Th17	chr1	113159618	113195941	12	11119	28924	3359.88	439
Th17	chr17	7451681	7500783	7	13985	30963.7	5440.5	440
Th17	chr1	235459964	235500515	9	8976	29663.1	4160.53	441
Th17	chr11	794991	842813	6	11273	30156.6	4657.86	442
Th17	chr22	24819531	24838786	6	12059	28227.8	2732.28	443
Th17	chr2	54784332	54833866	8	17801	32098	6602.88	444
Th17	chr21	35303644	35324192	3	13548	28526.8	3069.87	445
Th17	chr5	171411257	171434955	5	7270	28494.5	3052.3	446
Th17	chr3	13050348	13058255	1	7908	27114.7	1677.07	447
Th17	chr1	156770766	156787213	8	9930	27861.2	2529.55	448
Th17	chr8	141581385	141609220	6	13408	29087.6	3799.48	449
Th17	chr15	101111733	101143670	6	9836	28522.9	3308.67	450
Th17	chr20	47873732	47900526	7	7723	28401.6	3220.64	451
Th17	chr17	37023990	37065202	12	16818	30212.5	5089.68	452
Th17	chr6	136597442	136612455	6	6121	27242.6	2146.86	453
Th17	chr22	39461706	39496894	14	14795	28417.8	3328.78	454
Th17	chr22	37677428	37711172	13	15346	29269.5	4207.88	455
Th17	chr16	28833225	28858495	3	6593	28075	3037.45	456
Th17	chr5	172191471	172205847	3	9873	27281.3	2292.97	457
Th17	chr17	33565010	33601252	7	10952	29037.1	4051.86	458
Th17	chr10	135070907	135093682	4	11219	27799.2	2819.55	459
Th17	chr15	86230148	86279102	14	19678	30689.3	5717.83	460
Th17	chr11	118204578	118233516	12	13099	28587.9	3643.29	461
Th17	chrX	47049869	47093605	9	13763	28218.5	3280.2	462
Th17	chr10	17242172	17278495	9	13966	29508.8	4602.12	463
Th17	chr12	46653536	46665117	4	6643	26705.8	1825.17	464
Th17	chr11	82866603	82906393	6	10340	29034.8	4158.06	465
Th17	chrX	128889228	128933387	13	19942	28376.6	3506.22	466
Th17	chr11	65401034	65433968	7	9777	28705.3	3843.4	467
Th17	chr9	134581254	134615663	8	17561	29350.9	4514.46	468
Th17	chr1	160982999	161040966	12	13889	30322.5	5582.22	469
Th17	chr19	54691910	54715374	6	11045	27750.9	3078.48	470
Th17	chr3	196356970	196380061	5	9312	27792.3	3121.9	471
Th17	chr18	60920932	60988301	20	22010	32741.3	8178.6	472
Th17	chr20	3764259	3802035	11	17825	28853.3	4310.24	473
Th17	chr8	101950937	101966949	4	9654	26246.9	1719.69	474
Th17	chr12	120425631	120453879	8	11672	27239.5	2872.82	475
Th17	chr6	106529905	106573924	9	19531	30373.1	6035	476
Th17	chr1	111731305	111768787	13	19974	29254.7	4947.62	477
Th17	chr16	30064087	30108156	8	12667	28688.9	4437.75	478
Th17	chr2	225787303	225822474	14	14616	29097	4938.01	479
Th17	chr8	8700867	8751544	19	18476	29423.1	5275.48	480
Th17	chr1	2477086	2493399	6	7637	25719.1	1575.84	481
Th17	chr17	34879853	34908364	5	7461	27051.2	2930.93	482
Th17	chr2	74679715	74710580	6	9219	27704.4	3688.37	483
Th17	chr6	34191286	34217510	5	11848	27225.8	3233.42	484
Th17	chr1	228269086	228297718	7	13199	27899	3908.27	485
Th17	chr1	161122881	161156080	6	11483	28083	4143.24	486
Th17	chr9	95889148	95919305	8	11540	27572.5	3727.41	487
Th17	chr3	113931390	113960545	7	9707	27659.3	3833.88	488
Th17	chr19	55759140	55771823	3	10160	25541	1789.57	489
Th17	chr17	38752322	38786086	11	14739	28047.8	4348.8	490
Th17	chr6	109761235	109812809	10	15907	29092.9	5441.06	491
Th17	chr20	35200114	35236651	9	10116	27738.9	4099.45	492
Th17	chr2	98326572	98359502	7	13402	27608.5	3977.94	493
Th17	chr10	75519273	75571996	10	11461	29124.2	5493.74	494
Th17	chr16	67866730	67909571	7	11564	28112.3	4502.59	495
Th17	chr1	32378755	32423478	12	16202	27951.9	4364.96	496
Th17	chr7	100025819	100048356	4	6728	26000.9	2415.97	497
Th17	chr1	36831135	36872108	9	11238	28353.3	4781.55	498
Th17	chr10	129844121	129863899	3	7244	26110.9	2590.92	499
Th17	chr4	81091597	81124558	6	10704	27018.1	3533.42	500
Th17	chr6	28091799	28110273	10	9240	25778.6	2338.81	501
Th17	chr1	200829417	200860359	10	20648	27659.1	4223.58	502
Th17	chr22	50963100	50988475	8	11054	26072.8	2639	503
Th17	chr17	74235274	74270344	6	12274	27414.2	3997.98	504
Th17	chr14	70076680	70111043	7	19519	28112.4	4738.66	505
Th17	chrX	20228821	20286429	19	15019	26476.6	3122.35	506
Th17	chr14	105939882	105958229	3	13627	25674.8	2320.9	507
Th17	chr16	87984049	88020161	8	14237	27127.3	3784.54	508
Th17	chr12	72030618	72059699	6	5485	26411.4	3111.67	509
Th17	chr7	2547496	2579419	7	13578	26990.9	3706.26	510
Th17	chr5	180213266	180243826	11	11965	26960	3682.48	511
Th17	chr1	153503234	153519121	2	13524	26042	2765.93	512
Th17	chr11	66023542	66057068	4	7368	26753.7	3513.52	513
Th17	chr17	78226196	78269382	11	15280	27790.2	4556.12	514
Th17	chr12	6851632	6902601	10	14999	29062.5	5830.85	515
Th17	chr2	25495937	25546536	11	13800	29387.9	6183.2	516
Th17	chr14	103241088	103290907	16	16434	28675.8	5500.02	517
Th17	chr14	20922224	20959002	7	10704	28102.1	4931.93	518
Th17	chr3	10227552	10243619	6	10372	25511.2	2344.18	519
Th17	chr7	114556025	114602323	12	16091	28427	5282.6	520
Th17	chr14	65163159	65225574	18	21485	30895.4	7795.63	521
Th17	chr1	156693798	156722332	5	12491	26633.6	3543.92	522
Th17	chr10	1081833	1110205	8	9849	26505.1	3421.66	523
Th17	chr5	98232644	98269637	7	7610	26690.4	3632.71	524
Th17	chr5	110558905	110574847	4	13793	25378.1	2338.69	525
Th17	chr2	233924237	233977702	15	17492	29079.6	6057.58	526
Th17	chr15	75069073	75092437	9	18013	26146.7	3214.89	527
Th17	chr2	191860416	191943188	19	14548	31842.4	8914.54	528
Th17	chr17	7136730	7164771	6	10060	26308.1	3398.57	529
Th17	chr2	61094955	61127851	6	9014	26175.3	3266.57	530
Th17	chr6	35265196	35296201	8	13165	26357.4	3469.46	531
Th17	chr14	70133831	70195666	14	13899	30119.8	7234.69	532
Th17	chr12	46598952	46624617	8	12170	26096.2	3223.52	533
Th17	chr17	27448864	27483228	6	10173	27405.3	4577.28	534
Th17	chr19	16180560	16202920	7	10729	25528.4	2748.04	535
Th17	chr10	105644425	105678911	11	16522	27050.8	4286.61	536
Th17	chr11	64035219	64053835	2	6635	24859.8	2101.75	537
Th17	chr19	42612822	42637626	10	10557	25577.9	2894.63	538
Th17	chr2	8676291	8687393	4	6993	24743	2111.6	539
Th17	chr2	85536065	85555760	6	9648	24993	2365.37	540
Th17	chr18	3245695	3279393	12	11593	26857.3	4245.95	541
Th17	chr11	118955131	118992876	10	10106	27572.7	4989.89	542
Th17	chr8	61815494	61842582	8	12874	26131.8	3675.84	543
Th17	chr5	95142577	95179736	8	17388	27007.2	4570.56	544
Th17	chr1	111162149	111217961	11	15374	29027.8	6619.3	545
Th17	chr16	50699097	50743885	10	14260	28328.4	5920.97	546
Th17	chr15	50642070	50649278	3	5837	23472.9	1068.95	547
Th17	chr9	35645748	35665419	6	11276	25064.8	2718.53	548
Th17	chr11	65259884	65274584	3	11946	24685.7	2343.18	549
Th17	chr14	64966132	64989769	7	10116	25147.4	2871.9	550
Th17	chrX	2608424	2652975	10	13125	27643.9	5381.76	551
Th17	chr13	27997993	28030020	6	9674	26457.5	4195.54	552
Th17	chr18	67601930	67627005	8	16341	25747	3515.51	553
Th17	chr19	10511634	10543640	11	12990	26443.4	4218.39	554
Th17	chr7	130785111	130796279	5	6922	23896.2	1671.85	555
Th17	chr5	40675299	40692746	5	14111	24654.4	2456.54	556
Th17	chr8	144621729	144660882	11	13494	26165.9	3997.52	557
Th17	chr12	76413109	76426493	2	6714	24039	1917.93	558
Th17	chr3	48506666	48521007	5	8414	24092.9	1984.79	559
Th17	chr10	70845806	70864830	4	7097	24139.6	2035.57	560
Th17	chr2	43385165	43424479	9	16515	27166	5067.57	561
Th17	chr4	6675193	6718856	14	15937	27595	5536.47	562
Th17	chr5	56467643	56522037	12	10768	27354.7	5314.29	563
Th17	chr18	60859892	60904415	17	19544	28009.4	5997.25	564
Th17	chr17	4842154	4853850	4	10026	23892.6	1886.56	565
Th17	chr17	66223447	66255755	11	12890	24925.6	2930.34	566
Th17	chr9	3524224	3529923	1	5700	23002.9	1014.42	567
Th17	chr17	74711188	74734863	3	7999	24894.3	2930.97	568
Th17	chr10	71077330	71125528	10	11630	27636.7	5682.54	569
Th17	chr12	15091942	15116815	5	19003	25126.7	3176.28	570
Th17	chr22	32011471	32058737	10	11037	26516.2	4575.35	571
Th17	chr13	41214949	41241939	4	9073	24852.4	2914.92	572
Th17	chr15	93346482	93392981	8	13077	26639.3	4715	573
Th17	chr1	160509819	160550764	11	16835	26786.2	4876.55	574
Th17	chr17	8818758	8869343	15	17391	27776.2	5877.98	575
Th17	chr16	75649916	75687843	7	11082	26401	4505.73	576
Th17	chr2	99054554	99107108	20	19611	29130.7	7278.73	577
Th17	chr20	43103967	43160713	10	9412	27379.9	5538.41	578
Th17	chr13	74663913	74710750	9	13225	26814.2	5011.56	579
Th17	chr9	117655280	117694931	14	18072	26907.2	5107.05	580
Th17	chr2	69842779	69879552	12	12956	26042.6	4258.31	581
Th17	chr20	57224318	57237395	5	8212	23539.9	1779.78	582
Th17	chr19	30153108	30181835	8	14914	25581.4	3832.18	583
Th17	chr2	96966472	97010834	11	13688	26457.5	4711.24	584
Th17	chr5	176754363	176800833	12	11394	26664.5	4921.17	585
Th17	chr16	69597380	69603317	2	5024	22471	733.22	586
Th17	chr1	151019726	151044089	4	8557	24713.8	3001.52	587
Th17	chrX	70750651	70765060	1	14410	22717.2	1008.63	588
Th17	chrX	41189717	41200441	4	7842	22757.4	1060.6	589
Th17	chr1	202111361	202135023	6	10818	25003.6	3315.05	590
Th17	chr17	2293929	2305708	3	7935	23366	1750.36	591
Th17	chr3	9811115	9852103	7	8187	26027.4	4434.9	592
Th17	chr9	77683584	77768134	25	20675	30184.3	8607.19	593
Th17	chr17	33813659	33868805	12	15348	26519.7	4946.6	594
Th17	chr4	26300153	26327032	5	7016	23895.4	2330.41	595
Th17	chr4	1282792	1345639	17	15253	28218.3	6655.5	596
Th17	chr3	128878224	128903593	5	8246	24595.2	3046.82	597
Th17	chr10	73818978	73869992	14	19649	27603.7	6065.56	598
Th17	chr5	175954656	175982873	11	13944	25457.4	3924.98	599
Th17	chr17	16318183	16345726	4	10013	24777.7	3263.85	600
Th17	chr17	72733351	72776714	12	17113	27327.4	5823.65	601
Th17	chr14	100679760	100752116	12	12224	28341.8	6852.11	602
Th17	chr12	47783839	47821111	9	11205	25497.8	4021.65	603
Th17	chr22	46431170	46486586	14	13826	26838	5397.52	604
Th17	chr13	50696255	50705341	2	8570	22993	1555.52	605
Th17	chr11	6615455	6641109	7	11106	25107.6	3671.09	606
Th17	chr6	25006474	25057059	13	16956	27680.1	6262.42	607
Th17	chr17	43209342	43250524	8	8250	25911.7	4497.07	608
Th17	chr17	44212585	44273502	14	12666	30860.6	9515.24	609
Th17	chr14	90848196	90875839	5	9919	24845.5	3510.66	610
Th17	chr20	31094827	31173493	18	18466	29436.8	8126.2	611
Th17	chr3	10265228	10326663	19	13563	27535.2	6229.51	612
Th17	chr14	21720382	21738458	8	11431	23619.9	2340.84	613
Th17	chr19	2032146	2062022	8	12756	24608.9	3337.15	614
Th17	chr1	27111545	27127779	4	7188	23503.6	2251.66	615
Th17	chr16	28180134	28223878	15	14206	26198.3	4956.2	616
Th17	chr8	134486011	134559436	24	19237	29884	8656.81	617
Th17	chr12	12150993	12186348	7	8481	25480.3	4260.28	618
Th17	chr1	112134531	112203210	18	16449	28783.4	7582.16	619
Th17	chr5	56109924	56152540	19	15922	25940.4	4751.68	620
Th17	chr19	48824173	48837545	5	8753	23044	1858.71	621
Th17	chr8	128746073	128754211	2	7241	22512.1	1367.18	622
Th17	chr22	50352960	50364814	4	7827	22731.2	1658.37	623
Th17	chr7	26226050	26242848	7	10345	23522.2	2457.55	624
Th17	chr20	57719223	57758214	11	16801	26334.5	5271.58	625
Th17	chr17	48979823	49022193	7	15828	25947.4	4923.39	626
Th17	chr15	65174287	65197770	3	8048	23793	2775.69	627
Th17	chr12	9889916	9920035	10	14631	24263.9	3273.94	628
Th17	chr22	31667267	31696661	7	13980	24402.9	3415.58	629
Th17	chr17	63003150	63053615	12	15557	26342.7	5374.52	630
Th17	chr2	39311887	39370622	14	13729	26971.1	6084.95	631
Th17	chr1	223888730	223937066	12	13838	26251.3	5418.47	632
Th17	chr1	235090865	235125213	9	9960	26104.5	5293.03	633
Th17	chr1	193417565	193467769	12	16471	26537.8	5728.28	634
Th17	chr2	178121548	178130986	2	4453	21828.2	1034.4	635
Th17	chr16	75129637	75145631	2	11120	23567.2	2782.96	636
Th17	chr3	169476831	169499399	7	5810	23265.4	2514.08	637
Th17	chr8	23074560	23120841	9	14432	25269.4	4540.17	638
Th17	chr19	36386984	36395262	1	8279	21900.3	1210.24	639
Th17	chr9	5435652	5480587	13	11695	25621.9	4956.33	640
Th17	chr21	36253813	36279166	9	9399	23831.8	3191.94	641
Th17	chr20	49125979	49143551	4	13879	23049.2	2416.15	642
Th17	chr2	235180666	235218681	11	10720	25272.4	4645.43	643
Th17	chr17	62492301	62511652	7	6726	23304.4	2716.88	644
Th17	chr16	30562613	30583661	5	10162	23237	2681.52	645
Th17	chr2	220109439	220119742	3	8086	22418.3	1865.87	646
Th17	chr22	29193013	29219321	7	5625	22874.8	2349.3	647
Th17	chr2	74404045	74436037	7	8170	23568.5	3052.04	648
Th17	chr17	21171569	21197976	5	8740	24273.3	3797.33	649
Th17	chr1	24807246	24845904	10	12962	24702.5	4229.19	650
Th17	chrX	118807209	118827754	6	17317	22067.4	1596.35	651
Th17	chr1	161084429	161103346	4	7444	23131.7	2718.37	652
Th17	chr19	17949899	17983614	10	9210	24153.4	3745.74	653
Th17	chr1	150568370	150602605	6	12345	23803.6	3406.38	654
Th17	chrX	70315168	70349469	8	15205	22614.6	2270.73	655
Th17	chr15	75890494	75940651	12	12551	24802.6	4463.97	656
Th17	chr6	33650496	33679869	5	8652	23821.5	3492.45	657
Th17	chr20	23329867	23348256	4	7323	22767.4	2482.51	658
Th17	chr16	79300163	79321525	6	13405	23677.6	3413.65	659
Th17	chr5	75837330	75852975	3	8487	22755.7	2507.89	660
Th17	chr1	6519412	6527040	2	7292	21441.5	1269.3	661
Th17	chr16	79623408	79675143	6	16930	26079.6	5913.31	662
Th17	chr7	106807485	106828461	5	7014	22784.1	2653.46	663
Th17	chr17	76103687	76136866	10	15915	24738.3	4615.2	664
Th17	chr12	49310872	49329439	7	9251	22157.9	2040.51	665
[truncated: 1,185 more rows]

## Sheet: B_GREAT_SEs
Cell Population	# Term Name	Term ID	Binom Rank	Binom Raw P-Value	Binom FDR Q-Val	Binom Fold Enrichment	Binom Observed Region Hits	Binom Region Set Coverage	Hyper Rank	Hyper Raw P-Value	Hyper FDR Q-Val	Hyper Fold Enrichment	Hyper Observed Gene Hits	Hyper Total Genes	Hyper Gene Set Coverage
Naive	immune system process	GO:0002376	1	7.49937e-19	6.57019e-15	2.0429	161	24.47%	2	8.66631e-14	3.79628e-10	1.8173	155	1391	14.25%
Naive	regulation of immune system process	GO:0002682	2	1.30456e-16	5.71464e-13	2.2938	114	17.33%	1	2.627e-15	2.30151e-11	2.2258	107	784	9.83%
Naive	immune response	GO:0006955	3	6.2965e-13	1.83879e-09	2.2686	90	13.68%	49	6.12249e-07	0.000109468	1.7125	86	819	7.90%
Naive	cell activation	GO:0001775	6	3.11134e-12	4.54308e-09	2.2272	88	13.37%	3	2.35663e-13	6.88214e-10	2.4082	79	535	7.26%
Naive	positive regulation of immune system process	GO:0002684	7	5.96798e-12	7.46936e-09	2.3572	77	11.70%	5	7.44187e-12	1.30396e-08	2.3777	71	487	6.53%
Naive	regulation of immune response	GO:0050776	8	1.2847e-11	1.4069e-08	2.4622	69	10.49%	21	1.89304e-09	7.89758e-07	2.1902	65	484	5.97%
Naive	mRNA metabolic process	GO:0016071	37	9.17626e-08	2.17279e-05	2.083	61	9.27%	165	0.000480674	0.0255223	1.5635	58	605	5.33%
Naive	regulation of cell activation	GO:0050865	22	2.40273e-08	9.56833e-06	2.2375	57	8.66%	10	3.24548e-11	2.84336e-08	2.6687	54	330	4.96%
Naive	immune system development	GO:0002520	19	1.92311e-08	8.86756e-06	2.1306	64	9.73%	30	3.03898e-08	8.87484e-06	2.2555	52	376	4.78%
Naive	leukocyte activation	GO:0045321	4	7.35514e-13	1.61096e-09	2.8397	61	9.27%	4	2.15917e-12	4.72912e-09	2.9243	52	290	4.78%
Naive	regulation of leukocyte activation	GO:0002694	39	9.48924e-08	2.13167e-05	2.2018	54	8.21%	12	1.51504e-10	1.10611e-07	2.6489	51	314	4.69%
Naive	hemopoietic or lymphoid organ development	GO:0048534	29	4.60998e-08	1.39269e-05	2.1253	61	9.27%	25	1.60914e-08	5.63906e-06	2.3432	50	348	4.60%
Naive	induction of programmed cell death	GO:0012502	30	4.84337e-08	1.41442e-05	2.292	52	7.90%	55	9.68081e-07	0.000154207	2.0931	48	374	4.41%
Naive	induction of apoptosis	GO:0006917	23	2.79377e-08	1.06418e-05	2.3327	52	7.90%	53	8.28254e-07	0.000136912	2.1044	48	372	4.41%
Naive	regulation of lymphocyte activation	GO:0051249	16	1.34258e-08	7.35145e-06	2.4123	51	7.75%	11	5.32877e-11	4.24413e-08	2.8261	48	277	4.41%
Naive	hemopoiesis	GO:0030097	18	1.67403e-08	8.14787e-06	2.2422	58	8.81%	23	1.07091e-08	4.07924e-06	2.4489	47	313	4.32%
Naive	response to cytokine stimulus	GO:0034097	73	5.88978e-06	0.000706855	2.0453	46	6.99%	69	5.98107e-06	0.000759423	1.9952	46	376	4.23%
Naive	positive regulation of immune response	GO:0050778	32	5.47378e-08	1.49862e-05	2.4059	47	7.14%	34	5.93658e-08	1.52972e-05	2.3444	46	320	4.23%
Naive	regulation of defense response	GO:0031347	46	2.27969e-07	4.34181e-05	2.2415	49	7.45%	71	7.62358e-06	0.000940707	1.9943	45	368	4.14%
Naive	innate immune response	GO:0045087	35	7.37016e-08	1.84486e-05	2.33	49	7.45%	132	0.000170833	0.0113384	1.7557	45	418	4.14%
Naive	lymphocyte activation	GO:0046649	5	2.63285e-12	4.61327e-09	3.0228	53	8.05%	6	7.65682e-12	1.11802e-08	3.1097	45	236	4.14%
Naive	posttranscriptional regulation of gene expression	GO:0010608	9	9.8779e-11	9.61559e-08	2.8009	51	7.75%	43	2.30157e-07	4.68931e-05	2.3145	43	303	3.95%
Naive	regulation of cytokine production	GO:0001817	28	4.53545e-08	1.41911e-05	2.4799	45	6.84%	57	1.32319e-06	0.000203376	2.1954	42	312	3.86%
Naive	positive regulation of cell activation	GO:0050867	21	2.19901e-08	9.17406e-06	2.5438	45	6.84%	14	1.83327e-10	1.14724e-07	2.9652	42	231	3.86%
Naive	regulation of T cell activation	GO:0050863	15	5.11076e-09	2.98503e-06	2.7507	43	6.53%	9	3.15668e-11	3.07286e-08	3.1277	42	219	3.86%
Naive	positive regulation of leukocyte activation	GO:0002696	24	2.82584e-08	1.03155e-05	2.5541	44	6.69%	16	2.44164e-10	1.33695e-07	2.9851	41	224	3.77%
Naive	positive regulation of lymphocyte activation	GO:0051251	17	1.34952e-08	6.9548e-06	2.6961	42	6.38%	15	2.38176e-10	1.3911e-07	3.0876	39	206	3.58%
Naive	cellular response to cytokine stimulus	GO:0071345	62	1.00278e-06	0.000141699	2.4821	36	5.47%	61	2.88876e-06	0.000414892	2.2293	38	278	3.49%
Naive	activation of immune response	GO:0002253	45	2.11256e-07	4.11292e-05	2.5351	39	5.93%	52	7.54612e-07	0.000127138	2.3851	37	253	3.40%
Naive	leukocyte differentiation	GO:0002521	11	4.39068e-10	3.49697e-07	2.9462	44	6.69%	19	8.04012e-10	3.70734e-07	3.1889	35	179	3.22%
Naive	immune response-regulating signaling pathway	GO:0002764	43	1.90468e-07	3.88068e-05	2.6676	36	5.47%	36	8.11692e-08	1.97534e-05	2.7315	34	203	3.13%
Naive	immune response-activating signal transduction	GO:0002757	34	7.2661e-08	1.8723e-05	2.778	36	5.47%	32	3.80144e-08	1.04076e-05	2.8147	34	197	3.13%
Naive	positive regulation of T cell activation	GO:0050870	25	3.51741e-08	1.23264e-05	2.9158	35	5.32%	18	3.87093e-10	1.88407e-07	3.3404	34	166	3.13%
Naive	T cell activation	GO:0042110	13	5.23474e-10	3.52781e-07	3.2466	38	5.78%	8	2.09701e-11	2.29649e-08	3.6967	34	150	3.13%
Naive	cytokine-mediated signaling pathway	GO:0019221	63	1.32089e-06	0.000183687	2.781	29	4.41%	77	1.19241e-05	0.00135671	2.2691	32	230	2.94%
Naive	anti-apoptosis	GO:0006916	104	4.16361e-05	0.00350744	2.1379	34	5.17%	114	8.83884e-05	0.00679273	2.1089	30	232	2.76%
Naive	lymphocyte differentiation	GO:0030098	10	2.37803e-10	2.08339e-07	3.3417	38	5.78%	17	3.46095e-10	1.78361e-07	3.7836	29	125	2.67%
Naive	positive regulation of defense response	GO:0031349	110	6.53234e-05	0.00520271	2.1766	31	4.71%	98	4.3883e-05	0.00392305	2.2606	28	202	2.57%
Naive	response to oxygen levels	GO:0070482	136	0.000146873	0.00946144	2.0504	32	4.86%	174	0.000647028	0.0325783	1.9571	27	225	2.48%
Naive	leukocyte migration	GO:0050900	139	0.000160824	0.0101366	2.2824	25	3.80%	88	2.9805e-05	0.00296729	2.3956	26	177	2.39%
Naive	regulation of innate immune response	GO:0045088	109	5.72719e-05	0.0046033	2.2636	29	4.41%	144	0.000252736	0.0153765	2.1096	26	201	2.39%
Naive	regulation of translation	GO:0006417	42	1.88805e-07	3.93838e-05	2.9974	30	4.56%	93	3.29092e-05	0.00310019	2.3822	26	178	2.39%
Naive	response to hypoxia	GO:0001666	130	0.000123854	0.00834681	2.1298	30	4.56%	201	0.00105497	0.0459832	1.9508	25	209	2.30%
Naive	immune response-regulating cell surface receptor signaling pathway	GO:0002768	48	3.01414e-07	5.50143e-05	3.2363	26	3.95%	39	1.11028e-07	2.49415e-05	3.2881	25	124	2.30%
Naive	immune response-activating cell surface receptor signaling pathway	GO:0002429	41	1.30448e-07	2.78744e-05	3.3841	26	3.95%	33	4.73872e-08	1.25806e-05	3.4262	25	119	2.30%
Naive	antigen receptor-mediated signaling pathway	GO:0050851	38	9.26393e-08	2.13582e-05	3.4457	26	3.95%	24	1.58503e-08	5.78603e-06	3.6081	25	113	2.30%
Naive	response to virus	GO:0009615	98	3.44454e-05	0.00307935	2.5811	24	3.65%	275	0.00372155	0.118562	1.859	22	193	2.02%
Naive	regulation of immune effector process	GO:0002697	103	3.89103e-05	0.00330964	2.4012	27	4.10%	296	0.00418798	0.123956	1.8715	21	183	1.93%
Naive	T cell differentiation	GO:0030217	44	2.03593e-07	4.05381e-05	3.305	26	3.95%	28	2.2902e-08	7.16588e-06	4.0772	21	84	1.93%
Naive	RNA catabolic process	GO:0006401	20	1.95066e-08	8.54488e-06	4.1551	23	3.50%	74	1.03905e-05	0.00123015	2.878	21	119	1.93%
Naive	induction of apoptosis by extracellular signals	GO:0008624	118	8.45148e-05	0.00627487	2.6981	20	3.04%	111	8.0524e-05	0.00635559	2.5887	20	126	1.84%
Naive	regulation of I-kappaB kinase/NF-kappaB cascade	GO:0043122	115	7.87693e-05	0.00600085	2.5649	22	3.34%	227	0.00175762	0.0678348	2.0514	20	159	1.84%
Naive	regulation of myeloid cell differentiation	GO:0045637	75	6.4399e-06	0.000752267	2.8684	24	3.65%	90	3.08225e-05	0.0030004	2.7642	20	118	1.84%
Naive	T cell receptor signaling pathway	GO:0050852	64	1.39408e-06	0.000190837	3.6088	20	3.04%	44	2.682e-07	5.34023e-05	3.7066	20	88	1.84%
Naive	T cell costimulation	GO:0031295	12	4.8957e-10	3.57427e-07	5.9351	20	3.04%	29	2.44978e-08	7.40088e-06	4.2361	20	77	1.84%
Naive	positive regulation of cytokine production	GO:0001819	192	0.000744818	0.0339862	2.2184	21	3.19%	342	0.00677914	0.173661	1.8939	18	155	1.65%
Naive	immune effector process	GO:0002252	144	0.000213931	0.0130156	2.3866	22	3.34%	619	0.0387309	0.548177	1.5698	18	187	1.65%
Naive	mRNA catabolic process	GO:0006402	27	4.53415e-08	1.47125e-05	4.5055	20	3.04%	82	1.38169e-05	0.00147622	3.123	18	94	1.65%
Naive	regulation of lymphocyte differentiation	GO:0045619	159	0.000356223	0.0196281	2.5552	18	2.74%	95	3.3226e-05	0.00306414	3.0467	17	91	1.56%
Naive	regulation of cytokine biosynthetic process	GO:0042035	200	0.00089013	0.0389921	2.6034	15	2.28%	107	6.84259e-05	0.00560261	2.9993	16	87	1.47%
Naive	regulation of T cell differentiation	GO:0045580	128	0.000117924	0.00807134	2.9088	17	2.58%	76	1.18134e-05	0.0013618	3.4334	16	76	1.47%
Naive	B cell activation	GO:0042113	79	9.46213e-06	0.00104934	2.9634	22	3.34%	137	0.00020105	0.0128569	2.7467	16	95	1.47%
Naive	response to reactive oxygen species	GO:0000302	201	0.000904539	0.0394262	2.506	16	2.43%	243	0.00220684	0.0795643	2.2863	15	107	1.38%
Naive	regulation of cell shape	GO:0008360	189	0.000723825	0.0335525	2.6585	15	2.28%	124	0.000140418	0.00992101	2.9474	15	83	1.38%
Naive	negative regulation of cytokine production	GO:0001818	181	0.000597325	0.0289125	2.5201	17	2.58%	257	0.00290122	0.0989011	2.2239	15	110	1.38%
Naive	nuclear-transcribed mRNA catabolic process	GO:0000956	31	4.8571e-08	1.37268e-05	4.9858	18	2.74%	120	0.000121842	0.00889546	2.9833	15	82	1.38%
Naive	actin filament organization	GO:0007015	207	0.000988093	0.0418197	2.5758	15	2.28%	272	0.00338831	0.109136	2.2606	14	101	1.29%
Naive	regulation of protein polymerization	GO:0032271	212	0.00101514	0.0419511	2.5687	15	2.28%	308	0.00520297	0.147998	2.2317	13	95	1.19%
Naive	response to hydrogen peroxide	GO:0042542	170	0.000468727	0.024156	2.7761	15	2.28%	220	0.00155061	0.0617497	2.5544	13	83	1.19%
Naive	regulation of multi-organism process	GO:0043900	156	0.000337016	0.0189269	2.8672	15	2.28%	251	0.00265419	0.092643	2.4093	13	88	1.19%
Naive	positive regulation of cytokine biosynthetic process	GO:0042108	92	2.73952e-05	0.0026088	4.0866	13	1.98%	91	3.1463e-05	0.00302909	3.7196	13	57	1.19%
Naive	regulation of response to cytokine stimulus	GO:0060759	214	0.00103868	0.0425229	2.6677	14	2.13%	293	0.00412202	0.123252	2.3867	12	82	1.10%
Naive	regulation of cytokine-mediated signaling pathway	GO:0001959	211	0.001013	0.0420612	2.6749	14	2.13%	270	0.00335254	0.108784	2.4463	12	80	1.10%
Naive	regulation of leukocyte mediated immunity	GO:0002703	203	0.000909885	0.0392685	2.7058	14	2.13%	358	0.00799034	0.19554	2.1989	12	89	1.10%
Naive	response to type I interferon	GO:0034340	58	8.82969e-07	0.000133374	6.2179	12	1.82%	172	0.000601849	0.0306558	2.9652	12	66	1.10%
Naive	type I interferon-mediated signaling pathway	GO:0060337	56	7.79645e-07	0.000121973	6.2937	12	1.82%	169	0.000521014	0.0270095	3.0109	12	65	1.10%
Naive	regulation of actin filament polymerization	GO:0030833	217	0.00110265	0.0445176	2.7726	13	1.98%	324	0.00641198	0.173381	2.3605	11	76	1.01%
Naive	cellular response to interferon-gamma	GO:0071346	216	0.00106561	0.0432215	2.9305	12	1.82%	302	0.00470558	0.136509	2.4575	11	73	1.01%
Naive	regulation of G1/S transition of mitotic cell cycle	GO:2000045	163	0.000391544	0.0210449	3.2936	12	1.82%	494	0.0215203	0.381659	1.9933	11	90	1.01%
Naive	regulation of response to biotic stimulus	GO:0002831	140	0.000165209	0.0103385	3.4066	13	1.98%	258	0.0030126	0.1023	2.6	11	69	1.01%
Naive	myeloid leukocyte activation	GO:0002274	116	7.87743e-05	0.0059495	3.4654	14	2.13%	195	0.000935731	0.0420407	2.99	11	60	1.01%
Naive	B cell differentiation	GO:0030183	65	1.44884e-06	0.000195282	4.1338	17	2.58%	139	0.000215531	0.0135847	3.5176	11	51	1.01%
Naive	interferon-gamma-mediated signaling pathway	GO:0060333	158	0.000349925	0.0194031	3.569	11	1.67%	297	0.00420547	0.124054	2.6305	10	62	0.92%
Naive	positive regulation of cell cycle arrest	GO:0071158	154	0.00030086	0.0171158	3.6346	11	1.67%	422	0.0145381	0.301821	2.2039	10	74	0.92%
Naive	T cell differentiation in thymus	GO:0033077	123	0.000104899	0.00747167	3.8136	12	1.82%	108	7.02672e-05	0.0057001	4.2918	10	38	0.92%
Naive	regulation of defense response to virus	GO:0050688	87	1.49124e-05	0.00150169	4.687	12	1.82%	208	0.00125512	0.0528661	3.0771	10	53	0.92%
Naive	nuclear-transcribed mRNA catabolic process, deadenylation-dependent decay	GO:0000288	59	8.94056e-07	0.00013276	5.6518	13	1.98%	194	0.000919147	0.0415085	3.1978	10	51	0.92%
Th	immune system process	GO:0002376	1	1.54931e-23	1.35735e-19	2.1737	176	26.04%	2	3.31119e-16	1.45047e-12	1.8856	166	1391	14.78%
Th	regulation of immune system process	GO:0002682	2	2.0678e-20	9.05799e-17	2.4481	125	18.49%	1	3.5527e-18	3.11252e-14	2.3378	116	784	10.33%
Th	immune response	GO:0006955	3	4.26364e-15	1.24512e-11	2.38	97	14.35%	54	1.77812e-07	2.88484e-05	1.7363	90	819	8.01%
Th	defense response	GO:0006952	21	1.44231e-10	6.01717e-08	2.0265	92	13.61%	128	9.04955e-05	0.00619399	1.5117	84	878	7.48%
Th	cell activation	GO:0001775	9	2.2957e-12	2.23474e-09	2.2172	90	13.31%	7	1.21664e-12	1.52271e-09	2.3332	79	535	7.03%
Th	positive regulation of immune system process	GO:0002684	4	7.07322e-14	1.54921e-10	2.4733	83	12.28%	6	5.49472e-13	8.0232e-10	2.4333	75	487	6.68%
Th	regulation of immune response	GO:0050776	6	2.9767e-13	4.34648e-10	2.5703	74	10.95%	20	6.37576e-11	2.7929e-08	2.2852	70	484	6.23%
Th	regulation of cell activation	GO:0050865	44	1.06218e-08	2.11494e-06	2.2543	59	8.73%	15	3.44064e-11	2.00956e-08	2.6334	55	330	4.90%
Th	regulation of leukocyte activation	GO:0002694	50	1.69799e-08	2.97522e-06	2.2622	57	8.43%	16	4.83079e-11	2.64516e-08	2.667	53	314	4.72%
Th	induction of programmed cell death	GO:0012502	22	1.59609e-10	6.35607e-08	2.5312	59	8.73%	47	2.78352e-08	5.1886e-06	2.2391	53	374	4.72%
Th	induction of apoptosis	GO:0006917	18	8.20888e-11	3.99545e-08	2.5762	59	8.73%	46	2.31844e-08	4.41563e-06	2.2512	53	372	4.72%
Th	leukocyte activation	GO:0045321	5	2.49525e-13	4.37217e-10	2.8547	63	9.32%	8	2.07489e-12	2.27227e-09	2.8877	53	290	4.72%
Th	positive regulation of immune response	GO:0050778	20	1.17533e-10	5.14854e-08	2.6906	54	7.99%	25	3.04904e-10	1.0685e-07	2.5676	52	320	4.63%
Th	regulation of defense response	GO:0031347	48	1.43561e-08	2.62029e-06	2.36	53	7.84%	61	2.59386e-07	3.72538e-05	2.1468	50	368	4.45%
Th	innate immune response	GO:0045087	38	4.05737e-09	9.35437e-07	2.4531	53	7.84%	95	1.0764e-05	0.000992663	1.89	50	418	4.45%
Th	response to cytokine stimulus	GO:0034097	69	4.82396e-07	6.12503e-05	2.164	50	7.40%	74	2.72848e-06	0.00032303	2.0171	48	376	4.27%
Th	regulation of lymphocyte activation	GO:0051249	47	1.2512e-08	2.3323e-06	2.3941	52	7.69%	23	1.57351e-10	5.99371e-08	2.738	48	277	4.27%
Th	lymphocyte activation	GO:0046649	7	6.98985e-13	8.7483e-10	3.0533	55	8.14%	11	5.97552e-12	4.75923e-09	3.0798	46	236	4.10%
Th	regulation of cytokine production	GO:0001817	28	6.54354e-10	2.04743e-07	2.682	50	7.40%	63	4.79211e-07	6.66407e-05	2.2283	44	312	3.92%
Th	regulation of T cell activation	GO:0050863	15	4.38739e-11	2.56253e-08	2.9888	48	7.10%	10	5.93551e-12	5.2001e-09	3.1745	44	219	3.92%
Th	hemopoiesis	GO:0030097	72	1.10704e-06	0.000134705	2.032	54	7.99%	70	1.31584e-06	0.000164686	2.1707	43	313	3.83%
Th	activation of immune response	GO:0002253	30	8.03318e-10	2.34596e-07	2.8472	45	6.66%	36	2.61874e-09	6.373e-07	2.6855	43	253	3.83%
Th	positive regulation of cell activation	GO:0050867	51	1.79862e-08	3.08974e-06	2.5311	46	6.80%	28	4.83023e-10	1.51134e-07	2.8728	42	231	3.74%
Th	interspecies interaction between organisms	GO:0044419	97	1.49053e-05	0.00134624	2.0265	43	6.36%	162	0.000229276	0.0123993	1.7846	41	363	3.65%
Th	positive regulation of leukocyte activation	GO:0002696	52	2.26586e-08	3.81754e-06	2.5426	45	6.66%	30	6.30393e-10	1.84096e-07	2.8921	41	224	3.65%
Th	cellular response to cytokine stimulus	GO:0071345	45	1.17726e-08	2.292e-06	2.7515	41	6.07%	68	9.37693e-07	0.000120811	2.2735	40	278	3.56%
Th	posttranscriptional regulation of gene expression	GO:0010608	24	2.52892e-10	9.23161e-08	2.7264	51	7.54%	91	8.15529e-06	0.000785149	2.0859	40	303	3.56%
Th	positive regulation of lymphocyte activation	GO:0051251	43	1.01221e-08	2.06231e-06	2.6867	43	6.36%	29	5.95314e-10	1.79847e-07	2.9914	39	206	3.47%
Th	immune response-regulating signaling pathway	GO:0002764	33	1.60058e-09	4.2493e-07	2.9572	41	6.07%	26	3.8021e-10	1.28116e-07	3.0356	39	203	3.47%
Th	immune response-activating signal transduction	GO:0002757	26	5.05373e-10	1.70291e-07	3.0796	41	6.07%	22	1.50235e-10	5.98278e-08	3.128	39	197	3.47%
Th	actin cytoskeleton organization	GO:0030036	106	3.11982e-05	0.00257856	2.0007	41	6.07%	107	2.75912e-05	0.00225913	2.0441	37	286	3.29%
Th	positive regulation of T cell activation	GO:0050870	27	6.49045e-10	2.10603e-07	3.1626	39	5.77%	18	5.16598e-11	2.5144e-08	3.4266	36	166	3.21%
Th	T cell activation	GO:0042110	32	1.10103e-09	3.01442e-07	3.1601	38	5.62%	17	4.94251e-11	2.54714e-08	3.5815	34	150	3.03%
Th	inflammatory response	GO:0006954	76	1.61468e-06	0.000186134	2.2468	42	6.21%	387	0.00815684	0.184657	1.5518	33	336	2.94%
Th	positive regulation of defense response	GO:0031349	102	1.94967e-05	0.00167462	2.2554	33	4.88%	71	1.39985e-06	0.000172734	2.5031	32	202	2.85%
Th	cytokine-mediated signaling pathway	GO:0019221	58	8.06971e-08	1.21894e-05	2.9869	32	4.73%	103	2.23812e-05	0.0019037	2.1983	32	230	2.85%
Th	leukocyte differentiation	GO:0002521	42	8.98779e-09	1.87481e-06	2.7374	42	6.21%	49	8.39942e-08	1.50178e-05	2.8247	32	179	2.85%
Th	regulation of innate immune response	GO:0045088	150	0.000210617	0.0123015	2.1273	28	4.14%	120	6.96588e-05	0.00508567	2.2011	28	201	2.49%
Th	response to hypoxia	GO:0001666	132	8.72346e-05	0.00578987	2.1421	31	4.59%	137	0.000138225	0.00883935	2.1168	28	209	2.49%
Th	leukocyte migration	GO:0050900	89	5.64709e-06	0.00055589	2.577	29	4.29%	86	6.44428e-06	0.000656493	2.4995	28	177	2.49%
Th	immune response-regulating cell surface receptor signaling pathway	GO:0002768	36	2.97424e-09	7.23815e-07	3.6347	30	4.44%	38	2.72327e-09	6.27856e-07	3.5679	28	124	2.49%
Th	immune response-activating cell surface receptor signaling pathway	GO:0002429	31	1.08731e-09	3.07288e-07	3.8008	30	4.44%	31	1.0045e-09	2.83885e-07	3.7178	28	119	2.49%
Th	antigen receptor-mediated signaling pathway	GO:0050851	29	7.21191e-10	2.17874e-07	3.87	30	4.44%	24	2.78769e-10	1.01762e-07	3.9152	28	113	2.49%
Th	lymphocyte differentiation	GO:0030098	56	5.82741e-08	9.11677e-06	2.9103	34	5.03%	58	2.38488e-07	3.6024e-05	3.1601	25	125	2.23%
Th	aging	GO:0007568	193	0.000604922	0.0274597	2.0167	27	3.99%	236	0.00109538	0.0406638	1.9751	24	192	2.14%
Th	positive regulation of cytokine production	GO:0001819	66	3.36879e-07	4.47182e-05	2.9819	29	4.29%	113	4.1258e-05	0.00319877	2.4465	24	155	2.14%
Th	regulation of translation	GO:0006417	65	3.32028e-07	4.47523e-05	2.9176	30	4.44%	178	0.000366025	0.0180154	2.1304	24	178	2.14%
Th	T cell receptor signaling pathway	GO:0050852	34	1.62284e-09	4.18167e-07	4.3909	25	3.70%	39	3.55105e-09	7.97711e-07	4.1297	23	88	2.05%
Th	regulation of actin filament-based process	GO:0032970	145	0.000157073	0.00949047	2.2434	26	3.85%	179	0.000368687	0.0180451	2.2141	22	157	1.96%
Th	induction of apoptosis by extracellular signals	GO:0008624	83	4.43551e-06	0.000468187	3.0202	23	3.40%	97	1.26702e-05	0.00114437	2.7588	22	126	1.96%
Th	regulation of actin cytoskeleton organization	GO:0032956	164	0.000344709	0.0184146	2.1675	25	3.70%	202	0.000655319	0.028422	2.1687	21	153	1.87%
Th	activation of innate immune response	GO:0002218	224	0.00101851	0.0398354	2.2675	19	2.81%	140	0.000149454	0.00935259	2.5442	19	118	1.69%
Th	positive regulation of response to external stimulus	GO:0032103	189	0.000564364	0.0261608	2.1732	23	3.40%	172	0.000289402	0.014741	2.4211	19	124	1.69%
Th	immune effector process	GO:0002252	160	0.000308607	0.0168981	2.323	22	3.25%	585	0.0280883	0.420653	1.6054	19	187	1.69%
Th	regulation of myeloid cell differentiation	GO:0045637	129	8.15154e-05	0.0055361	2.5594	22	3.25%	140	0.000149454	0.00935259	2.5442	19	118	1.69%
Th	regulation of lymphocyte differentiation	GO:0045619	120	6.16373e-05	0.00450003	2.7635	20	2.96%	76	3.33833e-06	0.00038483	3.299	19	91	1.69%
Th	RNA catabolic process	GO:0006401	62	1.33343e-07	1.88422e-05	3.8686	22	3.25%	144	0.000167494	0.0101904	2.5228	19	119	1.69%
Th	T cell costimulation	GO:0031295	41	4.63211e-09	9.89802e-07	5.4882	19	2.81%	57	2.17642e-07	3.3452e-05	3.8988	19	77	1.69%
Th	regulation of peptidyl-tyrosine phosphorylation	GO:0050730	220	0.000931829	0.037108	2.1788	21	3.11%	175	0.00031685	0.0158624	2.4731	18	115	1.60%
Th	regulation of immune effector process	GO:0002697	167	0.000352379	0.0184862	2.1641	25	3.70%	679	0.0419414	0.541162	1.5542	18	183	1.60%
Th	T cell differentiation	GO:0030217	108	3.3645e-05	0.00272929	2.7221	22	3.25%	78	4.07433e-06	0.00045763	3.3858	18	84	1.60%
Th	regulation of T cell differentiation	GO:0045580	118	5.18218e-05	0.00384755	2.9979	18	2.66%	77	4.04535e-06	0.000460277	3.5343	17	76	1.51%
Th	regulation of protein polymerization	GO:0032271	84	4.49261e-06	0.000468569	3.3338	20	2.96%	126	8.69267e-05	0.00604417	2.8275	17	95	1.51%
Th	actin filament organization	GO:0007015	180	0.000459924	0.0223855	2.6744	16	2.37%	196	0.000583317	0.0260737	2.5031	16	101	1.42%
Th	positive regulation of NF-kappaB transcription factor activity	GO:0051092	138	0.000106536	0.00676352	2.8282	18	2.66%	118	6.40417e-05	0.00475482	3.0096	16	84	1.42%
Th	regulation of cell shape	GO:0008360	107	3.32347e-05	0.00272121	3.1052	18	2.66%	116	5.50299e-05	0.00415618	3.0459	16	83	1.42%
Th	mRNA catabolic process	GO:0006402	64	3.17533e-07	4.34673e-05	4.1662	19	2.81%	164	0.000253677	0.0135516	2.6895	16	94	1.42%
Th	negative regulation of cytoskeleton organization	GO:0051494	196	0.000635821	0.0284205	2.6938	15	2.22%	106	2.55115e-05	0.00210855	3.3858	15	70	1.34%
Th	B cell activation	GO:0042113	116	4.29296e-05	0.00324229	2.7534	21	3.11%	223	0.000886192	0.0348158	2.4948	15	95	1.34%
Th	regulation of actin filament length	GO:0030832	112	3.86899e-05	0.00302645	3.0683	18	2.66%	176	0.000339145	0.0168821	2.7242	15	87	1.34%
Th	regulation of actin polymerization or depolymerization	GO:0008064	94	1.28637e-05	0.00119892	3.3423	18	2.66%	165	0.000260859	0.0138508	2.7883	15	85	1.34%
Th	regulation of cytokine biosynthetic process	GO:0042035	234	0.00116029	0.0434413	2.5341	15	2.22%	234	0.00107452	0.0402302	2.5426	14	87	1.25%
Th	regulation of actin filament polymerization	GO:0030833	93	1.12436e-05	0.00105919	3.5292	17	2.51%	166	0.000260974	0.0137735	2.9106	14	76	1.25%
Th	positive regulation of T cell proliferation	GO:0042102	199	0.000694554	0.0305778	2.67	15	2.22%	129	9.2673e-05	0.00629386	3.3673	13	61	1.16%
Th	positive regulation of lymphocyte differentiation	GO:0045621	183	0.000485781	0.0232564	2.8907	14	2.07%	111	3.58244e-05	0.00282754	3.668	13	56	1.16%
Th	regulation of response to cytokine stimulus	GO:0060759	179	0.000459238	0.022477	2.7822	15	2.22%	262	0.0018371	0.0614308	2.505	13	82	1.16%
Th	regulation of cytokine-mediated signaling pathway	GO:0001959	177	0.000446873	0.022119	2.7897	15	2.22%	250	0.00145851	0.0511121	2.5676	13	80	1.16%
Th	positive regulation of inflammatory response	GO:0050729	154	0.000269124	0.0153104	2.9308	15	2.22%	148	0.000183127	0.0108404	3.1601	13	65	1.16%
Th	nuclear-transcribed mRNA catabolic process	GO:0000956	67	3.63208e-07	4.74935e-05	4.5834	17	2.51%	262	0.0018371	0.0614308	2.505	13	82	1.16%
Th	regulation of protein stability	GO:0031647	213	0.000858003	0.0352909	2.6136	15	2.22%	347	0.00529827	0.13377	2.3123	12	82	1.07%
Th	positive regulation of T cell differentiation	GO:0045582	172	0.000385331	0.0196272	3.1145	13	1.92%	112	4.03517e-05	0.00315644	3.8695	12	49	1.07%
Th	mononuclear cell proliferation	GO:0032943	249	0.00138974	0.0488976	2.8388	12	1.78%	152	0.000194928	0.0112353	3.5471	11	49	0.98%
Th	cellular response to interferon-gamma	GO:0071346	245	0.00133564	0.0477615	2.8524	12	1.78%	355	0.00595169	0.146881	2.3809	11	73	0.98%
Th	regulation of protein kinase B signaling cascade	GO:0051896	230	0.00110158	0.0419606	2.7734	13	1.92%	231	0.00104822	0.0397551	2.9459	11	59	0.98%
Th	lipoprotein metabolic process	GO:0042157	143	0.000137378	0.00841659	3.2833	14	2.07%	587	0.028407	0.423976	1.91	11	91	0.98%
Th	myeloid leukocyte activation	GO:0002274	137	0.00010426	0.00666728	3.3732	14	2.07%	242	0.00121142	0.0438563	2.8968	11	60	0.98%
Th	response to type I interferon	GO:0034340	115	4.14705e-05	0.00315933	5.0436	10	1.48%	291	0.00268577	0.0808592	2.6334	11	66	0.98%
Th	type I interferon-mediated signaling pathway	GO:0060337	110	3.75232e-05	0.00298855	5.1051	10	1.48%	283	0.00237086	0.0733961	2.6739	11	65	0.98%
Th	negative regulation of caspase activity	GO:0043154	101	1.89534e-05	0.00164407	3.965	14	2.07%	168	0.00028365	0.014792	3.408	11	51	0.98%
Th	regulation of response to biotic stimulus	GO:0002831	205	0.000738681	0.0315687	3.0608	12	1.78%	435	0.0111627	0.22482	2.2899	10	69	0.89%
Th	interferon-gamma-mediated signaling pathway	GO:0060333	175	0.000437575	0.0219063	3.474	11	1.63%	346	0.00525206	0.132986	2.5485	10	62	0.89%
Th	negative regulation of protein polymerization	GO:0032272	158	0.000296464	0.0164388	3.9468	10	1.48%	139	0.000146356	0.00922466	3.9501	10	40	0.89%
Th17	immune system process	GO:0002376	1	8.61864e-27	7.55079e-23	2.0225	242	24.22%	3	8.92783e-18	2.60722e-14	1.7303	231	1391	13.56%
Th17	regulation of immune system process	GO:0002682	2	7.0241e-24	3.07691e-20	2.2795	172	17.22%	1	2.40661e-21	2.10843e-17	2.1397	161	784	9.45%
Th17	immune response	GO:0006955	3	4.7192e-23	1.37816e-19	2.4406	147	14.71%	23	5.52235e-12	2.10353e-09	1.7811	140	819	8.22%
Th17	cell activation	GO:0001775	20	3.95943e-13	1.73443e-10	2.0171	121	12.11%	17	2.57156e-13	1.32526e-10	2.0644	106	535	6.22%
Th17	positive regulation of immune system process	GO:0002684	10	1.01414e-15	8.88485e-13	2.2785	113	11.31%	7	9.9285e-16	1.24262e-12	2.2465	105	487	6.17%
Th17	regulation of immune response	GO:0050776	12	3.22126e-15	2.35179e-12	2.3739	101	10.11%	24	8.08242e-12	2.95042e-09	2.0451	95	484	5.58%
Th17	mRNA metabolic process	GO:0016071	55	4.42522e-10	7.04897e-08	2.0243	90	9.01%	183	0.000131001	0.00627158	1.4811	86	605	5.05%
Th17	regulation of cell activation	GO:0050865	11	3.10719e-15	2.47474e-12	2.4562	95	9.51%	5	3.0814e-17	5.39924e-14	2.6522	84	330	4.93%
Th17	regulation of leukocyte activation	GO:0002694	9	8.71578e-16	8.48433e-13	2.5244	94	9.41%	2	4.07737e-18	1.78609e-14	2.7541	83	314	4.87%
Th17	regulation of lymphocyte activation	GO:0051249	14	4.75455e-15	2.97533e-12	2.617	84	8.41%	4	1.09545e-17	2.3993e-14	2.8587	76	277	4.46%
Th17	leukocyte activation	GO:0045321	8	5.07384e-16	5.55648e-13	2.6676	87	8.71%	8	2.12376e-15	2.32578e-12	2.6587	74	290	4.35%
Th17	induction of programmed cell death	GO:0012502	18	2.01691e-13	9.81672e-11	2.4386	84	8.41%	39	2.81757e-09	6.32943e-07	2.0337	73	374	4.29%
Th17	induction of apoptosis	GO:0006917	17	8.03434e-14	4.14052e-11	2.482	84	8.41%	37	2.21059e-09	5.23433e-07	2.0446	73	372	4.29%
Th17	regulation of defense response	GO:0031347	39	2.20575e-11	4.95501e-09	2.3201	77	7.71%	57	1.79299e-08	2.75585e-06	1.9819	70	368	4.11%
Th17	innate immune response	GO:0045087	52	3.39676e-10	5.72289e-08	2.255	72	7.21%	122	1.00794e-05	0.000723817	1.695	68	418	3.99%
Th17	positive regulation of immune response	GO:0050778	43	3.59485e-11	7.3243e-09	2.3939	71	7.11%	35	1.60389e-09	4.01477e-07	2.149	66	320	3.88%
Th17	lymphocyte activation	GO:0046649	13	3.93172e-15	2.64968e-12	2.8174	75	7.51%	11	7.70865e-15	6.13959e-12	2.8256	64	236	3.76%
Th17	regulation of T cell activation	GO:0050863	19	3.30945e-13	1.526e-10	2.7809	66	6.61%	6	5.8186e-16	8.49612e-13	2.9973	63	219	3.70%
Th17	positive regulation of cell activation	GO:0050867	34	8.91304e-12	2.29668e-09	2.5319	68	6.81%	12	3.40847e-14	2.48847e-11	2.7965	62	231	3.64%
Th17	positive regulation of leukocyte activation	GO:0002696	28	2.83576e-12	8.87289e-10	2.5999	68	6.81%	10	7.24295e-15	6.34555e-12	2.8839	62	224	3.64%
Th17	posttranscriptional regulation of gene expression	GO:0010608	23	1.60108e-12	6.09873e-10	2.5683	71	7.11%	49	6.87804e-09	1.22976e-06	2.132	62	303	3.64%
Th17	mRNA processing	GO:0006397	76	2.32194e-08	2.67665e-06	2.1097	66	6.61%	153	4.58754e-05	0.00262689	1.6682	61	381	3.58%
Th17	regulation of cytokine production	GO:0001817	22	1.3722e-12	5.46447e-10	2.5771	71	7.11%	67	5.27427e-08	6.8967e-06	2.0371	61	312	3.58%
Th17	positive regulation of lymphocyte activation	GO:0051251	32	6.87134e-12	1.88124e-09	2.6637	63	6.31%	9	6.11799e-15	5.95552e-12	2.9842	59	206	3.46%
Th17	activation of immune response	GO:0002253	51	2.39387e-10	4.11229e-08	2.526	59	5.91%	55	1.42072e-08	2.26308e-06	2.2239	54	253	3.17%
Th17	positive regulation of T cell activation	GO:0050870	49	1.36746e-10	2.44496e-08	2.7985	51	5.11%	13	8.34337e-14	5.62279e-11	3.1383	50	166	2.94%
Th17	RNA splicing	GO:0008380	93	1.00802e-07	9.49596e-06	2.2148	54	5.41%	206	0.000286807	0.0121977	1.6576	49	308	2.88%
Th17	anti-apoptosis	GO:0006916	106	3.98554e-07	3.29409e-05	2.1536	52	5.21%	80	2.40094e-07	2.62933e-05	2.1557	48	232	2.82%
Th17	leukocyte differentiation	GO:0002521	72	9.93533e-09	1.20894e-06	2.3816	54	5.41%	31	9.69946e-11	2.74119e-08	2.7358	47	179	2.76%
Th17	T cell activation	GO:0042110	31	6.07204e-12	1.71604e-09	2.9825	53	5.31%	14	9.09277e-14	5.69013e-11	3.2647	47	150	2.76%
Th17	cellular response to cytokine stimulus	GO:0071345	115	7.98887e-07	6.08613e-05	2.1798	48	4.80%	189	0.000174939	0.00810922	1.7241	46	278	2.70%
Th17	immune response-regulating signaling pathway	GO:0002764	69	6.41389e-09	8.14378e-07	2.4891	51	5.11%	61	2.45719e-08	3.52909e-06	2.361	46	203	2.70%
Th17	immune response-activating signal transduction	GO:0002757	62	1.74126e-09	2.46051e-07	2.5922	51	5.11%	52	9.14595e-09	1.54092e-06	2.4329	46	197	2.70%
Th17	positive regulation of defense response	GO:0031349	91	8.48858e-08	8.17235e-06	2.3124	50	5.01%	85	4.44238e-07	4.57879e-05	2.218	43	202	2.52%
Th17	regulation of innate immune response	GO:0045088	105	3.69162e-07	3.08022e-05	2.3135	45	4.50%	106	2.58715e-06	0.00021383	2.1253	41	201	2.41%
Th17	regulation of immune effector process	GO:0002697	79	2.66708e-08	2.95776e-06	2.5774	44	4.40%	90	5.39031e-07	5.24716e-05	2.2774	40	183	2.35%
Th17	cytokine-mediated signaling pathway	GO:0019221	101	1.88187e-07	1.63239e-05	2.5265	40	4.00%	210	0.000318056	0.013269	1.7667	39	230	2.29%
Th17	lymphocyte differentiation	GO:0030098	74	1.34473e-08	1.59205e-06	2.6065	45	4.50%	28	5.80789e-11	1.81725e-08	3.1675	38	125	2.23%
Th17	leukocyte migration	GO:0050900	92	9.4444e-08	8.99374e-06	2.5255	42	4.20%	143	2.72891e-05	0.00167189	2.0603	35	177	2.06%
Th17	regulation of translation	GO:0006417	77	2.36159e-08	2.687e-06	2.6981	41	4.10%	147	3.08877e-05	0.00184086	2.0487	35	178	2.06%
Th17	negative regulation of immune system process	GO:0002683	126	2.09629e-06	0.000145759	2.3176	39	3.90%	95	6.8711e-07	6.3366e-05	2.4431	34	145	2.00%
Th17	positive regulation of innate immune response	GO:0045089	124	1.98786e-06	0.000140449	2.386	37	3.70%	104	2.02708e-06	0.000170762	2.3713	33	145	1.94%
Th17	RNA splicing, via transesterification reactions	GO:0000375	81	3.78277e-08	4.09147e-06	2.7313	39	3.90%	290	0.00182913	0.0552587	1.6938	33	203	1.94%
Th17	nuclear mRNA splicing, via spliceosome	GO:0000398	90	7.34158e-08	7.14663e-06	2.7025	38	3.80%	303	0.0023363	0.0675521	1.6839	32	198	1.88%
Th17	immune response-regulating cell surface receptor signaling pathway	GO:0002768	100	1.7607e-07	1.54255e-05	2.7875	34	3.40%	101	1.52464e-06	0.000132252	2.5208	30	124	1.76%
Th17	immune response-activating cell surface receptor signaling pathway	GO:0002429	89	6.35111e-08	6.25192e-06	2.9148	34	3.40%	93	5.97817e-07	5.6317e-05	2.6267	30	119	1.76%
Th17	antigen receptor-mediated signaling pathway	GO:0050851	84	4.18136e-08	4.36105e-06	2.9679	34	3.40%	78	1.77142e-07	1.98967e-05	2.7662	30	113	1.76%
Th17	activation of innate immune response	GO:0002218	113	7.04191e-07	5.45966e-05	2.6649	33	3.30%	102	1.609e-06	0.0001382	2.5607	29	118	1.70%
Th17	regulation of lymphocyte differentiation	GO:0045619	64	2.43211e-09	3.32933e-07	3.2725	35	3.50%	41	3.17593e-09	6.78642e-07	3.3204	29	91	1.70%
Th17	regulation of I-kappaB kinase/NF-kappaB cascade	GO:0043122	148	1.36784e-05	0.000809708	2.3805	31	3.10%	270	0.00116286	0.0377326	1.8348	28	159	1.64%
Th17	induction of apoptosis by extracellular signals	GO:0008624	137	6.10539e-06	0.000390433	2.5768	29	2.90%	133	1.88544e-05	0.00124198	2.3154	28	126	1.64%
Th17	T cell differentiation	GO:0030217	117	9.23829e-07	6.91766e-05	2.6792	32	3.20%	36	1.88202e-09	4.58009e-07	3.4731	28	84	1.64%
Th17	negative regulation of cell activation	GO:0050866	119	1.20666e-06	8.88362e-05	2.6951	31	3.10%	96	7.66872e-07	6.99851e-05	2.758	27	102	1.59%
Th17	negative regulation of cytokine production	GO:0001818	95	1.07363e-07	9.90111e-06	3.0268	31	3.10%	110	3.73332e-06	0.000297342	2.5575	27	110	1.59%
Th17	negative regulation of leukocyte activation	GO:0002695	118	1.04133e-06	7.73143e-05	2.7695	30	3.00%	88	4.84844e-07	4.82695e-05	2.8819	26	94	1.53%
Th17	T cell costimulation	GO:0031295	58	1.05479e-09	1.59327e-07	4.691	24	2.40%	44	5.19295e-09	1.03399e-06	3.5182	26	77	1.53%
Th17	regulation of inflammatory response	GO:0050727	229	0.000306603	0.0117299	2.0246	30	3.00%	300	0.00229942	0.0671506	1.8215	25	143	1.47%
Th17	positive regulation of cytokine production	GO:0001819	203	0.000185628	0.00801127	2.0874	30	3.00%	386	0.00677673	0.153811	1.6805	25	155	1.47%
Th17	regulation of myeloid cell differentiation	GO:0045637	140	8.536e-06	0.00053417	2.4404	31	3.10%	178	0.000117575	0.00578696	2.2075	25	118	1.47%
Th17	T cell receptor signaling pathway	GO:0050852	129	2.4446e-06	0.000166024	2.9712	25	2.50%	87	4.60135e-07	4.63361e-05	2.96	25	88	1.47%
Th17	negative regulation of lymphocyte activation	GO:0051250	94	1.06002e-07	9.87965e-06	3.1718	29	2.90%	74	7.78116e-08	9.21226e-06	3.2158	25	81	1.47%
Th17	regulation of B cell activation	GO:0050864	85	4.22626e-08	4.35603e-06	3.1602	31	3.10%	66	4.47033e-08	5.93403e-06	3.2972	25	79	1.47%
Th17	immune effector process	GO:0002252	221	0.000265204	0.0105133	2.0721	29	2.90%	998	0.0867589	0.761618	1.3372	24	187	1.41%
Th17	positive regulation of I-kappaB kinase/NF-kappaB cascade	GO:0043123	207	0.00020134	0.00852144	2.2144	26	2.60%	349	0.00476693	0.119665	1.7487	24	143	1.41%
Th17	RNA catabolic process	GO:0006401	128	2.39495e-06	0.000163923	2.9748	25	2.50%	218	0.000348705	0.0140138	2.1014	24	119	1.41%
Th17	regulation of T cell differentiation	GO:0045580	110	6.30808e-07	5.0241e-05	3.0429	27	2.70%	84	3.79726e-07	3.96046e-05	3.1532	23	76	1.35%
Th17	innate immune response-activating signal transduction	GO:0002758	240	0.000384345	0.0140302	2.1983	24	2.40%	184	0.000142473	0.00678373	2.3154	22	99	1.29%
Th17	mRNA catabolic process	GO:0006402	111	6.36653e-07	5.02497e-05	3.4127	23	2.30%	159	6.2841e-05	0.00346258	2.4386	22	94	1.29%
Th17	pattern recognition receptor signaling pathway	GO:0002221	296	0.000822278	0.0243378	2.1179	23	2.30%	207	0.000293105	0.0124053	2.2557	21	97	1.23%
Th17	regulation of gene expression, epigenetic	GO:0040029	271	0.000640481	0.0207057	2.203	22	2.20%	325	0.00359431	0.0968916	1.8701	21	117	1.23%
Th17	regulation of leukocyte mediated immunity	GO:0002703	138	7.66731e-06	0.000486763	2.9279	23	2.30%	161	8.06784e-05	0.00439021	2.4585	21	89	1.23%
Th17	actin filament organization	GO:0007015	189	0.000126024	0.00584178	2.4884	22	2.20%	279	0.00132704	0.0416709	2.0632	20	101	1.17%
Th17	regulation of adaptive immune response	GO:0002819	141	1.01121e-05	0.000628316	2.8003	24	2.40%	173	0.000103427	0.00523772	2.4808	20	84	1.17%
Th17	regulation of response to biotic stimulus	GO:0002831	102	1.93678e-07	1.66354e-05	3.7972	22	2.20%	113	4.52603e-06	0.000350907	3.0201	20	69	1.17%
Th17	carbohydrate catabolic process	GO:0016052	314	0.000985097	0.0274855	2.2242	20	2.00%	807	0.0509205	0.552806	1.4885	19	133	1.12%
Th17	B cell activation	GO:0042113	216	0.000258062	0.010467	2.218	25	2.50%	284	0.00153188	0.0472565	2.0839	19	95	1.12%
Th17	regulation of multi-organism process	GO:0043900	180	7.84676e-05	0.00381919	2.6439	21	2.10%	239	0.00057891	0.0212211	2.2496	19	88	1.12%
Th17	regulation of protein stability	GO:0031647	176	7.04075e-05	0.00350477	2.5939	22	2.20%	197	0.000223372	0.00993381	2.4142	19	82	1.12%
Th17	positive regulation of lymphocyte differentiation	GO:0045621	152	1.81737e-05	0.0010475	2.9341	21	2.10%	91	5.44459e-07	5.24177e-05	3.5351	19	56	1.12%
Th17	regulation of adaptive immune response based on somatic recombination of immune receptors built from immunoglobulin superfamily domains	GO:0002822	135	5.81355e-06	0.000377278	2.9797	23	2.30%	193	0.000188316	0.00854836	2.444	19	81	1.12%
Th17	regulation of lymphocyte mediated immunity	GO:0002706	134	4.87044e-06	0.000318433	3.2096	21	2.10%	148	3.38341e-05	0.00200284	2.7495	19	72	1.12%
Th17	nuclear-transcribed mRNA catabolic process	GO:0000956	104	3.15914e-07	2.66127e-05	3.8313	21	2.10%	197	0.000223372	0.00993381	2.4142	19	82	1.12%
Th17	cytokine production	GO:0001816	123	1.82327e-06	0.000129868	3.3074	22	2.20%	177	0.000116	0.00574169	2.6048	18	72	1.06%
Th17	ribonucleoprotein complex subunit organization	GO:0071826	321	0.00112278	0.0306438	2.1995	20	2.00%	525	0.0168979	0.281987	1.7365	17	102	1.00%
Th17	regulation of cytokine biosynthetic process	GO:0042035	279	0.000709687	0.0222852	2.2864	20	2.00%	323	0.00341224	0.0925529	2.0359	17	87	1.00%
Th17	lipoprotein metabolic process	GO:0042157	224	0.000288497	0.0112836	2.6978	17	1.70%	364	0.00549997	0.132377	1.9465	17	91	1.00%
Th17	negative regulation of T cell activation	GO:0050868	151	1.73463e-05	0.00100643	3.151	19	1.90%	155	5.1012e-05	0.00288333	2.8569	17	62	1.00%
Th17	regulation of protein polymerization	GO:0032271	300	0.000833024	0.0243271	2.2559	20	2.00%	534	0.018296	0.300171	1.7548	16	95	0.94%
Th17	leukocyte proliferation	GO:0070661	183	9.30863e-05	0.00445645	2.7714	19	1.90%	126	1.33288e-05	0.000926771	3.2688	16	51	0.94%
Th17	positive regulation of T cell differentiation	GO:0045582	178	7.49177e-05	0.00368738	2.9181	18	1.80%	119	7.48667e-06	0.000551182	3.4022	16	49	0.94%
Th17	nuclear export	GO:0051168	163	4.31894e-05	0.00232136	3.1736	17	1.70%	420	0.00903694	0.188506	1.8944	16	88	0.94%
Th17	mononuclear cell proliferation	GO:0032943	156	2.78172e-05	0.00156222	3.0415	19	1.90%	119	7.48667e-06	0.000551182	3.4022	16	49	0.94%
Th17	response to hydrogen peroxide	GO:0042542	383	0.00198409	0.0453853	2.1942	18	1.80%	469	0.0118841	0.221997	1.883	15	83	0.88%
Th17	regulation of actin filament length	GO:0030832	349	0.00153346	0.0384946	2.1916	19	1.90%	533	0.0179421	0.294917	1.7964	15	87	0.88%
Th17	negative regulation of catabolic process	GO:0009895	275	0.000678357	0.0216112	2.5828	16	1.60%	226	0.000420262	0.0162917	2.6048	15	60	0.88%
Th17	regulation of actin polymerization or depolymerization	GO:0008064	263	0.00057727	0.0192299	2.3873	19	1.90%	504	0.0146729	0.255058	1.8387	15	85	0.88%
Th17	myeloid leukocyte activation	GO:0002274	210	0.000212427	0.00886224	2.7717	17	1.70%	226	0.000420262	0.0162917	2.6048	15	60	0.88%
Th17	regulation of alpha-beta T cell activation	GO:0046634	205	0.000188505	0.00805606	2.7045	18	1.80%	168	9.38819e-05	0.00489583	2.9488	15	53	0.88%
Th17	lymphocyte proliferation	GO:0046651	179	7.81183e-05	0.00382343	2.9082	18	1.80%	134	1.96202e-05	0.00128278	3.3253	15	47	0.88%
Th17	positive regulation of B cell activation	GO:0050871	165	4.63199e-05	0.00245945	2.9258	19	1.90%	168	9.38819e-05	0.00489583	2.9488	15	53	0.88%
Th17	regulation of defense response to virus	GO:0050688	114	7.12796e-07	5.4779e-05	4.3734	17	1.70%	168	9.38819e-05	0.00489583	2.9488	15	53	0.88%
Th17	regulation of actin filament polymerization	GO:0030833	243	0.000414363	0.0149392	2.5286	18	1.80%	479	0.0125664	0.229842	1.9193	14	76	0.82%
Th17	I-kappaB kinase/NF-kappaB cascade	GO:0007249	219	0.000261541	0.0104628	2.8252	16	1.60%	377	0.00606029	0.140834	2.0839	14	70	0.82%
Th17	RNA 3'-end processing	GO:0031123	208	0.000205279	0.0086464	3.0143	15	1.50%	629	0.0283975	0.395533	1.7365	14	84	0.82%
Th17	negative regulation of caspase activity	GO:0043154	159	3.1392e-05	0.00172972	3.2579	17	1.70%	199	0.000227538	0.0100174	2.8602	14	51	0.82%
Th17	nuclear-transcribed mRNA catabolic process, deadenylation-dependent decay	GO:0000288	116	8.28925e-07	6.26053e-05	4.5816	16	1.60%	199	0.000227538	0.0100174	2.8602	14	51	0.82%
Th17	regulation of RNA splicing	GO:0043484	371	0.00176263	0.0416237	2.5233	14	1.40%	254	0.000820531	0.0283019	2.6559	13	51	0.76%
Th17	monosaccharide catabolic process	GO:0046365	317	0.00102481	0.0283228	2.6771	14	1.40%	702	0.0371108	0.463145	1.7146	13	79	0.76%
Th17	negative regulation of leukocyte proliferation	GO:0070664	299	0.000830897	0.0243461	2.6274	15	1.50%	203	0.000276031	0.0119129	2.9446	13	46	0.76%
Th17	regulation of production of molecular mediator of immune response	GO:0002700	266	0.000605953	0.0199577	2.7123	15	1.50%	334	0.00395034	0.103619	2.2575	13	60	0.76%
Th17	interferon-gamma-mediated signaling pathway	GO:0060333	235	0.000354535	0.0132174	2.9919	14	1.40%	358	0.00530729	0.12988	2.1847	13	62	0.76%
Th17	regulation of B cell proliferation	GO:0030888	233	0.000337355	0.0126848	2.6605	17	1.70%	230	0.000436336	0.0166206	2.8219	13	48	0.76%
Th17	positive regulation of alpha-beta T cell activation	GO:0046635	193	0.000145322	0.00659673	2.9804	16	1.60%	157	5.63889e-05	0.00314664	3.3863	13	40	0.76%
Th17	mRNA 3'-end processing	GO:0031124	181	8.57215e-05	0.00414921	3.4453	14	1.40%	524	0.0166017	0.277572	1.9078	13	71	0.76%
Th17	response to type I interferon	GO:0034340	169	5.51654e-05	0.00285979	4.0955	12	1.20%	421	0.00912774	0.189948	2.0523	13	66	0.76%
Th17	type I interferon-mediated signaling pathway	GO:0060337	167	4.92378e-05	0.00258307	4.1454	12	1.20%	412	0.008016	0.170457	2.0839	13	65	0.76%
Th17	T cell differentiation in thymus	GO:0033077	162	3.85046e-05	0.00208234	3.3492	16	1.60%	145	3.04629e-05	0.00184059	3.5645	13	38	0.76%
Th17	regulation of transcription factor import into nucleus	GO:0042990	342	0.00140683	0.0360386	2.7018	13	1.30%	376	0.00605317	0.141042	2.2327	12	56	0.70%
Th17	regulation of interleukin-2 production	GO:0032663	182	8.93864e-05	0.00430283	3.4314	14	1.40%	163	8.21148e-05	0.00441355	3.4731	12	36	0.70%
Th17	negative regulation of B cell activation	GO:0050869	112	6.83181e-07	5.34406e-05	4.6513	16	1.60%	97	9.29571e-07	8.39584e-05	5.0012	12	25	0.70%
Th17	positive regulation of myeloid cell differentiation	GO:0045639	385	0.00202567	0.0460959	2.3173	16	1.60%	477	0.0123354	0.226563	2.1224	11	54	0.65%
Th17	glucose catabolic process	GO:0006007	384	0.00202503	0.0462013	2.8674	11	1.10%	617	0.0260768	0.370274	1.9102	11	60	0.65%
Th17	negative regulation of immune effector process	GO:0002698	355	0.00162899	0.0402017	2.6565	13	1.30%	336	0.00416992	0.108728	2.4386	11	47	0.65%
Th17	regulation of alpha-beta T cell differentiation	GO:0046637	351	0.00156715	0.0391164	2.6684	13	1.30%	235	0.000499933	0.0186379	3.0976	11	37	0.65%
Th17	B cell differentiation	GO:0030183	283	0.000735796	0.0227785	2.5626	16	1.60%	411	0.00799854	0.170499	2.2473	11	51	0.65%
Th17	regulation of mRNA processing	GO:0050684	249	0.000433481	0.0152519	3.2617	12	1.20%	245	0.00064325	0.0230021	3.0161	11	38	0.65%
Th17	leukocyte homeostasis	GO:0001776	158	2.93149e-05	0.0016255	3.8159	14	1.40%	245	0.00064325	0.0230021	3.0161	11	38	0.65%
Th17	lymphocyte homeostasis	GO:0002260	154	2.33954e-05	0.00133096	3.8972	14	1.40%	221	0.000384301	0.0152347	3.1837	11	36	0.65%
Th17	regulation of circadian rhythm	GO:0042752	153	2.33657e-05	0.00133796	4.1608	13	1.30%	245	0.00064325	0.0230021	3.0161	11	38	0.65%
Th17	regulation of immunoglobulin production	GO:0002637	122	1.62077e-06	0.00011639	5.3642	13	1.30%	164	8.49466e-05	0.00453791	3.6972	11	31	0.65%
Th17	regulation of B cell mediated immunity	GO:0002712	99	1.63785e-07	1.44941e-05	6.6051	13	1.30%	179	0.000118281	0.00578916	3.5816	11	32	0.65%
Th17	regulation of immunoglobulin mediated immune response	GO:0002889	97	1.52045e-07	1.37326e-05	6.6491	13	1.30%	164	8.49466e-05	0.00453791	3.6972	11	31	0.65%
Th17	glycolysis	GO:0006096	280	0.00071862	0.0224851	3.5203	10	1.00%	476	0.0123244	0.226836	2.2169	10	47	0.59%
Th17	T cell proliferation	GO:0042098	262	0.00057457	0.019213	3.3653	11	1.10%	162	8.11978e-05	0.0043912	4.0074	10	26	0.59%
Th17	regulation of type I interferon production	GO:0032479	220	0.000264895	0.0105488	3.6972	11	1.10%	522	0.0164249	0.275668	2.1264	10	49	0.59%
Th17	nucleotide-binding oligomerization domain containing signaling pathway	GO:0070423	185	9.983e-05	0.00472763	3.8421	12	1.20%	188	0.000167732	0.00781651	3.7212	10	28	0.59%
Th17	T cell selection	GO:0045058	184	9.84467e-05	0.00468746	3.6018	13	1.30%	140	2.28894e-05	0.00143238	4.5301	10	23	0.59%
Treg	regulation of immune system process	GO:0002682	2	4.82283e-15	2.11264e-11	2.0536	132	15.51%	1	6.68873e-16	5.85999e-12	2.0647	130	784	9.12%
Treg	immune response	GO:0006955	3	1.08519e-12	3.16912e-09	2.0855	107	12.57%	82	9.52961e-07	0.000101816	1.5964	105	819	7.37%
Treg	positive regulation of immune system process	GO:0002684	4	1.21385e-11	2.65864e-08	2.154	91	10.69%	6	3.25296e-13	4.74987e-10	2.25	88	487	6.18%
Treg	regulation of immune response	GO:0050776	5	1.31974e-11	2.31245e-08	2.2625	82	9.64%	26	2.06865e-09	6.97055e-07	2.0067	78	484	5.47%
Treg	induction of programmed cell death	GO:0012502	6	1.91368e-11	2.79429e-08	2.4197	71	8.34%	22	8.71167e-10	3.46922e-07	2.1974	66	374	4.63%
Treg	induction of apoptosis	GO:0006917	7	2.30521e-11	2.88513e-08	2.428	70	8.23%	24	1.77272e-09	6.47115e-07	2.1757	65	372	4.56%
Treg	innate immune response	GO:0045087	17	1.45931e-09	7.5206e-07	2.3163	63	7.40%	91	3.66711e-06	0.00035305	1.8171	61	418	4.28%
Treg	positive regulation of immune response	GO:0050778	24	3.69729e-09	1.34966e-06	2.3352	59	6.93%	39	2.23326e-08	5.01683e-06	2.1791	56	320	3.93%
Treg	regulation of lymphocyte activation	GO:0051249	58	2.85683e-07	4.31529e-05	2.0846	57	6.70%	18	2.67748e-10	1.30319e-07	2.4724	55	277	3.86%
Treg	regulation of cytokine production	GO:0001817	19	1.75454e-09	8.09029e-07	2.4288	57	6.70%	47	5.82281e-08	1.0854e-05	2.1551	54	312	3.79%
Treg	regulation of defense response	GO:0031347	67	8.05657e-07	0.000105349	2.0161	57	6.70%	123	2.27006e-05	0.00161691	1.7933	53	368	3.72%
Treg	leukocyte activation	GO:0045321	63	4.69892e-07	6.53449e-05	2.0517	57	6.70%	33	1.17341e-08	3.11522e-06	2.2757	53	290	3.72%
Treg	posttranscriptional regulation of gene expression	GO:0010608	37	3.09666e-08	7.3324e-06	2.2931	54	6.35%	77	7.92677e-07	9.01902e-05	2.0548	50	303	3.51%
Treg	positive regulation of cell activation	GO:0050867	55	1.75316e-07	2.79263e-05	2.2292	51	5.99%	15	2.36893e-10	1.38361e-07	2.6413	49	231	3.44%
Treg	positive regulation of leukocyte activation	GO:0002696	56	1.90592e-07	2.98174e-05	2.2441	50	5.88%	17	2.5055e-10	1.29122e-07	2.6683	48	224	3.37%
Treg	lymphocyte activation	GO:0046649	50	1.34614e-07	2.3587e-05	2.2491	51	5.99%	29	4.79892e-09	1.44977e-06	2.4798	47	236	3.30%
Treg	regulation of T cell activation	GO:0050863	44	6.70365e-08	1.33479e-05	2.3742	48	5.64%	19	3.64549e-10	1.68095e-07	2.6723	47	219	3.30%
Treg	cellular response to cytokine stimulus	GO:0071345	60	3.26171e-07	4.76264e-05	2.3456	44	5.17%	95	4.69767e-06	0.000433224	2.0156	45	278	3.16%
Treg	positive regulation of lymphocyte activation	GO:0051251	53	1.51336e-07	2.50161e-05	2.3328	47	5.52%	20	4.70881e-10	2.0627e-07	2.7201	45	206	3.16%
Treg	activation of immune response	GO:0002253	39	4.19786e-08	9.43011e-06	2.4125	48	5.64%	68	3.2944e-07	4.24445e-05	2.2148	45	253	3.16%
Treg	immune response-regulating signaling pathway	GO:0002764	34	1.71582e-08	4.42126e-06	2.5782	45	5.29%	32	9.80253e-09	2.68375e-06	2.5763	42	203	2.95%
Treg	immune response-activating signal transduction	GO:0002757	32	1.48569e-08	4.06753e-06	2.6253	44	5.17%	34	1.22663e-08	3.16073e-06	2.5915	41	197	2.88%
Treg	positive regulation of T cell activation	GO:0050870	65	7.65143e-07	0.00010313	2.4478	38	4.47%	27	2.63868e-09	8.56204e-07	2.8504	38	166	2.67%
Treg	cytokine-mediated signaling pathway	GO:0019221	73	1.54462e-06	0.000185376	2.521	34	4.00%	152	8.31433e-05	0.00479223	1.949	36	230	2.53%
Treg	T cell activation	GO:0042110	54	1.56663e-07	2.54171e-05	2.5763	39	4.58%	30	6.54074e-09	1.91011e-06	2.9055	35	150	2.46%
Treg	positive regulation of defense response	GO:0031349	132	7.35575e-05	0.0048821	2.0087	37	4.35%	130	2.90725e-05	0.00195926	2.0959	34	202	2.39%
Treg	regulation of immune effector process	GO:0002697	101	1.82554e-05	0.00158352	2.2692	33	3.88%	143	5.66818e-05	0.00347265	2.1093	31	183	2.18%
Treg	leukocyte migration	GO:0050900	125	6.24511e-05	0.00437707	2.1883	31	3.64%	149	7.33764e-05	0.00431444	2.1105	30	177	2.11%
Treg	immune response-regulating cell surface receptor signaling pathway	GO:0002768	31	1.33081e-08	3.76105e-06	3.176	33	3.88%	40	3.22953e-08	7.07349e-06	3.0126	30	124	2.11%
Treg	immune response-activating cell surface receptor signaling pathway	GO:0002429	33	1.60668e-08	4.2655e-06	3.2205	32	3.76%	45	4.59186e-08	8.93985e-06	3.0345	29	119	2.04%
Treg	antigen receptor-mediated signaling pathway	GO:0050851	30	1.06457e-08	3.1089e-06	3.2791	32	3.76%	35	1.32179e-08	3.30864e-06	3.1956	29	113	2.04%
Treg	DNA packaging	GO:0006323	220	0.00104182	0.041488	2.1624	21	2.47%	228	0.000706694	0.027155	1.9052	28	183	1.96%
Treg	protein-DNA complex subunit organization	GO:0071824	179	0.000410566	0.0200948	2.3305	21	2.47%	180	0.000207254	0.0100875	2.0509	28	170	1.96%
Treg	lymphocyte differentiation	GO:0030098	153	0.000120715	0.0069123	2.1078	31	3.64%	73	5.11438e-07	6.13795e-05	2.7892	28	125	1.96%
Treg	chromatin assembly or disassembly	GO:0006333	143	9.75109e-05	0.00597408	2.5993	21	2.47%	167	0.000136902	0.00718201	2.1003	28	166	1.96%
Treg	nucleosome organization	GO:0034728	129	6.96522e-05	0.00473041	2.6641	21	2.47%	142	5.63286e-05	0.00347531	2.2067	28	158	1.96%
Treg	regulation of translation	GO:0006417	111	2.96106e-05	0.0023371	2.3176	30	3.53%	203	0.000450164	0.019428	1.9587	28	178	1.96%
Treg	regulation of I-kappaB kinase/NF-kappaB cascade	GO:0043122	80	4.54069e-06	0.000497262	2.6143	29	3.41%	172	0.000159425	0.00812045	2.1145	27	159	1.89%
Treg	positive regulation of cytokine production	GO:0001819	127	6.72584e-05	0.00463977	2.2871	28	3.29%	219	0.000609398	0.0243787	2.0084	25	155	1.75%
Treg	response to virus	GO:0009615	103	1.9843e-05	0.00168781	2.4115	29	3.41%	503	0.0118961	0.2072	1.6129	25	193	1.75%
Treg	induction of apoptosis by extracellular signals	GO:0008624	121	5.70292e-05	0.0041292	2.5034	24	2.82%	144	5.75044e-05	0.00349858	2.3718	24	126	1.68%
Treg	T cell receptor signaling pathway	GO:0050852	51	1.37818e-07	2.36749e-05	3.4879	25	2.94%	49	6.63143e-08	1.18567e-05	3.396	24	88	1.68%
Treg	positive regulation of I-kappaB kinase/NF-kappaB cascade	GO:0043123	147	0.000107552	0.00640994	2.3995	24	2.82%	256	0.00102703	0.0351476	2.0028	23	143	1.61%
Treg	regulation of myeloid cell differentiation	GO:0045637	105	2.13502e-05	0.00178142	2.4951	27	3.17%	141	5.60825e-05	0.00348467	2.4271	23	118	1.61%
Treg	regulation of lymphocyte differentiation	GO:0045619	84	9.14384e-06	0.000953681	2.744	25	2.94%	74	5.531e-07	6.54826e-05	3.1472	23	91	1.61%
Treg	macromolecule methylation	GO:0043414	172	0.000345501	0.0175985	2.3075	22	2.59%	217	0.000585244	0.0236282	2.1236	22	129	1.54%
Treg	activation of innate immune response	GO:0002218	163	0.000232987	0.0125227	2.2752	24	2.82%	173	0.000159581	0.00808144	2.3215	22	118	1.54%
Treg	actin filament organization	GO:0007015	90	1.21887e-05	0.0011865	2.9211	22	2.59%	137	4.33734e-05	0.00277368	2.589	21	101	1.47%
Treg	chromatin remodeling	GO:0006338	187	0.000462069	0.021648	2.3665	20	2.35%	164	0.000133438	0.00712835	2.4657	20	101	1.40%
Treg	T cell differentiation	GO:0030217	171	0.000339902	0.0174145	2.2606	23	2.70%	101	7.98749e-06	0.000692855	2.9647	20	84	1.40%
Treg	regulation of gene expression, epigenetic	GO:0040029	159	0.000194602	0.0107227	2.4686	21	2.47%	254	0.000988151	0.0340834	2.1285	20	117	1.40%
Treg	RNA catabolic process	GO:0006401	155	0.000158518	0.00895982	2.654	19	2.23%	268	0.00122666	0.0400998	2.0928	20	119	1.40%
Treg	regulation of cytokine biosynthetic process	GO:0042035	139	9.3038e-05	0.00586407	2.684	20	2.35%	114	1.40058e-05	0.00107636	2.8625	20	87	1.40%
Treg	regulation of T cell differentiation	GO:0045580	93	1.2868e-05	0.00121222	2.9106	22	2.59%	86	1.50913e-06	0.000153738	3.2768	20	76	1.40%
Treg	negative regulation of cell activation	GO:0050866	231	0.00116045	0.0440118	2.1432	21	2.47%	200	0.000440583	0.0192997	2.3195	19	102	1.33%
Treg	negative regulation of cytokine production	GO:0001818	202	0.000680115	0.0294974	2.2924	20	2.35%	261	0.00115008	0.0386047	2.1508	19	110	1.33%
Treg	regulation of B cell activation	GO:0050864	154	0.000153546	0.00873517	2.5131	21	2.47%	109	1.14469e-05	0.000920058	2.9948	19	79	1.33%
Treg	positive regulation of NF-kappaB transcription factor activity	GO:0051092	138	8.70557e-05	0.00552678	2.6211	21	2.47%	129	2.90679e-05	0.00197414	2.8165	19	84	1.33%
Treg	regulation of cyclin-dependent protein kinase activity	GO:0000079	94	1.31599e-05	0.00122653	3.0983	20	2.35%	116	1.68022e-05	0.001269	2.9208	19	81	1.33%
Treg	negative regulation of leukocyte activation	GO:0002695	242	0.00131873	0.0477414	2.1674	20	2.35%	198	0.000436028	0.0192931	2.3844	18	94	1.26%
Treg	negative regulation of intracellular protein kinase cascade	GO:0010741	232	0.00117279	0.044288	2.1894	20	2.35%	222	0.000646123	0.0254986	2.3107	18	97	1.26%
Treg	phosphatidylinositol-mediated signaling	GO:0048015	157	0.000177354	0.00989683	2.486	21	2.47%	208	0.000498291	0.0209881	2.3593	18	95	1.26%
Treg	mRNA catabolic process	GO:0006402	144	9.76954e-05	0.00594382	2.9611	17	2.00%	198	0.000436028	0.0192931	2.3844	18	94	1.26%
Treg	T cell costimulation	GO:0031295	78	3.19001e-06	0.000358304	3.9007	17	2.00%	131	2.92284e-05	0.00195473	2.9108	18	77	1.26%
Treg	negative regulation of lymphocyte activation	GO:0051250	186	0.000442454	0.0208405	2.4395	19	2.23%	178	0.000200236	0.00985542	2.6134	17	81	1.19%
Treg	regulation of multi-organism process	GO:0043900	135	7.77039e-05	0.0050427	2.8081	19	2.23%	215	0.000559717	0.0228078	2.4055	17	88	1.19%
Treg	positive regulation of lymphocyte differentiation	GO:0045621	160	0.000196384	0.0107533	2.7883	17	2.00%	97	5.23035e-06	0.000472403	3.5577	16	56	1.12%
Treg	nuclear-transcribed mRNA catabolic process	GO:0000956	110	2.91473e-05	0.00232145	3.4267	16	1.88%	235	0.000717785	0.0267596	2.4296	16	82	1.12%
Treg	regulation of adaptive immune response based on somatic recombination of immune receptors built from immunoglobulin superfamily domains	GO:0002822	237	0.00123837	0.0457781	2.4333	16	1.88%	296	0.00180592	0.0534515	2.3059	15	81	1.05%
Treg	induction of apoptosis by intracellular signals	GO:0008629	208	0.000804297	0.0338771	2.4556	17	2.00%	431	0.00702196	0.142736	2.0084	15	93	1.05%
Treg	signal transduction in response to DNA damage	GO:0042770	205	0.000763628	0.0326349	2.5515	16	1.88%	728	0.0419232	0.504519	1.6242	15	115	1.05%
Treg	regulation of leukocyte mediated immunity	GO:0002703	191	0.00055676	0.0255381	2.5405	17	2.00%	384	0.00463195	0.105679	2.0986	15	89	1.05%
Treg	regulation of response to biotic stimulus	GO:0002831	98	1.55883e-05	0.00139357	3.4445	17	2.00%	188	0.000311965	0.0145379	2.7069	15	69	1.05%
Treg	signal transduction by p53 class mediator	GO:0072331	197	0.000607488	0.0270163	2.7096	15	1.76%	618	0.0226478	0.321063	1.7972	14	97	0.98%
Treg	positive regulation of T cell differentiation	GO:0045582	174	0.000358106	0.0180308	2.8547	15	1.76%	120	2.0162e-05	0.00147199	3.5577	14	49	0.98%
Treg	positive regulation of cytokine biosynthetic process	GO:0042108	142	9.6625e-05	0.00596149	3.4029	14	1.65%	160	0.000125065	0.00684811	3.0584	14	57	0.98%
Treg	DNA damage response, signal transduction by p53 class mediator	GO:0030330	211	0.000811394	0.0336901	2.7428	14	1.65%	655	0.0295357	0.395058	1.7788	13	91	0.91%
Treg	cellular response to tumor necrosis factor	GO:0071356	170	0.000339334	0.0174877	3.352	12	1.41%	155	9.26915e-05	0.00523916	3.3036	13	49	0.91%
Treg	regulation of transcription factor import into nucleus	GO:0042990	168	0.000329076	0.0171609	3.1717	13	1.53%	194	0.000393401	0.0177659	2.8906	13	56	0.91%
Treg	regulation of G1/S transition of mitotic cell cycle	GO:2000045	149	0.000114101	0.006709	3.1833	15	1.76%	642	0.0272444	0.371788	1.7986	13	90	0.91%
Treg	regulation of defense response to virus	GO:0050688	87	9.55893e-06	0.000962595	4.228	14	1.65%	181	0.000219571	0.010628	3.0542	13	53	0.91%
Treg	negative regulation of myeloid cell differentiation	GO:0045638	217	0.000987572	0.0398715	2.9607	12	1.41%	240	0.000828255	0.0302348	2.8193	12	53	0.84%
Treg	negative regulation of T cell activation	GO:0050868	213	0.000860979	0.0354133	2.7255	14	1.65%	349	0.00343132	0.0861369	2.4101	12	62	0.84%
Treg	mitotic cell cycle G1/S transition checkpoint	GO:0031575	243	0.00137793	0.0496793	2.8447	12	1.41%	792	0.0544007	0.601773	1.7121	11	80	0.77%
Treg	cell aging	GO:0007569	222	0.00104588	0.0412747	2.7929	13	1.53%	361	0.00383361	0.0930368	2.4904	11	55	0.77%
Treg	response to type I interferon	GO:0034340	123	5.84479e-05	0.00416311	4.4071	11	1.29%	543	0.0153629	0.247871	2.0753	11	66	0.77%
Treg	type I interferon-mediated signaling pathway	GO:0060337	118	5.25458e-05	0.0039013	4.4608	11	1.29%	517	0.0137714	0.233369	2.1073	11	65	0.77%
Treg	leukocyte homeostasis	GO:0001776	107	2.32462e-05	0.00190336	4.1596	13	1.53%	165	0.000136119	0.00722753	3.6045	11	38	0.77%
Treg	lymphocyte homeostasis	GO:0002260	102	1.87474e-05	0.00161025	4.2481	13	1.53%	151	7.89208e-05	0.00457897	3.8048	11	36	0.77%
Treg	nuclear-transcribed mRNA catabolic process, deadenylation-dependent decay	GO:0000288	218	0.00100938	0.0405651	3.3615	10	1.18%	423	0.00661101	0.136925	2.4416	10	51	0.70%
Treg	positive regulation of translation	GO:0045727	190	0.000549562	0.0253406	3.6457	10	1.18%	295	0.0017812	0.0528986	2.8958	10	43	0.70%

## Sheet: C_CD4+_Regulatory_regions
Chr	Start	End	Cell type
chr1	776200	777600	common
chr1	777800	780400	common
chr1	793600	794200	common
chr1	805000	805600	common
chr1	840200	841000	common
chr1	858800	859200	common
chr1	860000	860600	common
chr1	875800	877600	common
chr1	894800	896000	common
chr1	901200	903000	common
chr1	911400	912000	common
chr1	934200	937600	common
chr1	948000	948800	common
chr1	950000	950600	common
chr1	954400	954800	common
chr1	955600	956200	common
chr1	975400	976200	common
chr1	994400	995600	common
chr1	999000	1000200	common
chr1	1003400	1004400	common
chr1	1004600	1005200	common
chr1	1014800	1015800	common
chr1	1034000	1034400	common
chr1	1034600	1036200	common
chr1	1038800	1040400	common
chr1	1051800	1052400	common
chr1	1057400	1058200	common
chr1	1071200	1073800	common
chr1	1078000	1081000	common
chr1	1092800	1094400	common
chr1	1107000	1107800	common
chr1	1108200	1110000	common
chr1	1135000	1136800	common
chr1	1137000	1137400	common
chr1	1139400	1156400	common
chr1	1164200	1166400	common
chr1	1185200	1185400	common
chr1	1185800	1187400	common
chr1	1196000	1197000	common
chr1	1205400	1208600	common
chr1	1210000	1210200	common
chr1	1239800	1240200	common
chr1	1241600	1242600	common
chr1	1244800	1245800	common
chr1	1255600	1257800	common
chr1	1258200	1259200	common
chr1	1260800	1262400	common
chr1	1279600	1281000	common
chr1	1282600	1283600	common
chr1	1285200	1285400	common
chr1	1294400	1295600	common
chr1	1306000	1308200	common
chr1	1332600	1333800	common
chr1	1335400	1337800	common
chr1	1340200	1342000	common
chr1	1343400	1344600	common
chr1	1371200	1371600	common
chr1	1409000	1409400	common
chr1	1440400	1441200	common
chr1	1446400	1446600	common
chr1	1476000	1476400	common
chr1	1502200	1504000	common
chr1	1504600	1506400	common
chr1	1506800	1507400	common
chr1	1508000	1509400	common
chr1	1511000	1511800	common
chr1	1534800	1535000	common
chr1	1535600	1536200	common
chr1	1542000	1543400	common
chr1	1548800	1549800	common
chr1	1563800	1567800	common
chr1	1591000	1591400	common
chr1	1608800	1611000	common
chr1	1653400	1653600	common
chr1	1659800	1661800	common
chr1	1706800	1709200	common
chr1	1711000	1713800	common
chr1	1714000	1715400	common
chr1	1758000	1759000	common
chr1	1770600	1775400	common
chr1	1777800	1781600	common
chr1	1784000	1786200	common
chr1	1787200	1796400	common
chr1	1800800	1805800	common
chr1	1806200	1810800	common
chr1	1811200	1811800	common
chr1	1812000	1815400	common
chr1	1815800	1816400	common
chr1	1816800	1821400	common
chr1	1823800	1827600	common
chr1	1841000	1841600	common
chr1	1849400	1850800	common
chr1	1851000	1851600	common
chr1	1976000	1976800	common
chr1	1980800	1981600	common
chr1	1982200	1983600	common
chr1	2057400	2059200	common
chr1	2063600	2064800	common
chr1	2065000	2065800	common
chr1	2077200	2081400	common
chr1	2120400	2121600	common
chr1	2121800	2122800	common
chr1	2126400	2127800	common
chr1	2128400	2132000	common
chr1	2135400	2136400	common
chr1	2136800	2137800	common
chr1	2143600	2145600	common
chr1	2158000	2159000	common
chr1	2160400	2176600	common
chr1	2177000	2193400	common
chr1	2195600	2211800	common
chr1	2215000	2216000	common
chr1	2217600	2235000	common
chr1	2242200	2246400	common
chr1	2246800	2247800	common
chr1	2313400	2313800	common
chr1	2324000	2326800	common
chr1	2345400	2349400	common
chr1	2424600	2426000	common
chr1	2427600	2428000	common
chr1	2430600	2432200	common
chr1	2454000	2457400	common
chr1	2458000	2458800	common
chr1	2460200	2461000	common
chr1	2461200	2462600	common
chr1	2475000	2478000	common
chr1	2479400	2481600	common
chr1	2485600	2486400	common
chr1	2488600	2491000	common
chr1	2507000	2511600	common
chr1	2512000	2516400	common
chr1	2524200	2524600	common
chr1	2572800	2573400	common
chr1	2574600	2575200	common
chr1	2756200	2757800	common
chr1	2948800	2951000	common
chr1	3232400	3232600	common
chr1	3233000	3233200	common
chr1	3233400	3234400	common
chr1	3289200	3289800	common
chr1	3370400	3371000	common
chr1	3371200	3371800	common
chr1	3446000	3447600	common
chr1	3448200	3448400	common
chr1	3513400	3516000	common
chr1	3566600	3567000	common
chr1	3567200	3569000	common
chr1	3663000	3663200	common
chr1	3663800	3664600	common
chr1	3687800	3689000	common
chr1	3689400	3690800	common
chr1	3692200	3692600	common
chr1	3703600	3705400	common
chr1	3710000	3712600	common
chr1	3713600	3713800	common
chr1	3807200	3808400	common
chr1	3817600	3821400	common
chr1	5170600	5170800	common
chr1	5388200	5391400	common
chr1	5429800	5431000	common
chr1	5447200	5451800	common
chr1	5483000	5483600	common
chr1	6054200	6056200	common
chr1	6062000	6062400	common
chr1	6065400	6066000	common
chr1	6085000	6085600	common
chr1	6087200	6088200	common
chr1	6088800	6096200	common
chr1	6096600	6098000	common
chr1	6098800	6099400	common
chr1	6257200	6258800	common
chr1	6264800	6267000	common
chr1	6268600	6269800	common
chr1	6296200	6296600	common
chr1	6319800	6321000	common
chr1	6321200	6321800	common
chr1	6408000	6409800	common
chr1	6420400	6421000	common
chr1	6423400	6425800	common
chr1	6453800	6455200	common
chr1	6479600	6480800	common
chr1	6483600	6484600	common
chr1	6500800	6501000	common
chr1	6507000	6508800	common
chr1	6519200	6521000	common
chr1	6521400	6527400	common
chr1	6550000	6552200	common
chr1	6552800	6553600	common
chr1	6555600	6557400	common
chr1	6557600	6558600	common
chr1	6604600	6608000	common
chr1	6612600	6613800	common
chr1	6614600	6615200	common
chr1	6639200	6640000	common
chr1	6640800	6643000	common
chr1	6650800	6653000	common
chr1	6656000	6660800	common
chr1	6663600	6665400	common
chr1	6684600	6685200	common
chr1	6686200	6687400	common
chr1	6762000	6762400	common
chr1	6843800	6844000	common
chr1	6846600	6847600	common
chr1	7023400	7024000	common
chr1	7729400	7730600	common
chr1	7739800	7740400	common
chr1	7740600	7741400	common
chr1	7765200	7766000	common
chr1	7830600	7831200	common
chr1	7841400	7843600	common
chr1	7844400	7845200	common
chr1	7962600	7963000	common
chr1	7989600	7992400	common
chr1	7999600	8003800	common
chr1	8008800	8010200	common
chr1	8013600	8017800	common
chr1	8022600	8025800	common
chr1	8026000	8028000	common
chr1	8086200	8087000	common
chr1	8156400	8158200	common
chr1	8180800	8181800	common
chr1	8209200	8214600	common
chr1	8228000	8228400	common
chr1	8229000	8231000	common
chr1	8241600	8243600	common
chr1	8277400	8278000	common
chr1	8377800	8379000	common
chr1	8427000	8428200	common
chr1	8431000	8435600	common
chr1	8436000	8437000	common
chr1	8438200	8443800	common
chr1	8444000	8445800	common
chr1	8448800	8453800	common
chr1	8454000	8455600	common
chr1	8455800	8459200	common
chr1	8464600	8465400	common
chr1	8466000	8473200	common
chr1	8474800	8476200	common
chr1	8476800	8482600	common
chr1	8485000	8492200	common
chr1	8508800	8510000	common
chr1	8520800	8524600	common
chr1	8532400	8533800	common
chr1	8569200	8572000	common
chr1	8572400	8573200	common
chr1	8575800	8578800	common
chr1	8579800	8583800	common
chr1	8585800	8587200	common
chr1	8587800	8588200	common
chr1	8592800	8594200	common
chr1	8662200	8665400	common
chr1	8689200	8690400	common
chr1	8711200	8712600	common
chr1	8720200	8724600	common
chr1	8725000	8725600	common
chr1	8729600	8730600	common
chr1	8761000	8761800	common
chr1	8763200	8764000	common
chr1	8772200	8773400	common
chr1	8878200	8878800	common
chr1	8889400	8890000	common
chr1	8930200	8938200	common
chr1	8940000	8941000	common
chr1	8958800	8961000	common
chr1	8978400	8979000	common
chr1	8980400	8983000	common
chr1	8983800	8988000	common
chr1	8988200	8988800	common
chr1	8997600	9001000	common
chr1	9002200	9008800	common
chr1	9018000	9019400	common
chr1	9021400	9032400	common
chr1	9046200	9048800	common
chr1	9181800	9183200	common
chr1	9187400	9189000	common
chr1	9189600	9190200	common
chr1	9223600	9224200	common
chr1	9241400	9243000	common
chr1	9294000	9294600	common
chr1	9298400	9301200	common
chr1	9335200	9336400	common
chr1	9339400	9340400	common
chr1	9340600	9341400	common
chr1	9342600	9345200	common
chr1	9349600	9350800	common
chr1	9352000	9352800	common
chr1	9354200	9356000	common
chr1	9375000	9376600	common
chr1	9459600	9461200	common
chr1	9471000	9471400	common
chr1	9472400	9475200	common
chr1	9476200	9478600	common
chr1	9485200	9489800	common
chr1	9555400	9555800	common
chr1	9598800	9599400	common
chr1	9617600	9620400	common
chr1	9648200	9648600	common
chr1	9650000	9651000	common
chr1	9653000	9654000	common
chr1	9686200	9687400	common
chr1	9690600	9696800	common
chr1	9697400	9697800	common
chr1	9698800	9702200	common
chr1	9703000	9703400	common
chr1	9703600	9705800	common
chr1	9707200	9707400	common
chr1	9707600	9708600	common
chr1	9709200	9711200	common
chr1	9712800	9721600	common
chr1	9722400	9723600	common
chr1	9724200	9726200	common
chr1	9726400	9727600	common
chr1	9727800	9734600	common
chr1	9735600	9747000	common
chr1	9748400	9749000	common
chr1	9749800	9752600	common
chr1	9752800	9753200	common
chr1	9753400	9755600	common
chr1	9756600	9757400	common
chr1	9758600	9761400	common
chr1	9762200	9767800	common
chr1	9770200	9770800	common
chr1	9771200	9785600	common
chr1	9786400	9792400	common
chr1	9793200	9794200	common
chr1	9857000	9860800	common
chr1	9875000	9875400	common
chr1	9881800	9883000	common
chr1	9884200	9886200	common
chr1	9909600	9910200	common
chr1	9960400	9961000	common
chr1	9970800	9971800	common
chr1	10010000	10011400	common
chr1	10092400	10092800	common
chr1	10094400	10095200	common
chr1	10134200	10134800	common
chr1	10269600	10270400	common
chr1	10272000	10272600	common
chr1	10367800	10368600	common
chr1	10458200	10458400	common
chr1	10489600	10490400	common
chr1	10555800	10557800	common
chr1	10567800	10568200	common
chr1	10569400	10578000	common
chr1	10603400	10605200	common
chr1	10752200	10753800	common
chr1	10755200	10755600	common
chr1	10815800	10816400	common
chr1	10926600	10927200	common
chr1	10927400	10927800	common
chr1	10963600	10966600	common
chr1	10976200	10978600	common
chr1	10999400	11001200	common
chr1	11071600	11072600	common
chr1	11073400	11075800	common
chr1	11076200	11077200	common
chr1	11121600	11122200	common
chr1	11160000	11160600	common
chr1	11322800	11323400	common
chr1	11332600	11333000	common
chr1	11335000	11338400	common
chr1	11339200	11347600	common
chr1	11351000	11352400	common
chr1	11443400	11445000	common
chr1	11466400	11469000	common
chr1	11538800	11539800	common
chr1	11709400	11711600	common
chr1	11714000	11714800	common
chr1	11715200	11716400	common
chr1	11723800	11724400	common
chr1	11724600	11725200	common
chr1	11741400	11742200	common
chr1	11778800	11780200	common
chr1	11789200	11793600	common
chr1	11795400	11796200	common
chr1	11796800	11802200	common
chr1	11844600	11845600	common
chr1	11862000	11862600	common
chr1	11864000	11865200	common
chr1	11966000	11966400	common
chr1	11967400	11968200	common
chr1	11968400	11970400	common
chr1	11983200	11985400	common
chr1	11986600	11987000	common
chr1	12039600	12040200	common
chr1	12041200	12043000	common
chr1	12106600	12108400	common
chr1	12111800	12113000	common
chr1	12123000	12124000	common
chr1	12127600	12129000	common
chr1	12138600	12140000	common
chr1	12141400	12142400	common
chr1	12147400	12150800	common
chr1	12180800	12182000	common
chr1	12185000	12188800	common
chr1	12190400	12194800	common
chr1	12202000	12214400	common
chr1	12214800	12216200	common
chr1	12216400	12226800	common
chr1	12227600	12251400	common
chr1	12259000	12260000	common
chr1	12261000	12265600	common
chr1	12268200	12271800	common
chr1	12289800	12290000	common
chr1	12291400	12292800	common
chr1	12400000	12401200	common
chr1	12403800	12406600	common
chr1	12444000	12447000	common
chr1	12457400	12458400	common
chr1	12474400	12475600	common
chr1	12493400	12496800	common
chr1	12497000	12500800	common
chr1	12506800	12516000	common
chr1	12517800	12519200	common
chr1	12529800	12542400	common
chr1	12569400	12572600	common
chr1	12655000	12655400	common
chr1	12655600	12657000	common
chr1	12660400	12665800	common
chr1	12667000	12667600	common
chr1	12668200	12671800	common
chr1	12672000	12672600	common
chr1	12673000	12675800	common
chr1	12679000	12681200	common
chr1	14028400	14031600	common
chr1	14031800	14032200	common
chr1	14032600	14033200	common
chr1	14050200	14050800	common
chr1	14051200	14053000	common
chr1	14055400	14056800	common
chr1	14057200	14057600	common
chr1	14058200	14062200	common
chr1	14064000	14064600	common
chr1	14066600	14067200	common
chr1	14074800	14075000	common
chr1	14076800	14093200	common
chr1	15251200	15251600	common
chr1	15479000	15481200	common
chr1	15587600	15588600	common
chr1	15668200	15669200	common
chr1	15671800	15674600	common
chr1	15735000	15736200	common
chr1	15737600	15744600	common
chr1	15745000	15746600	common
chr1	15841600	15842400	common
chr1	15851600	15853200	common
chr1	15903600	15908200	common
chr1	15909400	15912200	common
chr1	15929400	15930600	common
chr1	15943000	15943800	common
chr1	15945200	15948200	common
chr1	15948600	15949800	common
chr1	16011800	16013000	common
chr1	16022400	16025600	common
chr1	16085400	16086000	common
chr1	16163600	16164400	common
chr1	16170200	16172200	common
chr1	16176800	16179600	common
chr1	16209200	16210200	common
chr1	16211000	16212800	common
chr1	16213200	16213800	common
chr1	16219600	16220600	common
chr1	16241600	16243600	common
chr1	16273800	16283400	common
chr1	16283800	16287600	common
chr1	16289200	16295200	common
chr1	16299200	16301400	common
chr1	16302600	16303400	common
chr1	16339000	16340200	common
chr1	16353400	16353800	common
chr1	16375000	16375600	common
chr1	16405400	16406000	common
chr1	16482600	16486000	common
chr1	16487800	16490400	common
chr1	16490600	16493200	common
chr1	16493600	16496200	common
chr1	16532000	16533000	common
chr1	16533200	16533400	common
chr1	16533600	16534400	common
chr1	16542400	16544800	common
chr1	16562400	16564600	common
chr1	16575000	16576800	common
chr1	16675600	16677600	common
chr1	16679600	16680000	common
chr1	16694600	16696800	common
chr1	16697200	16699600	common
chr1	16700200	16703000	common
chr1	16703400	16704600	common
chr1	16710400	16715200	common
chr1	16716400	16719200	common
chr1	16746400	16749000	common
chr1	16766600	16767200	common
chr1	16768400	16771400	common
chr1	16771600	16772200	common
chr1	16773800	16777000	common
chr1	16824400	16825600	common
chr1	16826000	16826600	common
chr1	16839400	16841600	common
chr1	16940400	16940800	common
chr1	16968400	16970200	common
chr1	16971600	16972200	common
chr1	16973800	16974800	common
chr1	17027000	17028400	common
chr1	17199200	17200200	common
chr1	17215200	17216600	common
chr1	17221600	17224000	common
chr1	17229400	17234800	common
chr1	17239400	17240600	common
chr1	17240800	17242000	common
chr1	17248000	17249000	common
chr1	17286800	17288200	common
chr1	17338400	17339000	common
chr1	17445200	17446000	common
chr1	17507600	17508800	common
chr1	17511800	17514000	common
chr1	17527600	17529400	common
chr1	17539000	17539800	common
chr1	17682200	17683200	common
chr1	17758600	17759200	common
chr1	17761800	17763800	common
chr1	18396000	18397000	common
chr1	18981400	18982600	common
chr1	18992600	18993800	common
chr1	19229400	19230200	common
chr1	19239400	19240200	common
chr1	19248200	19252800	common
chr1	19254200	19269200	common
chr1	19269400	19275600	common
chr1	19278400	19282000	common
chr1	19283400	19285200	common
chr1	19336800	19338400	common
chr1	19397400	19402200	common
chr1	19506400	19507400	common
chr1	19528600	19530600	common
chr1	19531200	19532800	common
chr1	19533400	19536000	common
chr1	19539000	19541200	common
chr1	19541600	19542000	common
chr1	19579000	19581000	common
chr1	19639600	19640200	common
chr1	19686000	19688600	common
chr1	19690400	19690600	common
chr1	19695800	19697400	common
chr1	19713600	19723200	common
chr1	19723600	19729400	common
chr1	19729600	19730000	common
chr1	19732200	19736200	common
chr1	19736600	19743200	common
chr1	19746200	19746800	common
chr1	19747000	19757800	common
chr1	19758600	19811600	common
chr1	19813400	19815600	common
chr1	19924400	19930400	common
chr1	19931000	19934600	common
chr1	19969800	19970600	common
chr1	19971400	19973200	common
chr1	19974000	19974600	common
chr1	20013000	20016000	common
chr1	20030600	20031400	common
chr1	20037000	20038000	common
chr1	20124800	20126200	common
chr1	20126600	20128200	common
chr1	20208400	20208800	common
chr1	20384600	20386800	common
chr1	20478400	20479200	common
chr1	20497600	20498200	common
chr1	20511000	20515400	common
chr1	20575000	20577200	common
chr1	20648000	20650400	common
chr1	20812400	20813600	common
chr1	20820400	20821000	common
chr1	20834800	20835400	common
chr1	20961400	20961600	common
chr1	20984400	20986800	common
chr1	20988600	20989200	common
chr1	21022800	21023800	common
chr1	21057800	21060600	common
chr1	21106800	21109000	common
chr1	21109400	21112800	common
chr1	21114000	21115000	common
chr1	21348000	21349600	common
chr1	21500800	21502000	common
chr1	21503600	21504000	common
chr1	21587600	21589400	common
chr1	21596400	21597600	common
chr1	21604200	21606600	common
chr1	21607000	21609400	common
chr1	21614400	21616000	common
chr1	21617600	21627600	common
chr1	21629000	21630400	common
chr1	21633200	21636200	common
chr1	21648400	21655000	common
chr1	21655200	21660600	common
chr1	21662200	21671000	common
chr1	21672200	21673200	common
chr1	21724200	21724600	common
chr1	21766000	21766600	common
chr1	21767000	21767800	common
chr1	21977600	21978200	common
chr1	21985800	21986400	common
chr1	21995400	21996600	common
chr1	22094800	22095600	common
chr1	22099200	22100600	common
chr1	22101600	22103000	common
chr1	22104800	22108000	common
chr1	22110000	22110600	common
chr1	22140800	22141400	common
chr1	22263200	22263600	common
chr1	22264000	22264600	common
chr1	22282000	22285800	common
chr1	22345000	22346800	common
chr1	22349400	22350600	common
chr1	22353200	22354600	common
chr1	22356400	22359200	common
chr1	22363600	22370600	common
chr1	22370800	22372600	common
chr1	22374400	22376000	common
chr1	22378400	22378600	common
chr1	22380200	22381400	common
chr1	22381600	22396800	common
chr1	22397200	22418600	common
chr1	22418800	22420400	common
chr1	22425000	22428200	common
chr1	22428600	22433200	common
chr1	22438000	22438600	common
chr1	22777800	22778200	common
chr1	23345000	23345400	common
chr1	23347200	23347800	common
chr1	23425200	23431600	common
chr1	23434400	23439600	common
chr1	23440600	23441600	common
chr1	23444800	23446000	common
chr1	23474200	23475400	common
chr1	23475800	23476000	common
chr1	23495400	23496600	common
chr1	23503800	23504800	common
chr1	23511000	23511400	common
chr1	23664200	23670000	common
chr1	23671800	23672000	common
chr1	23696600	23697600	common
chr1	23730200	23731000	common
chr1	23748200	23751200	common
chr1	23751400	23752000	common
chr1	23778000	23778800	common
chr1	23809600	23810600	common
chr1	23811000	23811800	common
chr1	23849200	23851400	common
chr1	23852000	23854400	common
chr1	23855600	23856000	common
chr1	23858400	23861000	common
chr1	23866200	23866800	common
chr1	23881600	23885800	common
chr1	23886000	23890000	common
chr1	23894200	23895400	common
chr1	23903200	23905800	common
chr1	23917600	23921800	common
chr1	23922000	23931600	common
chr1	23932200	23935400	common
chr1	23936800	23937800	common
chr1	23938000	23949400	common
chr1	23950000	23951400	common
chr1	23952000	23956800	common
chr1	23960800	23962400	common
chr1	24018000	24018200	common
chr1	24018400	24023400	common
chr1	24069000	24069400	common
chr1	24070800	24072600	common
chr1	24073400	24075600	common
chr1	24105600	24107200	common
chr1	24118600	24120400	common
chr1	24125400	24126200	common
chr1	24136200	24137000	common
chr1	24152200	24152800	common
chr1	24164600	24165600	common
chr1	24195000	24195600	common
chr1	24222600	24223800	common
chr1	24235000	24236400	common
chr1	24238600	24240600	common
chr1	24281400	24282000	common
chr1	24284200	24285800	common
chr1	24286800	24288800	common
chr1	24289600	24292800	common
chr1	24301400	24306000	common
chr1	24307600	24307800	common
chr1	24513000	24514600	common
chr1	24516000	24517000	common
chr1	24526000	24526200	common
chr1	24645800	24646400	common
chr1	24647800	24649600	common
chr1	24710600	24712600	common
chr1	24717800	24720600	common
chr1	24739400	24739600	common
chr1	24740200	24740800	common
chr1	24741400	24742200	common
chr1	24743800	24746400	common
chr1	24801800	24803000	common
chr1	24803200	24804200	common
chr1	24806600	24816600	common
chr1	24825800	24826600	common
chr1	24827000	24829000	common
chr1	24830400	24841600	common
chr1	24845400	24846800	common
chr1	24850400	24856000	common
chr1	24859600	24864800	common
chr1	24865200	24868800	common
chr1	24871800	24872600	common
chr1	24882000	24883000	common
chr1	24970400	24972800	common
chr1	24985600	24986800	common
chr1	25048800	25049200	common
chr1	25174200	25175600	common
chr1	25234600	25256000	common
chr1	25257000	25258800	common
chr1	25259000	25259600	common
chr1	25277800	25285600	common
chr1	25291600	25294200	common
chr1	25295800	25299200	common
chr1	25303000	25303600	common
chr1	25306200	25324600	common
chr1	25325000	25325400	common
chr1	25327400	25328200	common
chr1	25347000	25352800	common
chr1	25353200	25364200	common
chr1	25421400	25423000	common
chr1	25425400	25427600	common
chr1	25428000	25428400	common
chr1	25435600	25436800	common
chr1	25556800	25558200	common
chr1	25563800	25564200	common
chr1	25565000	25566800	common
chr1	25567000	25568000	common
chr1	25569800	25573200	common
chr1	25574600	25574800	common
chr1	25594600	25595000	common
chr1	25656600	25657400	common
chr1	25666000	25667600	common
chr1	25758600	25763600	common
chr1	25793400	25795000	common
chr1	25799200	25804400	common
chr1	25831800	25833200	common
chr1	25869600	25870000	common
chr1	25871400	25875600	common
chr1	25876600	25897000	common
chr1	25897400	25900800	common
chr1	25935000	25935200	common
chr1	25941200	25943000	common
chr1	25944000	25951400	common
chr1	25951800	25952400	common
chr1	25955000	25961200	common
chr1	25965800	25971000	common
chr1	25973400	25976200	common
chr1	25991000	25997600	common
chr1	25998000	26006200	common
chr1	26009800	26011400	common
chr1	26015400	26016800	common
chr1	26019000	26019400	common
chr1	26020400	26025200	common
chr1	26030000	26031600	common
chr1	26034000	26035200	common
chr1	26036600	26040000	common
chr1	26051400	26055200	common
chr1	26056200	26059800	common
chr1	26068400	26071400	common
chr1	26080200	26083600	common
chr1	26091600	26093600	common
chr1	26095200	26105000	common
chr1	26120200	26121000	common
chr1	26122000	26126600	common
chr1	26128600	26130000	common
chr1	26144000	26146000	common
chr1	26148000	26148800	common
chr1	26185800	26186800	common
chr1	26201800	26202000	common
chr1	26202200	26202800	common
chr1	26222200	26222600	common
chr1	26232800	26234000	common
chr1	26244200	26245400	common
chr1	26248400	26250400	common
chr1	26297000	26299000	common
chr1	26314400	26315000	common
chr1	26315400	26317200	common
chr1	26318400	26320600	common
chr1	26323000	26323400	common
chr1	26324400	26324600	common
chr1	26324800	26325400	common
chr1	26361200	26363000	common
chr1	26436800	26437000	common
chr1	26439400	26441000	common
chr1	26449400	26455000	common
chr1	26487800	26489000	common
chr1	26490400	26491200	common
chr1	26496000	26496400	common
chr1	26527000	26530000	common
chr1	26560000	26560400	common
chr1	26562000	26563400	common
chr1	26601400	26606000	common
chr1	26607000	26620000	common
chr1	26633200	26636400	common
chr1	26640200	26644200	common
chr1	26644800	26649800	common
chr1	26662200	26663800	common
chr1	26684800	26687600	common
chr1	26689600	26690800	common
chr1	26696200	26706600	common
chr1	26710800	26711200	common
chr1	26712000	26713000	common
chr1	26758000	26758800	common
chr1	26796800	26798000	common
chr1	26799600	26801600	common
chr1	26826400	26827000	common
chr1	26828200	26828800	common
chr1	26855800	26856200	common
chr1	26857400	26858800	common
chr1	26860400	26862400	common
chr1	26863600	26868000	common
chr1	26868400	26868600	common
chr1	26869600	26872000	common
chr1	26872800	26875200	common
chr1	26879800	26881200	common
chr1	26945800	26947000	common
chr1	26947800	26948600	common
chr1	27003800	27004600	common
chr1	27018200	27019200	common
chr1	27024400	27034800	common
chr1	27037200	27037400	common
chr1	27037800	27046200	common
chr1	27046600	27056800	common
chr1	27057400	27061600	common
chr1	27062000	27062600	common
chr1	27063400	27075400	common
chr1	27075800	27082200	common
chr1	27084200	27085800	common
chr1	27097800	27098800	common
chr1	27109800	27114000	common
chr1	27115800	27118400	common
chr1	27125400	27129200	common
chr1	27136800	27137200	common
chr1	27147000	27148000	common
chr1	27151200	27152600	common
chr1	27154400	27159800	common
chr1	27160200	27161800	common
chr1	27164800	27166800	common
chr1	27189200	27190800	common
chr1	27192000	27192800	common
chr1	27214600	27216400	common
chr1	27217200	27217800	common
chr1	27247200	27248000	common
chr1	27249000	27250800	common
chr1	27286200	27287400	common
chr1	27319600	27320600	common
chr1	27320800	27321600	common
chr1	27324200	27324800	common
chr1	27339400	27339800	common
chr1	27371200	27372200	common
chr1	27436600	27442600	common
chr1	27462200	27463200	common
chr1	27464400	27465800	common
chr1	27467800	27470400	common
chr1	27478200	27481000	common
chr1	27481800	27482800	common
chr1	27487800	27489000	common
chr1	27560000	27561000	common
chr1	27578800	27579800	common
chr1	27580000	27581000	common
chr1	27584600	27585600	common
chr1	27648200	27648600	common
chr1	27654000	27656000	common
chr1	27658000	27659600	common
chr1	27665600	27668200	common
chr1	27670600	27672200	common
chr1	27681600	27684800	common
chr1	27685800	27687600	common
chr1	27691200	27692800	common
chr1	27693000	27694000	common
chr1	27696000	27696400	common
chr1	27718000	27719800	common
chr1	27728600	27730800	common
chr1	27742800	27746200	common
chr1	27746600	27747000	common
chr1	27747400	27752000	common
chr1	27752400	27766600	common
chr1	27770600	27773600	common
chr1	27777400	27778800	common
chr1	27780000	27783200	common
chr1	27783600	27784400	common
chr1	27785600	27786000	common
chr1	27786200	27787600	common
chr1	27791800	27793200	common
chr1	27794200	27795200	common
chr1	27795400	27797600	common
chr1	27798000	27798800	common
chr1	27799400	27804000	common
chr1	27807800	27811000	common
chr1	27814400	27815800	common
chr1	27817400	27818000	common
chr1	27818400	27819400	common
chr1	27846600	27852200	common
chr1	27853600	27856000	common
chr1	27858400	27859600	common
chr1	27881200	27884800	common
chr1	27894000	27896200	common
chr1	27901400	27902200	common
chr1	27921800	27929600	common
chr1	27930800	27931400	common
chr1	27934800	27937800	common
chr1	27941800	27945800	common
chr1	27949400	27953600	common
chr1	27957000	27960400	common
chr1	27961400	27962600	common
chr1	27962800	27964200	common
chr1	27970000	27971200	common
chr1	27976800	27977600	common
chr1	27985000	27986400	common
chr1	27986600	27990200	common
chr1	27995800	27996400	common
chr1	27998600	28000000	common
chr1	28051400	28052200	common
chr1	28053600	28054200	common
chr1	28098400	28099400	common
chr1	28100800	28101600	common
chr1	28156400	28157000	common
chr1	28159400	28159800	common
chr1	28161600	28162200	common
chr1	28188800	28191600	common
chr1	28193600	28194200	common
chr1	28194400	28197200	common
chr1	28198200	28199000	common
chr1	28200000	28202200	common
chr1	28202400	28206200	common
chr1	28208800	28219800	common
chr1	28238600	28240400	common
chr1	28241200	28241800	common
chr1	28266600	28267600	common
chr1	28269400	28271600	common
chr1	28285400	28286000	common
chr1	28287600	28288800	common
chr1	28296000	28297000	common
chr1	28318400	28320600	common
chr1	28382000	28384000	common
chr1	28384600	28386000	common
chr1	28389000	28389400	common
chr1	28495200	28496200	common
chr1	28525400	28527200	common
chr1	28557000	28558800	common
chr1	28560000	28560400	common
chr1	28561600	28562600	common
chr1	28563600	28564600	common
chr1	28569200	28572800	common
chr1	28574000	28576600	common
chr1	28582200	28586000	common
chr1	28587200	28587800	common
chr1	28654800	28655400	common
chr1	28656600	28657400	common
chr1	28695600	28695800	common
chr1	28743800	28744800	common
chr1	28764000	28765000	common
chr1	28776200	28777600	common
chr1	28832600	28840400	common
chr1	28843800	28844800	common
chr1	28845800	28846200	common
chr1	28878400	28879400	common
chr1	28904600	28908000	common
chr1	28908800	28909800	common
chr1	28919200	28919600	common
chr1	28967200	28968400	common
chr1	28971200	28971600	common
chr1	28973800	28976200	common
chr1	28994000	28994600	common
chr1	29062400	29063400	common
chr1	29064600	29067200	common
chr1	29067400	29069200	common
chr1	29069800	29084000	common
chr1	29101400	29102400	common
chr1	29111800	29112400	common
chr1	29210000	29213600	common
chr1	29214800	29215000	common
chr1	29240200	29241000	common
chr1	29242200	29248400	common
chr1	29248800	29249400	common
chr1	29250200	29253000	common
chr1	29255000	29263800	common
chr1	29282000	29283600	common
chr1	29289800	29290600	common
chr1	29291200	29292600	common
chr1	29293000	29293400	common
chr1	29298200	29301000	common
chr1	29309600	29311200	common
chr1	29448400	29451800	common
chr1	29487800	29488000	common
chr1	29488400	29489600	common
chr1	29491800	29494000	common
chr1	29496200	29498600	common
chr1	29502800	29507800	common
chr1	29508600	29509400	common
chr1	29557400	29558000	common
chr1	29562600	29564200	common
chr1	29564400	29565000	common
chr1	31190200	31191000	common
chr1	31191600	31193600	common
chr1	31202200	31205200	common
chr1	31210400	31229600	common
chr1	31231200	31231600	common
chr1	31233400	31236800	common
chr1	31238400	31239600	common
chr1	31252000	31252800	common
chr1	31255400	31255800	common
chr1	31296800	31297400	common
chr1	31381800	31382200	common
chr1	31449000	31451000	common
chr1	31480000	31485200	common
chr1	31485600	31487200	common
chr1	31491600	31496000	common
chr1	31496800	31498400	common
chr1	31499400	31502800	common
chr1	31504200	31505600	common
chr1	31507000	31507800	common
chr1	31509200	31510400	common
chr1	31511000	31511600	common
chr1	31523000	31523800	common
chr1	31524400	31525000	common
chr1	31525200	31537600	common
chr1	31538800	31539200	common
chr1	31627400	31627800	common
chr1	31628400	31629000	common
chr1	31643600	31644200	common
chr1	31845800	31847000	common
chr1	31867200	31868200	common
chr1	31886200	31887000	common
chr1	32014600	32015200	common
chr1	32103400	32106000	common
chr1	32110800	32111800	common
chr1	32180000	32181400	common
chr1	32204600	32205600	common
chr1	32226000	32227200	common
chr1	32228400	32229600	common
chr1	32230000	32231000	common
chr1	32234200	32235800	common
chr1	32237000	32238800	common
chr1	32253400	32255400	common
chr1	32291400	32294800	common
chr1	32310800	32316000	common
chr1	32338400	32339200	common
chr1	32354000	32356000	common
chr1	32370400	32370600	common
chr1	32376200	32381400	common
chr1	32382600	32383200	common
chr1	32384000	32384600	common
chr1	32385000	32385600	common
chr1	32386200	32403200	common
chr1	32405800	32410200	common
chr1	32410800	32411600	common
chr1	32412400	32412600	common
chr1	32420000	32424200	common
chr1	32427000	32427800	common
chr1	32446400	32452000	common
chr1	32455200	32455800	common
chr1	32478400	32479200	common
chr1	32480000	32483000	common
chr1	32484600	32488000	common
chr1	32495600	32496200	common
chr1	32531800	32532800	common
chr1	32537200	32538400	common
chr1	32539400	32540800	common
chr1	32572600	32573400	common
chr1	32574200	32580000	common
chr1	32580200	32580600	common
chr1	32586600	32589200	common
chr1	32592200	32593800	common
chr1	32594200	32595000	common
chr1	32604200	32605600	common
chr1	32644000	32645400	common
chr1	32646600	32648200	common
chr1	32664800	32665800	common
chr1	32667800	32668600	common
chr1	32670200	32671200	common
chr1	32686400	32687000	common
chr1	32688800	32690200	common
chr1	32705600	32707800	common
chr1	32708000	32708600	common
chr1	32711200	32711600	common
chr1	32712000	32716200	common
chr1	32717400	32721000	common
chr1	32721400	32722200	common
chr1	32722600	32732200	common
chr1	32732400	32733600	common
chr1	32734400	32736000	common
chr1	32736400	32742600	common
chr1	32755200	32757000	common
chr1	32759200	32763200	common
chr1	32764600	32765400	common
chr1	32772800	32773600	common
chr1	32774000	32777800	common
chr1	32784600	32786600	common
chr1	32786800	32790800	common
chr1	32798200	32798600	common
chr1	32798800	32800800	common
chr1	32801800	32804200	common
chr1	32810800	32811600	common
chr1	32814200	32815400	common
chr1	32816200	32817000	common
chr1	32825200	32825800	common
chr1	32827400	32828400	common
chr1	32852400	32853800	common
chr1	32857200	32859400	common
chr1	32860400	32861000	common
chr1	32930400	32931000	common
chr1	32966000	32966200	common
chr1	32966400	32966800	common
chr1	32986200	32986600	common
chr1	33004800	33005200	common
chr1	33077600	33078400	common
chr1	33088600	33090200	common
chr1	33093600	33093800	common
chr1	33113000	33114400	common
chr1	33117800	33122000	common
chr1	33168400	33169200	common
chr1	33178000	33178400	common
chr1	33206800	33207400	common
chr1	33207600	33208400	common
chr1	33219000	33219600	common
chr1	33219800	33220400	common
chr1	33225000	33226000	common
chr1	33263800	33267600	common
chr1	33284400	33285800	common
chr1	33366400	33367000	common
chr1	33423400	33424000	common
chr1	33426600	33427200	common
chr1	33427600	33429400	common
chr1	33438400	33439000	common
chr1	33445600	33451600	common
chr1	33454000	33455800	common
chr1	33457000	33459000	common
chr1	33462600	33464400	common
chr1	33489800	33491600	common
chr1	33497000	33498400	common
chr1	33501000	33501800	common
chr1	33502600	33503000	common
chr1	33546000	33548200	common
chr1	33553200	33555000	common
chr1	33563000	33567000	common
chr1	33593200	33595400	common
chr1	33596000	33597000	common
chr1	33647600	33648200	common
chr1	33721000	33721600	common
chr1	33738000	33739800	common
chr1	33767600	33768400	common
chr1	33804000	33805200	common
chr1	33811800	33814600	common
chr1	33842400	33843200	common
chr1	33895800	33896400	common
chr1	33897000	33897200	common
chr1	33937000	33938800	common
chr1	35323000	35324400	common
chr1	35325800	35326400	common
chr1	35328400	35332800	common
chr1	35394400	35394800	common
chr1	35395400	35395800	common
chr1	35448400	35449800	common
chr1	35497600	35498000	common
chr1	35544400	35545000	common
chr1	35586400	35586800	common
chr1	35644000	35648800	common
chr1	35649000	35657800	common
chr1	35751000	35752400	common
chr1	35753600	35754400	common
chr1	35916800	35918600	common
chr1	35964200	35966600	common
chr1	35970800	35975600	common
chr1	36001200	36004600	common
chr1	36005200	36007000	common
chr1	36007200	36009600	common
chr1	36010200	36011000	common
chr1	36020400	36022200	common
chr1	36024400	36025800	common
chr1	36038800	36039400	common
chr1	36041600	36044200	common
chr1	36102400	36104600	common
chr1	36107800	36108400	common
chr1	36172800	36174400	common
chr1	36181000	36181600	common
chr1	36235600	36236000	common
chr1	36273000	36273600	common
chr1	36275000	36277000	common
chr1	36348200	36348800	common
chr1	36351200	36353600	common
chr1	36408400	36409000	common
chr1	36553800	36554400	common
chr1	36574000	36575200	common
chr1	36606000	36606400	common
chr1	36615200	36617200	common
chr1	36617800	36620800	common
chr1	36622400	36631000	common
chr1	36631200	36634600	common
chr1	36635200	36635600	common
chr1	36637800	36639200	common
chr1	36640600	36641400	common
chr1	36653400	36654000	common
chr1	36688000	36689000	common
chr1	36690800	36693400	common
chr1	36696200	36698400	common
chr1	36699400	36702800	common
chr1	36713400	36714800	common
chr1	36716800	36718200	common
chr1	36744800	36748000	common
chr1	36750800	36752000	common
chr1	36770800	36772400	common
chr1	36786200	36789000	common
chr1	36789400	36790400	common
chr1	36804600	36805000	common
chr1	36815800	36817600	common
chr1	36824400	36827400	common
chr1	36830600	36831800	common
chr1	36832200	36836800	common
chr1	36837400	36839200	common
chr1	36839400	36845000	common
chr1	36845600	36846600	common
chr1	36848800	36850400	common
chr1	36851800	36853800	common
chr1	36863800	36864200	common
chr1	36866800	36867200	common
chr1	36885000	36887200	common
chr1	36915600	36917000	common
chr1	36923200	36924400	common
chr1	36930000	36931000	common
chr1	36948200	36948800	common
chr1	37937000	37939000	common
chr1	37940600	37949000	common
chr1	37951200	37951800	common
chr1	37952000	37953600	common
chr1	37980600	37981400	common
chr1	37984600	37985400	common
chr1	38017600	38019600	common
chr1	38020000	38020200	common
chr1	38059200	38060800	common
chr1	38061600	38062200	common
chr1	38138600	38140600	common
chr1	38148000	38148200	common
chr1	38154000	38155200	common
chr1	38259600	38259800	common
chr1	38271000	38273200	common
chr1	38311200	38313400	common
chr1	38315600	38319600	common
chr1	38320800	38321200	common
chr1	38388400	38389400	common
chr1	38391200	38393000	common
chr1	38395600	38396600	common
chr1	38397600	38398000	common
chr1	38411600	38413200	common
chr1	38453400	38454600	common
chr1	38455800	38456400	common
chr1	38460200	38462200	common
chr1	38464400	38467600	common
chr1	38469200	38469800	common
chr1	38471400	38472600	common
chr1	38474400	38476200	common
chr1	38477400	38478400	common
chr1	38479800	38480600	common
chr1	38493400	38497200	common
chr1	38512600	38513200	common
chr1	38993000	38993400	common
chr1	39024200	39025400	common
chr1	39025600	39027400	common
chr1	39323200	39324400	common
chr1	39443400	39444000	common
chr1	39455600	39456200	common
chr1	39457400	39465400	common
chr1	39467200	39468000	common
chr1	39491200	39491400	common
chr1	39494000	39494600	common
chr1	39495000	39495400	common
chr1	39497000	39499200	common
chr1	39499400	39500600	common
chr1	39568000	39569200	common
chr1	39648600	39652400	common
chr1	39656800	39667200	common
chr1	39668800	39670200	common
chr1	39679200	39680600	common
chr1	39681800	39685800	common
chr1	39686200	39690800	common
chr1	39692600	39697600	common
chr1	39698000	39698400	common
chr1	39701400	39702200	common
chr1	39703600	39707000	common
chr1	39709200	39709600	common
chr1	39714000	39715000	common
chr1	39716200	39719000	common
chr1	39723400	39724800	common
chr1	39726600	39729000	common
chr1	39731600	39736800	common
chr1	39737000	39738800	common
chr1	39741400	39742200	common
chr1	39742800	39745400	common
chr1	39857400	39858800	common
chr1	39859200	39865800	common
chr1	39872600	39873800	common
chr1	39875600	39877600	common
chr1	39956400	39957200	common
chr1	39957400	39957600	common
chr1	40038000	40041200	common
chr1	40042600	40043000	common
chr1	40105000	40105800	common
chr1	40137200	40138400	common
chr1	40145800	40148200	common
chr1	40149200	40149800	common
chr1	40156600	40158400	common
chr1	40204000	40204400	common
chr1	40254400	40254600	common
chr1	40254800	40255400	common
chr1	40264400	40265800	common
chr1	40282600	40283600	common
chr1	40307600	40312600	common
chr1	40366600	40367400	common
chr1	40367600	40368400	common
chr1	40420200	40421000	common
chr1	40426200	40426800	common
chr1	40461400	40462200	common
chr1	40479400	40480800	common
chr1	40499400	40503000	common
chr1	40503400	40505400	common
chr1	40507200	40533800	common
chr1	40563200	40563600	common
chr1	40626200	40626600	common
chr1	40627400	40629400	common
chr1	40651600	40653000	common
chr1	40653200	40654000	common
chr1	40706800	40708400	common
chr1	40777800	40778800	common
chr1	40780800	40783200	common
chr1	40804600	40805000	common
chr1	40807000	40809000	common
chr1	40809800	40811000	common
chr1	40838600	40839000	common
chr1	40840800	40872000	common
chr1	40872400	40872600	common
chr1	40915000	40917600	common
chr1	40942400	40942800	common
chr1	40973800	40974000	common
chr1	40996600	40997200	common
chr1	41094400	41095200	common
chr1	41130600	41131200	common
chr1	41131400	41132200	common
chr1	41134400	41134800	common
chr1	41156000	41156600	common
chr1	41159600	41161200	common
chr1	41162000	41162600	common
chr1	41163400	41166400	common
chr1	41175800	41179800	common
chr1	41229400	41230200	common
chr1	41260800	41262200	common
chr1	41266800	41269000	common
chr1	41275000	41275200	common
chr1	41283400	41284800	common
chr1	41305600	41307400	common
chr1	41326600	41327400	common
chr1	41328200	41329000	common
chr1	41340800	41342400	common
chr1	41342600	41343800	common
chr1	41448400	41451600	common
chr1	41469000	41470000	common
chr1	41480200	41480800	common
chr1	41703800	41706600	common
chr1	41826200	41826800	common
chr1	41827400	41828200	common
chr1	41831600	41832800	common
chr1	41847200	41847800	common
chr1	41848200	41848800	common
chr1	41982000	41982400	common
chr1	42088600	42089400	common
chr1	42104200	42108000	common
chr1	42115800	42116800	common
chr1	42128200	42134400	common
chr1	42134600	42141400	common
chr1	42143800	42145600	common
chr1	42148000	42150800	common
chr1	42192200	42194600	common
chr1	42203800	42207600	common
chr1	42216200	42218400	common
chr1	42256400	42258800	common
chr1	42265600	42267000	common
chr1	42267400	42274200	common
chr1	42276600	42278200	common
chr1	42328200	42328600	common
chr1	42356200	42356800	common
chr1	42358400	42359400	common
chr1	42362600	42366400	common
chr1	42367200	42369200	common
chr1	42379200	42383000	common
chr1	42385200	42386800	common
chr1	42447000	42447800	common
chr1	42501800	42502400	common
chr1	42725200	42725600	common
chr1	42764400	42765800	common
chr1	42782800	42789600	common
chr1	42797600	42799800	common
chr1	42801800	42802400	common
chr1	42846600	42846800	common
chr1	42921200	42921600	common
chr1	42923200	42924400	common
chr1	42927600	42928800	common
chr1	42929000	42929800	common
chr1	42995200	42995800	common
chr1	43122600	43124000	common
chr1	43149000	43159200	common
chr1	43250400	43251600	common
chr1	43272600	43273600	common
chr1	43281400	43281800	common
chr1	43311400	43312000	common
chr1	43388400	43390000	common
chr1	43390600	43391800	common
chr1	43395400	43397600	common
chr1	43398400	43414400	common
chr1	43414800	43421800	common
chr1	43422400	43423600	common
chr1	43499800	43501800	common
chr1	43533600	43534400	common
chr1	43739800	43740600	common
chr1	43760200	43762200	common
chr1	43814200	43814800	common
chr1	43815000	43815800	common
chr1	43831000	43832600	common
chr1	43853200	43854800	common
chr1	43918600	43918800	common
chr1	43919000	43919400	common
chr1	43919600	43920600	common
chr1	43996200	43996600	common
chr1	44016000	44016400	common
chr1	44031200	44032000	common
chr1	44114800	44115600	common
chr1	44116400	44118000	common
chr1	44119000	44119800	common
chr1	44255600	44256200	common
chr1	44300000	44302800	common
chr1	44401600	44402000	common
chr1	44435200	44435600	common
chr1	44439400	44440400	common
chr1	44441000	44444600	common
chr1	44445200	44445400	common
chr1	44456600	44457200	common
chr1	44457400	44458200	common
chr1	44495000	44495800	common
chr1	44496200	44497600	common
chr1	44678200	44679000	common
chr1	44688800	44689200	common
chr1	44739800	44741400	common
chr1	44821200	44821400	common
chr1	44870600	44873400	common
chr1	45096800	45097600	common
chr1	45098600	45100400	common
chr1	45130200	45131000	common
chr1	45139000	45139800	common
chr1	45140200	45141000	common
chr1	45161800	45163400	common
chr1	45173800	45174000	common
chr1	45180400	45181800	common
chr1	45183200	45191200	common
chr1	45194800	45195200	common
chr1	45195600	45197800	common
chr1	45204600	45205400	common
chr1	45240400	45240600	common
chr1	45241800	45245000	common
chr1	45249400	45250000	common
chr1	45250200	45252600	common
chr1	45264600	45265800	common
chr1	45266400	45273800	common
chr1	45275800	45281200	common
chr1	45284600	45287000	common
chr1	45301800	45302000	common
chr1	45308400	45309200	common
chr1	45452200	45452800	common
chr1	45474800	45476200	common
chr1	45477400	45478000	common
chr1	45479000	45480600	common
chr1	45516200	45517600	common
chr1	45581600	45583400	common
chr1	45670800	45671600	common
chr1	45672400	45673000	common
chr1	45768600	45769200	common
chr1	45770400	45771000	common
chr1	45792000	45792800	common
chr1	45807000	45809000	common
chr1	45859400	45860400	common
chr1	45955400	45956400	common
chr1	45957200	45957800	common
chr1	45966000	45966800	common
chr1	46008800	46011400	common
chr1	46015800	46016200	common
chr1	46048800	46049200	common
chr1	46050800	46053200	common
chr1	46074000	46074600	common
chr1	46134800	46135200	common
chr1	46143000	46149000	common
chr1	46216400	46218400	common
chr1	46251200	46251600	common
chr1	46268600	46269200	common
chr1	46530600	46531600	common
chr1	46597400	46599600	common
chr1	46632000	46633400	common
chr1	46650200	46651400	common
chr1	46668400	46669800	common
chr1	46712200	46713000	common
chr1	46766400	46767200	common
chr1	46772600	46774200	common
chr1	46805200	46806000	common
chr1	46807200	46809200	common
chr1	46908200	46909000	common
chr1	46998600	46998800	common
chr1	46999000	46999600	common
chr1	47060200	47061400	common
chr1	47063400	47066200	common
chr1	47070200	47072200	common
chr1	47076600	47078000	common
chr1	47078600	47081400	common
chr1	47082600	47083200	common
chr1	47134200	47134800	common
chr1	47140800	47142800	common
chr1	47182000	47184000	common
chr1	47185000	47185800	common
chr1	47644800	47645400	common
chr1	47696400	47697800	common
chr1	47755000	47755600	common
chr1	47780200	47780800	common
chr1	47798200	47799400	common
chr1	47898000	47899000	common
chr1	47903800	47904000	common
chr1	47910400	47911000	common
chr1	48463400	48463600	common
chr1	48692400	48694200	common
chr1	48935800	48937800	common
chr1	48938000	48938600	common
chr1	49243000	49243800	common
chr1	50889000	50890600	common
chr1	51189600	51191200	common
chr1	51680200	51681200	common
chr1	51700200	51701400	common
chr1	51703200	51707600	common
chr1	51724400	51725000	common
chr1	51733000	51734600	common
chr1	51762400	51763000	common
chr1	51895600	51896400	common
chr1	51898800	51900600	common
chr1	51954400	51954600	common
chr1	51956400	51958400	common
chr1	51959800	51960800	common
chr1	51966400	51968200	common
chr1	51970400	51971400	common
chr1	51977400	51983200	common
chr1	51985200	51987200	common
chr1	52014200	52015200	common
chr1	52034400	52036800	common
chr1	52041200	52042000	common
chr1	52082000	52082600	common
chr1	52193800	52194200	common
chr1	52200000	52201400	common
chr1	52340000	52341600	common
chr1	52456000	52456600	common
chr1	52496200	52498200	common
chr1	52499800	52500200	common
chr1	52522800	52524400	common
chr1	52605000	52607800	common
chr1	52827800	52828600	common
chr1	52829200	52830800	common
chr1	52832200	52832600	common
chr1	52834000	52834600	common
chr1	52888400	52892400	common
chr1	52989000	52989600	common
chr1	53014400	53017400	common
chr1	53020000	53020800	common
chr1	53066800	53067600	common
chr1	53069400	53071800	common
chr1	53081200	53081600	common
chr1	53096800	53098800	common
chr1	53099000	53108000	common
chr1	53164000	53164800	common
chr1	53168400	53169800	common
chr1	53308200	53309400	common
chr1	53385200	53386000	common
chr1	53386600	53388200	common
chr1	53392400	53393000	common
chr1	53393600	53394200	common
chr1	53480000	53480600	common
chr1	53661800	53662400	common
chr1	53663800	53664600	common
chr1	53686600	53687200	common
chr1	53701400	53703400	common
chr1	53758200	53762800	common
chr1	53791800	53792200	common
chr1	53793800	53794400	common
chr1	53874600	53876400	common
chr1	53877000	53880800	common
chr1	54232400	54233000	common
chr1	54304200	54304600	common
chr1	54354000	54354800	common
chr1	54355800	54356600	common
chr1	54381400	54382400	common
chr1	54409000	54410400	common
chr1	54512200	54517600	common
chr1	54520400	54520800	common
chr1	54667200	54668000	common
chr1	54696200	54697200	common
chr1	54742400	54747400	common
chr1	54747800	54759600	common
chr1	54762400	54763000	common
chr1	54763400	54768000	common
chr1	54771600	54772000	common
chr1	54774400	54778000	common
chr1	54778200	54779400	common
chr1	54786200	54787000	common
chr1	54796800	54798600	common
chr1	54803800	54805000	common
chr1	54814000	54814600	common
chr1	54819000	54824600	common
chr1	54837400	54846800	common
chr1	54864200	54870600	common
chr1	54873200	54876000	common
chr1	54878800	54879800	common
chr1	54924400	54927800	common
chr1	54929800	54930800	common
chr1	54939800	54943800	common
chr1	54944000	54948200	common
chr1	54951000	54954200	common
chr1	54954400	54956000	common
chr1	55007400	55008800	common
chr1	55070000	55070800	common
chr1	55180800	55181400	common
chr1	55230600	55231000	common
chr1	55263600	55266800	common
chr1	55267200	55267800	common
chr1	55352800	55353600	common
chr1	55616400	55618600	common
chr1	55660800	55663600	common
chr1	55666400	55667800	common
chr1	55668400	55673000	common
chr1	55674800	55679600	common
chr1	55682000	55685000	common
chr1	57044400	57045400	common
chr1	57239800	57240000	common
chr1	57772200	57773800	common
chr1	59012600	59013000	common
chr1	59165800	59166200	common
chr1	59183400	59185000	common
chr1	59220000	59223000	common
chr1	59238800	59239600	common
chr1	59246600	59249600	common
chr1	59250600	59252400	common
chr1	59277800	59283000	common
chr1	59323000	59325200	common
chr1	59349000	59349200	common
chr1	59350400	59352600	common
chr1	59368800	59369400	common
chr1	59369600	59370200	common
chr1	59387800	59389000	common
chr1	59395200	59396000	common
chr1	59398600	59399400	common
chr1	59405800	59411000	common
chr1	59431600	59435000	common
chr1	59485400	59486800	common
chr1	59510000	59513000	common
chr1	59528600	59530400	common
chr1	59536600	59538600	common
chr1	59612000	59613000	common
chr1	59761600	59762200	common
chr1	59762600	59764000	common
chr1	60035600	60037200	common
chr1	60225000	60225200	common
chr1	60279600	60280400	common
chr1	60281200	60281600	common
chr1	60358400	60360000	common
chr1	60391800	60392800	common
chr1	61508600	61509400	common
chr1	61515400	61517200	common
chr1	61518800	61520000	common
chr1	61522400	61523800	common
chr1	61542000	61547800	common
chr1	62107000	62107600	common
chr1	62191200	62191800	common
chr1	62207200	62208000	common
chr1	62208600	62209400	common
chr1	62246400	62250200	common
chr1	62736800	62738600	common
chr1	63154600	63154800	common
chr1	63249000	63249600	common
chr1	63787600	63789600	common
chr1	63832400	63833200	common
chr1	63834000	63834800	common
chr1	64058000	64058600	common
chr1	64116400	64119400	common
chr1	64239400	64240000	common
chr1	64240400	64241000	common
chr1	64711200	64711400	common
chr1	64935400	64936000	common
chr1	64936400	64937400	common
chr1	64970600	64971200	common
chr1	64971600	64972600	common
chr1	65002800	65007400	common
chr1	65009600	65011600	common
chr1	65015000	65017800	common
chr1	65209800	65210600	common
chr1	65211000	65211800	common
chr1	65292200	65295600	common
chr1	65329400	65330400	common
chr1	65340400	65344200	common
chr1	65344600	65346400	common
chr1	65349800	65350200	common
chr1	65351800	65368600	common
chr1	65370600	65379200	common
chr1	65379400	65384600	common
chr1	65385400	65395400	common
chr1	65398400	65403200	common
chr1	65404800	65406800	common
chr1	65407000	65409200	common
chr1	65412600	65431600	common
chr1	65466600	65469400	common
chr1	65474200	65476400	common
chr1	65514600	65517400	common
chr1	65527200	65531600	common
chr1	65534400	65536600	common
chr1	65612800	65615400	common
chr1	65719400	65720000	common
chr1	65720200	65721200	common
chr1	65731000	65732200	common
chr1	65884800	65886000	common
chr1	65888200	65890600	common
chr1	66647400	66649200	common
chr1	66680400	66681400	common
chr1	66708600	66714400	common
chr1	66737000	66743000	common
chr1	66743200	66745800	common
chr1	66747000	66752400	common
chr1	66766000	66768800	common
chr1	66794000	66797800	common
chr1	66798400	66801600	common
chr1	66802200	66804600	common
chr1	66811600	66826400	common
chr1	66829800	66842600	common
chr1	66846200	66847000	common
chr1	66847200	66847800	common
chr1	66904200	66905400	common
chr1	66911000	66912200	common
chr1	66998400	66999800	common
chr1	67235200	67236000	common
chr1	67236200	67236400	common
chr1	67253800	67254600	common
chr1	67306200	67307200	common
chr1	67394000	67395200	common
chr1	67396800	67409000	common
chr1	67412600	67413800	common
chr1	67426200	67427600	common
chr1	67446000	67448000	common
chr1	67520000	67520600	common
chr1	67600200	67601000	common
chr1	67608400	67610200	common
chr1	67635200	67639200	common
chr1	67659400	67661400	common
chr1	67677600	67678400	common
chr1	67772800	67774200	common
chr1	67779800	67780400	common
chr1	67798000	67800000	common
chr1	67801200	67803400	common
chr1	67804200	67806400	common
chr1	67884200	67885600	common
chr1	67886000	67887600	common
chr1	67890800	67895600	common
chr1	68140000	68141200	common
chr1	68148400	68150800	common
chr1	68201400	68202800	common
chr1	68297400	68299400	common
chr1	68962800	68963400	common
chr1	70673200	70675400	common
chr1	70675600	70677400	common
chr1	70687800	70691400	common
chr1	70692200	70694200	common
chr1	70821000	70821200	common
chr1	70875800	70876400	common
chr1	70877000	70878000	common
chr1	71512200	71513800	common
chr1	71544200	71545800	common
chr1	71546800	71547800	common
chr1	72747600	72748400	common
chr1	72748800	72751200	common
chr1	74663200	74663800	common
chr1	76250400	76251200	common
chr1	76252400	76257600	common
chr1	76539800	76540200	common
chr1	76540400	76541600	common
chr1	76620000	76620800	common
chr1	76720000	76721000	common
chr1	76722000	76723800	common
chr1	76725600	76726600	common
chr1	76732200	76737000	common
chr1	76750600	76752600	common
chr1	76753800	76755800	common
chr1	76756200	76756800	common
chr1	76757600	76762200	common
chr1	76765600	76767600	common
chr1	77513600	77514200	common
chr1	77685800	77686000	common
chr1	77745200	77747600	common
chr1	77773200	77776000	common
chr1	77878200	77879800	common
chr1	77886200	77888400	common
chr1	77895000	77899400	common
chr1	77900000	77901400	common
chr1	77902800	77904800	common
chr1	78121200	78121600	common
chr1	78136600	78137400	common
chr1	78137600	78138600	common
chr1	78145600	78146400	common
chr1	78149200	78150200	common
chr1	78221600	78224400	common
chr1	78225800	78226000	common
chr1	78244600	78244800	common
chr1	78246200	78247800	common
chr1	78353800	78355200	common
chr1	78414400	78415200	common
chr1	78416000	78417200	common
chr1	78425800	78426200	common
chr1	78435200	78444000	common
chr1	78468800	78470400	common
chr1	78511200	78512600	common
chr1	78608600	78609400	common
chr1	79084600	79086800	common
chr1	79089200	79089600	common
chr1	79110200	79112400	common
chr1	79114800	79115400	common
chr1	79118800	79120000	common
chr1	83973000	83975800	common
chr1	84158400	84159400	common
chr1	84326000	84327000	common
chr1	84464200	84465600	common
chr1	84542800	84543400	common
chr1	84556000	84557000	common
chr1	84608400	84610200	common
chr1	84623800	84624000	common
chr1	84628600	84630000	common
chr1	84630400	84631600	common
chr1	84632000	84633000	common
chr1	84634400	84634800	common
chr1	84763600	84765200	common
chr1	84766800	84769200	common
chr1	84899000	84904000	common
chr1	84908200	84909000	common
chr1	84966200	84967600	common
chr1	84968200	84970800	common
chr1	85040200	85040800	common
chr1	85086200	85087000	common
chr1	85156400	85157600	common
chr1	85157800	85159600	common
chr1	85313000	85313600	common
chr1	85319000	85321400	common
chr1	85327000	85330000	common
chr1	85410200	85410800	common
chr1	85411000	85412000	common
chr1	85462200	85462800	common
chr1	85463000	85465000	common
chr1	85493000	85493600	common
chr1	85527400	85528400	common
chr1	85557400	85557800	common
chr1	85645200	85646000	common
chr1	85722600	85724600	common
chr1	85725400	85725800	common
chr1	85736800	85737600	common
chr1	85738400	85741400	common
chr1	85742400	85743400	common
chr1	85744400	85745200	common
chr1	85763200	85764800	common
chr1	85930000	85930600	common
chr1	86042000	86043800	common
chr1	86046400	86047200	common
chr1	86174200	86175000	common
chr1	86853600	86857400	common
chr1	86858600	86861000	common
chr1	86862200	86863800	common
chr1	86885200	86885400	common
chr1	86968000	86968600	common
chr1	87169000	87170000	common
chr1	87171600	87173400	common
chr1	87179200	87181600	common
chr1	87205200	87206800	common
chr1	87368600	87369200	common
chr1	87374800	87375600	common
chr1	87376600	87379000	common
chr1	87510400	87512200	common
chr1	87597400	87598200	common
chr1	87617200	87618200	common
chr1	87793000	87794200	common
chr1	89126200	89127600	common
chr1	89148000	89148400	common
chr1	89331800	89335400	common
chr1	89346200	89350600	common
chr1	89353600	89356400	common
chr1	89357600	89358200	common
chr1	89449400	89451600	common
chr1	89454600	89456000	common
chr1	89459200	89460200	common
chr1	89467200	89468200	common
chr1	89488600	89489200	common
chr1	89499600	89500600	common
chr1	89531000	89532000	common
chr1	89535200	89536400	common
chr1	89587200	89591000	common
chr1	89592000	89596400	common
chr1	89665400	89667600	common
chr1	89722400	89723000	common
chr1	89723800	89724600	common
chr1	89724800	89730800	common
chr1	89732000	89732200	common
chr1	89732600	89737800	common
chr1	89738600	89746400	common
chr1	89749000	89754800	common
chr1	89760600	89761200	common
chr1	89775200	89777800	common
chr1	89873000	89873600	common
chr1	89988400	89990400	common
chr1	89994800	89995000	common
chr1	89997400	89997800	common
chr1	90002000	90002400	common
chr1	90002800	90004400	common
chr1	90004800	90005200	common
chr1	90005800	90006600	common
chr1	90007600	90008200	common
chr1	90009600	90014200	common
chr1	90017800	90019000	common
chr1	90022200	90023200	common
chr1	90060200	90060600	common
chr1	90063200	90065400	common
chr1	90066400	90078800	common
chr1	90081000	90082600	common
chr1	90085400	90086800	common
chr1	90091200	90097600	common
chr1	90100200	90104400	common
chr1	90104800	90108000	common
chr1	90108600	90111200	common
chr1	90114000	90128400	common
chr1	90131200	90142800	common
chr1	90149800	90150400	common
chr1	90151000	90153000	common
chr1	90156400	90164800	common
chr1	90165000	90166400	common
chr1	90167200	90168000	common
chr1	90183200	90187600	common
chr1	90188000	90191600	common
chr1	90203800	90207600	common
chr1	90219200	90225400	common
chr1	90227400	90229400	common
chr1	90246000	90248200	common
chr1	90308000	90308600	common
chr1	90310000	90314200	common
chr1	90318200	90322600	common
chr1	90327800	90330800	common
chr1	90331000	90332400	common
chr1	90336000	90338400	common
chr1	90369400	90370000	common
chr1	90372000	90372600	common
chr1	90374000	90374800	common
chr1	91195200	91196400	common
chr1	91316000	91317600	common
chr1	91384600	91387000	common
chr1	91387200	91393000	common
chr1	91477200	91478600	common
chr1	91480200	91482200	common
chr1	91482600	91486800	common
chr1	91488400	91489400	common
chr1	91869600	91870600	common
chr1	91965800	91966400	common
chr1	92012400	92015600	common
chr1	92016000	92024200	common
chr1	92024800	92026400	common
chr1	92034600	92035800	common
chr1	92056800	92058000	common
chr1	92112400	92113200	common
chr1	92149800	92151400	common
chr1	92162200	92164200	common
chr1	92178200	92179400	common
chr1	92195400	92198400	common
chr1	92256400	92258200	common
chr1	92268200	92271800	common
chr1	92276000	92276800	common
chr1	92335800	92339200	common
chr1	92341400	92344400	common
chr1	92351800	92352600	common
chr1	92413400	92415000	common
chr1	92495600	92496400	common
chr1	92545400	92546000	common
chr1	92546200	92547000	common
chr1	92667400	92668800	common
chr1	92777400	92777800	common
chr1	92779200	92780000	common
chr1	92780600	92785200	common
chr1	92831000	92833600	common
chr1	92875400	92877400	common
chr1	92930000	92931000	common
chr1	92932400	92932800	common
chr1	92939000	92943600	common
chr1	92952200	92954400	common
chr1	92960200	92961600	common
chr1	93001400	93005000	common
chr1	93047600	93052000	common
chr1	93249400	93249600	common
chr1	93250200	93251400	common
[truncated: 63,582 more rows]

## Sheet: D_SE-ARRs
ARR_Chr	ARR_Start	ARR_End	ARR_ID	SE_Chr	SE_Start	SE_End	SE_ID	Overlap (bp)
chr1	24848400	24849400	naive_ARR_83	chr1	24827783	24867470	naive_SE_10	1000
chr1	161142800	161143200	naive_ARR_338	chr1	161122978	161197709	naive_SE_14	400
chr1	198573200	198573600	naive_ARR_383	chr1	198566200	198656041	naive_SE_2	400
chr1	207099600	207100000	naive_ARR_399	chr1	207079366	207104115	naive_SE_28	400
chr1	203268200	203268800	naive_ARR_388	chr1	203236681	203297509	naive_SE_3	600
chr1	204465800	204466000	naive_ARR_391	chr1	204462811	204494220	naive_SE_30	200
chr1	150971600	150978000	naive_ARR_319	chr1	150975558	150981826	naive_SE_51	2442
chr1	8990200	8990400	naive_ARR_21	chr1	8981286	9031271	naive_SE_58	200
chr1	9001200	9001800	naive_ARR_22	chr1	8981286	9031271	naive_SE_58	600
chr1	9009000	9009800	naive_ARR_23	chr1	8981286	9031271	naive_SE_58	800
chr1	9015400	9015800	naive_ARR_24	chr1	8981286	9031271	naive_SE_58	400
chr1	9016400	9017200	naive_ARR_25	chr1	8981286	9031271	naive_SE_58	800
chr1	154595800	154596000	naive_ARR_326	chr1	154579560	154600958	naive_SE_59	200
chr1	154600800	154601400	naive_ARR_327	chr1	154579560	154600958	naive_SE_59	158
chr10	73479400	73479600	naive_ARR_560	chr10	73472385	73533672	naive_SE_74	200
chr10	121269200	121272200	naive_ARR_658	chr10	121248858	121278008	naive_SE_81	3000
chr10	75510600	75510800	naive_ARR_567	chr10	75503363	75546481	naive_SE_84	200
chr10	104396600	104396800	naive_ARR_625	chr10	104393381	104433969	naive_SE_88	200
chr10	103882800	103883000	naive_ARR_624	chr10	103872497	103893993	naive_SE_92	200
chr11	128206400	128206800	naive_ARR_869	chr11	128154910	128213573	naive_SE_100	400
chr11	60799000	60799400	naive_ARR_742	chr11	60788868	60888074	naive_SE_103	400
chr11	60820200	60821000	naive_ARR_743	chr11	60788868	60888074	naive_SE_103	800
chr11	67015400	67015800	naive_ARR_770	chr11	67006952	67057437	naive_SE_104	400
chr11	3870800	3871000	naive_ARR_688	chr11	3853787	3893073	naive_SE_108	200
chr11	3873000	3873200	naive_ARR_689	chr11	3853787	3893073	naive_SE_108	200
chr11	65639200	65640000	naive_ARR_759	chr11	65623795	65667695	naive_SE_119	800
chr11	62483800	62485600	naive_ARR_746	chr11	62473104	62496804	naive_SE_122	1800
chr11	62487000	62487800	naive_ARR_747	chr11	62473104	62496804	naive_SE_122	800
chr11	66089200	66090200	naive_ARR_765	chr11	66079470	66095733	naive_SE_124	1000
chr11	35153000	35154000	naive_ARR_717	chr11	35147581	35168204	naive_SE_135	1000
chr12	7022000	7022600	naive_ARR_901	chr12	7013666	7080542	naive_SE_142	600
chr12	109038600	109038800	naive_ARR_1066	chr12	109011130	109040262	naive_SE_156	200
chr12	123586600	123588200	naive_ARR_1108	chr12	123586153	123636353	naive_SE_179	1600
chr12	123614200	123614400	naive_ARR_1109	chr12	123586153	123636353	naive_SE_179	200
chr12	123614600	123615000	naive_ARR_1110	chr12	123586153	123636353	naive_SE_179	400
chr14	50569000	50569200	naive_ARR_1274	chr14	50547727	50583804	naive_SE_200	200
chr14	20950400	20950600	naive_ARR_1243	chr14	20922387	20958411	naive_SE_202	200
chr14	52323800	52324600	naive_ARR_1279	chr14	52310867	52336187	naive_SE_209	800
chr15	93381400	93382000	naive_ARR_1557	chr15	93351300	93388812	naive_SE_226	600
chr15	93385600	93385800	naive_ARR_1558	chr15	93351300	93388812	naive_SE_226	200
chr15	38947200	38948400	naive_ARR_1450	chr15	38943064	38991758	naive_SE_241	1200
chr15	38949800	38950000	naive_ARR_1451	chr15	38943064	38991758	naive_SE_241	200
chr15	38955400	38955600	naive_ARR_1452	chr15	38943064	38991758	naive_SE_241	200
chr16	30410200	30410400	naive_ARR_1666	chr16	30365891	30442025	naive_SE_242	200
chr16	88749600	88749800	naive_ARR_1742	chr16	88747710	88773481	naive_SE_251	200
chr16	2586400	2586600	naive_ARR_1601	chr16	2563326	2588190	naive_SE_255	200
chr16	11322600	11323000	naive_ARR_1616	chr16	11317882	11352957	naive_SE_257	400
chr17	17732600	17735800	naive_ARR_1793	chr17	17722688	17758885	naive_SE_285	3200
chr17	2155800	2156200	naive_ARR_1757	chr17	2142284	2175707	naive_SE_290	400
chr17	74181800	74182000	naive_ARR_1933	chr17	74174297	74204561	naive_SE_296	200
chr17	74202000	74202600	naive_ARR_1934	chr17	74174297	74204561	naive_SE_296	600
chr17	29832800	29833000	naive_ARR_1818	chr17	29814481	29838541	naive_SE_297	200
chr17	33906600	33907000	naive_ARR_1832	chr17	33894693	33915732	naive_SE_308	400
chr18	2651000	2651600	naive_ARR_1962	chr18	2625027	2664804	naive_SE_312	600
chr19	49981800	49982600	naive_ARR_2190	chr19	49946892	50006125	naive_SE_320	800
chr19	49983200	49984800	naive_ARR_2191	chr19	49946892	50006125	naive_SE_320	1600
chr19	18422800	18423200	naive_ARR_2114	chr19	18389921	18452053	naive_SE_321	400
chr19	1871200	1871600	naive_ARR_2053	chr19	1847068	1906120	naive_SE_324	400
chr19	42750600	42751400	naive_ARR_2165	chr19	42745943	42789153	naive_SE_329	800
chr19	1090800	1091600	naive_ARR_2048	chr19	1064887	1105385	naive_SE_332	800
chr19	47602000	47602400	naive_ARR_2176	chr19	47596824	47617538	naive_SE_337	400
chr19	47602800	47603200	naive_ARR_2177	chr19	47596824	47617538	naive_SE_337	400
chr19	914800	915200	naive_ARR_2046	chr19	888552	933532	naive_SE_345	400
chr19	50375200	50375400	naive_ARR_2193	chr19	50369704	50381775	naive_SE_354	200
chr19	12782800	12783000	naive_ARR_2088	chr19	12775944	12792706	naive_SE_356	200
chr19	50863400	50863800	naive_ARR_2194	chr19	50860514	50888417	naive_SE_369	400
chr19	10673200	10673400	naive_ARR_2084	chr19	10654378	10679592	naive_SE_373	200
chr2	70305600	70306000	naive_ARR_2316	chr2	70289641	70374596	naive_SE_375	400
chr2	96818000	96819200	naive_ARR_2359	chr2	96808399	96830864	naive_SE_387	1200
chr2	85062400	85063600	naive_ARR_2345	chr2	85055551	85086420	naive_SE_388	1200
chr2	198179600	198180000	naive_ARR_2542	chr2	198152214	198192198	naive_SE_392	400
chr2	85130400	85130600	naive_ARR_2346	chr2	85107002	85174150	naive_SE_393	200
chr2	85149800	85150000	naive_ARR_2347	chr2	85107002	85174150	naive_SE_393	200
chr2	85833400	85833600	naive_ARR_2348	chr2	85804724	85844357	naive_SE_405	200
chr20	5580600	5581000	naive_ARR_2669	chr20	5572998	5591999	naive_SE_446	400
chr22	31668400	31669600	naive_ARR_2885	chr22	31666872	31704684	naive_SE_458	1200
chr22	31670800	31671600	naive_ARR_2886	chr22	31666872	31704684	naive_SE_458	800
chr22	31671800	31672200	naive_ARR_2887	chr22	31666872	31704684	naive_SE_458	400
chr22	47152400	47152800	naive_ARR_2931	chr22	47130679	47170496	naive_SE_468	400
chr3	50632600	50634000	naive_ARR_3031	chr3	50604583	50675945	naive_SE_471	1400
chr3	71416000	71417200	naive_ARR_3121	chr3	71409417	71441415	naive_SE_489	1200
chr3	71417600	71418000	naive_ARR_3122	chr3	71409417	71441415	naive_SE_489	400
chr3	71428200	71428600	naive_ARR_3123	chr3	71409417	71441415	naive_SE_489	400
chr4	40265400	40265800	naive_ARR_3303	chr4	40192249	40267357	naive_SE_501	400
chr4	40288200	40288400	naive_ARR_3305	chr4	40284982	40319574	naive_SE_503	200
chr4	40289000	40289200	naive_ARR_3306	chr4	40284982	40319574	naive_SE_503	200
chr4	40294000	40294200	naive_ARR_3307	chr4	40284982	40319574	naive_SE_503	200
chr4	40298400	40298600	naive_ARR_3308	chr4	40284982	40319574	naive_SE_503	200
chr6	31519000	31519400	naive_ARR_3730	chr6	31506959	31562677	naive_SE_549	400
chr6	33248800	33249200	naive_ARR_3734	chr6	33238812	33292089	naive_SE_550	400
chr6	27103800	27104000	naive_ARR_3714	chr6	27088429	27125697	naive_SE_579	200
chr6	11717800	11719600	naive_ARR_3694	chr6	11710029	11731322	naive_SE_585	1800
chr6	11721000	11721600	naive_ARR_3695	chr6	11710029	11731322	naive_SE_585	600
chr6	154556800	154557200	naive_ARR_3914	chr6	154550783	154571260	naive_SE_592	400
chr7	99151000	99151400	naive_ARR_4035	chr7	99149066	99157102	naive_SE_608	400
chr8	23090000	23090600	naive_ARR_4192	chr8	23075270	23107783	naive_SE_625	600
chr8	23094000	23094200	naive_ARR_4193	chr8	23075270	23107783	naive_SE_625	200
chr8	23097800	23098200	naive_ARR_4194	chr8	23075270	23107783	naive_SE_625	400
chr8	2089000	2089200	naive_ARR_4148	chr8	2074856	2094926	naive_SE_626	200
chr8	2089600	2089800	naive_ARR_4149	chr8	2074856	2094926	naive_SE_626	200
chr9	73031200	73031400	naive_ARR_4412	chr9	73012387	73036242	naive_SE_634	200
chr9	131653000	131653200	naive_ARR_4493	chr9	131643149	131677022	naive_SE_640	200
chrX	13010800	13011600	naive_ARR_4527	chrX	12965208	13032235	naive_SE_649	800
chrX	13118600	13118800	naive_ARR_4529	chrX	13092495	13120247	naive_SE_655	200
chrX	153605000	153605200	naive_ARR_4608	chrX	153594923	153608949	naive_SE_658	200
chr1	153924400	153925000	th_ARR_501	chr1	153916684	153964352	th_SE_12	600
chr1	145469200	145469400	th_ARR_453	chr1	145427687	145478354	th_SE_13	200
chr1	36847200	36848400	th_ARR_201	chr1	36808074	36863469	th_SE_14	1200
chr1	36858600	36859000	th_ARR_202	chr1	36808074	36863469	th_SE_14	400
chr1	24842200	24845200	th_ARR_110	chr1	24827783	24867470	th_SE_22	3000
chr1	24856200	24857600	th_ARR_111	chr1	24827783	24867470	th_SE_22	1400
chr1	93420000	93420800	th_ARR_362	chr1	93416621	93459521	th_SE_25	800
chr1	93459400	93459600	th_ARR_363	chr1	93416621	93459521	th_SE_25	121
chr1	21610200	21612000	th_ARR_90	chr1	21606071	21626185	th_SE_26	1800
chr1	161163400	161163600	th_ARR_557	chr1	161122978	161197709	th_SE_3	200
chr1	207102000	207102200	th_ARR_671	chr1	207079366	207104115	th_SE_30	200
chr1	9769400	9769800	th_ARR_39	chr1	9764398	9789845	th_SE_32	400
chr1	203282400	203282800	th_ARR_650	chr1	203236681	203297509	th_SE_4	400
chr1	111749600	111750000	th_ARR_414	chr1	111738248	111772563	th_SE_47	400
chr1	111751200	111751400	th_ARR_415	chr1	111738248	111772563	th_SE_47	200
chr1	111751600	111752400	th_ARR_416	chr1	111738248	111772563	th_SE_47	800
chr1	42360200	42361200	th_ARR_233	chr1	42356717	42386469	th_SE_55	1000
chr1	25560000	25560800	th_ARR_119	chr1	25557807	25574496	th_SE_56	800
chr1	25568400	25569400	th_ARR_120	chr1	25557807	25574496	th_SE_56	1000
chr1	246737400	246738200	th_ARR_745	chr1	246728792	246741377	th_SE_60	800
chr1	246738400	246739000	th_ARR_746	chr1	246728792	246741377	th_SE_60	600
chr1	112157600	112157800	th_ARR_418	chr1	112134833	112171675	th_SE_62	200
chr1	154584200	154584600	th_ARR_505	chr1	154579560	154600958	th_SE_66	400
chr1	179847400	179847600	th_ARR_598	chr1	179846341	179853450	th_SE_73	200
chr1	1552200	1553200	th_ARR_8	chr1	1535038	1566212	th_SE_76	1000
chr1	43425400	43425800	th_ARR_241	chr1	43389364	43430068	th_SE_8	400
chr10	71085200	71087400	th_ARR_904	chr10	71077688	71120111	th_SE_108	2200
chr10	71101200	71101600	th_ARR_905	chr10	71077688	71120111	th_SE_108	400
chr10	63782000	63782400	th_ARR_887	chr10	63776372	63844695	th_SE_89	400
chr10	63827200	63827800	th_ARR_888	chr10	63776372	63844695	th_SE_89	600
chr10	14579800	14580200	th_ARR_796	chr10	14569338	14630850	th_SE_93	400
chr10	75508600	75510200	th_ARR_931	chr10	75503363	75546481	th_SE_94	1600
chr10	75522400	75523400	th_ARR_932	chr10	75503363	75546481	th_SE_94	1000
chr10	75528600	75529600	th_ARR_933	chr10	75503363	75546481	th_SE_94	1000
chr10	75536800	75537000	th_ARR_934	chr10	75503363	75546481	th_SE_94	200
chr11	65183200	65183600	th_ARR_1267	chr11	65183522	65198653	th_SE_121	78
chr11	48054400	48055000	th_ARR_1230	chr11	48002351	48104422	th_SE_123	600
chr11	48059400	48059800	th_ARR_1231	chr11	48002351	48104422	th_SE_123	400
chr11	48084400	48084600	th_ARR_1232	chr11	48002351	48104422	th_SE_123	200
chr11	67016200	67016600	th_ARR_1279	chr11	67006952	67057437	th_SE_125	400
chr11	67160200	67160600	th_ARR_1280	chr11	67158795	67214004	th_SE_126	400
chr11	65638000	65638600	th_ARR_1268	chr11	65623795	65667695	th_SE_131	600
chr11	118993000	118994200	th_ARR_1406	chr11	118955370	118993019	th_SE_139	19
chr11	64885200	64886600	th_ARR_1265	chr11	64878213	64903222	th_SE_140	1400
chr11	122938200	122938800	th_ARR_1422	chr11	122927990	122942192	th_SE_144	600
chr11	72457000	72457400	th_ARR_1308	chr11	72430705	72463941	th_SE_147	400
chr11	72458800	72459000	th_ARR_1309	chr11	72430705	72463941	th_SE_147	200
chr11	95521000	95521800	th_ARR_1353	chr11	95521658	95524995	th_SE_155	142
chr11	1868800	1869200	th_ARR_1115	chr11	1859166	1878051	th_SE_158	400
chr11	62316200	62316400	th_ARR_1251	chr11	62308435	62325664	th_SE_166	200
chr12	12884800	12885000	th_ARR_1500	chr12	12844249	12895249	th_SE_169	200
chr12	104901600	104902200	th_ARR_1726	chr12	104850917	104904546	th_SE_180	600
chr12	56314000	56314200	th_ARR_1601	chr12	56308412	56334508	th_SE_185	200
chr12	56314600	56316200	th_ARR_1602	chr12	56308412	56334508	th_SE_185	1600
chr12	56318000	56318400	th_ARR_1603	chr12	56308412	56334508	th_SE_185	400
chr12	6672800	6673200	th_ARR_1467	chr12	6641189	6677855	th_SE_186	400
chr12	57467600	57468000	th_ARR_1611	chr12	57457792	57488242	th_SE_193	400
chr12	57471000	57471200	th_ARR_1612	chr12	57457792	57488242	th_SE_193	200
chr12	123915800	123916200	th_ARR_1810	chr12	123911667	123960391	th_SE_200	400
chr12	123946600	123947000	th_ARR_1811	chr12	123911667	123960391	th_SE_200	400
chr13	53028000	53028400	th_ARR_1924	chr13	53023588	53030580	th_SE_217	400
chr14	99753000	99753800	th_ARR_2224	chr14	99653639	99753658	th_SE_223	658
chr14	70113800	70114400	th_ARR_2143	chr14	70076892	70163440	th_SE_230	600
chr14	50097000	50097600	th_ARR_2071	chr14	50086402	50102432	th_SE_238	600
chr14	20949600	20950200	th_ARR_2014	chr14	20922387	20958411	th_SE_242	600
chr14	91587400	91587600	th_ARR_2192	chr14	91566674	91591853	th_SE_249	200
chr14	91514800	91515400	th_ARR_2191	chr14	91487471	91544980	th_SE_252	600
chr15	75187800	75188200	th_ARR_2427	chr15	75181324	75200142	th_SE_275	400
chr16	30439400	30439600	th_ARR_2627	chr16	30365891	30442025	th_SE_285	200
chr16	29824000	29827200	th_ARR_2621	chr16	29801412	29833690	th_SE_288	3200
chr16	15748600	15749000	th_ARR_2566	chr16	15728276	15768063	th_SE_292	400
chr16	87424400	87424800	th_ARR_2768	chr16	87414799	87427229	th_SE_298	400
chr16	88871200	88871600	th_ARR_2775	chr16	88846100	88878994	th_SE_299	400
chr16	68102000	68102400	th_ARR_2686	chr16	68095071	68125757	th_SE_301	400
chr16	30491400	30492200	th_ARR_2628	chr16	30456308	30494971	th_SE_306	800
chr16	30074400	30074800	th_ARR_2623	chr16	30064133	30088440	th_SE_307	400
chr16	1829200	1829400	th_ARR_2522	chr16	1820633	1833636	th_SE_313	200
chr16	88727600	88728000	th_ARR_2774	chr16	88715889	88730185	th_SE_316	400
chr16	81027600	81028000	th_ARR_2739	chr16	81026975	81041949	th_SE_320	400
chr17	78823800	78824200	th_ARR_3151	chr17	78820232	78874611	th_SE_332	400
chr17	78873400	78873800	th_ARR_3152	chr17	78820232	78874611	th_SE_332	400
chr17	6940200	6940600	th_ARR_2829	chr17	6915158	6950132	th_SE_333	400
chr17	6941200	6941600	th_ARR_2830	chr17	6915158	6950132	th_SE_333	400
chr17	7451200	7452200	th_ARR_2835	chr17	7451729	7487979	th_SE_334	471
chr17	47809600	47810800	th_ARR_3016	chr17	47807718	47841497	th_SE_337	1200
chr17	47811200	47811600	th_ARR_3017	chr17	47807718	47841497	th_SE_337	400
chr17	27270800	27271000	th_ARR_2892	chr17	27252153	27279368	th_SE_348	200
chr17	37921600	37921800	th_ARR_2937	chr17	37909491	37957376	th_SE_355	200
chr17	73265400	73266000	th_ARR_3113	chr17	73245689	73268506	th_SE_359	600
chr17	2151600	2152000	th_ARR_2794	chr17	2142284	2175707	th_SE_364	400
chr17	2154400	2155000	th_ARR_2795	chr17	2142284	2175707	th_SE_364	600
chr17	4883800	4884200	th_ARR_2822	chr17	4869815	4902153	th_SE_373	400
chr17	39836400	39836600	th_ARR_2949	chr17	39821926	39846688	th_SE_382	200
chr18	2661000	2661200	th_ARR_3169	chr18	2625027	2664804	th_SE_391	200
chr19	18426600	18427200	th_ARR_3416	chr19	18389921	18452053	th_SE_404	600
chr19	47605400	47606000	th_ARR_3525	chr19	47596824	47617538	th_SE_415	600
chr19	59064000	59064400	th_ARR_3571	chr19	59054997	59092557	th_SE_416	400
chr19	890600	890800	th_ARR_3298	chr19	888552	933532	th_SE_419	200
chr19	914000	914600	th_ARR_3299	chr19	888552	933532	th_SE_419	600
chr19	1098000	1098400	th_ARR_3300	chr19	1064887	1105385	th_SE_420	400
chr19	1105200	1107600	th_ARR_3301	chr19	1064887	1105385	th_SE_420	185
chr19	19595000	19595200	th_ARR_3424	chr19	19555122	19601261	th_SE_421	200
chr19	42699400	42699800	th_ARR_3501	chr19	42689046	42725104	th_SE_426	400
chr19	19775200	19775600	th_ARR_3426	chr19	19770619	19781135	th_SE_427	400
chr19	16681000	16681800	th_ARR_3395	chr19	16676653	16705426	th_SE_433	800
chr19	14623800	14624200	th_ARR_3384	chr19	14606232	14641435	th_SE_434	400
chr19	41852000	41852600	th_ARR_3492	chr19	41849521	41870695	th_SE_439	600
chr19	41853000	41853600	th_ARR_3493	chr19	41849521	41870695	th_SE_439	600
chr19	36240200	36241000	th_ARR_3467	chr19	36231310	36249494	th_SE_445	800
chr19	54969800	54970400	th_ARR_3559	chr19	54959248	54976320	th_SE_451	600
chr19	50077800	50078000	th_ARR_3539	chr19	50056173	50096952	th_SE_452	200
chr19	54691200	54692200	th_ARR_3556	chr19	54691990	54705586	th_SE_453	210
chr19	18223600	18224200	th_ARR_3413	chr19	18184022	18231307	th_SE_458	600
chr19	41817000	41819400	th_ARR_3489	chr19	41808448	41817172	th_SE_462	172
chr19	39837200	39837400	th_ARR_3480	chr19	39823579	39842637	th_SE_463	200
chr19	39842400	39842600	th_ARR_3481	chr19	39823579	39842637	th_SE_463	200
chr19	18129800	18130000	th_ARR_3412	chr19	18110990	18134671	th_SE_467	200
chr19	10655400	10656800	th_ARR_3354	chr19	10654378	10679592	th_SE_469	1400
chr19	45248200	45248600	th_ARR_3508	chr19	45244900	45258239	th_SE_473	400
chr2	70301600	70301800	th_ARR_3767	chr2	70289641	70374596	th_SE_477	200
chr2	235342000	235342800	th_ARR_4158	chr2	235328962	235373177	th_SE_480	800
chr2	68956200	68956400	th_ARR_3762	chr2	68943204	69007170	th_SE_483	200
chr2	106787000	106787200	th_ARR_3846	chr2	106754441	106811386	th_SE_489	200
chr2	106787800	106788200	th_ARR_3847	chr2	106754441	106811386	th_SE_489	400
chr2	39341800	39342200	th_ARR_3664	chr2	39342037	39369691	th_SE_492	163
chr2	27596600	27597000	th_ARR_3629	chr2	27578475	27632870	th_SE_493	400
chr2	27629200	27629800	th_ARR_3630	chr2	27578475	27632870	th_SE_493	600
chr2	233923800	233924200	th_ARR_4153	chr2	233924192	233951766	th_SE_500	8
chr2	85809800	85810000	th_ARR_3794	chr2	85804724	85844357	th_SE_509	200
chr2	85812800	85813800	th_ARR_3795	chr2	85804724	85844357	th_SE_509	1000
chr2	85828200	85829000	th_ARR_3796	chr2	85804724	85844357	th_SE_509	800
chr2	64088400	64088800	th_ARR_3736	chr2	64067409	64088454	th_SE_513	54
chr2	136816800	136817000	th_ARR_3909	chr2	136806369	136826614	th_SE_529	200
chr2	47176800	47177000	th_ARR_3702	chr2	47168398	47178184	th_SE_532	200
chr20	32253400	32253600	th_ARR_4246	chr20	32250833	32279088	th_SE_539	200
chr20	32276000	32276400	th_ARR_4247	chr20	32250833	32279088	th_SE_539	400
chr20	5579400	5580200	th_ARR_4214	chr20	5572998	5591999	th_SE_552	800
chr21	45570400	45570600	th_ARR_4444	chr21	45552895	45580243	th_SE_554	200
chr21	35314600	35314800	th_ARR_4410	chr21	35303817	35324443	th_SE_555	200
chr21	19184200	19184800	th_ARR_4390	chr21	19148165	19192767	th_SE_557	600
chr21	43836000	43839400	th_ARR_4434	chr21	43813414	43845297	th_SE_559	3400
chr21	38609800	38610600	th_ARR_4419	chr21	38592670	38640651	th_SE_561	800
chr21	38629200	38629600	th_ARR_4420	chr21	38592670	38640651	th_SE_561	400
chr21	38636200	38637400	th_ARR_4421	chr21	38592670	38640651	th_SE_561	1200
chr22	50333200	50333400	th_ARR_4642	chr22	50311479	50339752	th_SE_575	200
chr22	42478600	42479000	th_ARR_4598	chr22	42466100	42487583	th_SE_577	400
chr3	50672200	50672600	th_ARR_4803	chr3	50604583	50675945	th_SE_591	400
chr3	49046000	49046400	th_ARR_4788	chr3	49043863	49067158	th_SE_601	400
chr3	49061800	49062200	th_ARR_4789	chr3	49043863	49067158	th_SE_601	400
chr3	49062600	49063200	th_ARR_4790	chr3	49043863	49067158	th_SE_601	600
chr3	196009600	196010000	th_ARR_5129	chr3	195994740	196015229	th_SE_618	400
chr3	186719800	186720600	th_ARR_5112	chr3	186718576	186764090	th_SE_625	800
chr3	186720800	186721400	th_ARR_5113	chr3	186718576	186764090	th_SE_625	600
chr3	160133600	160134200	th_ARR_5048	chr3	160116423	160137929	th_SE_627	600
chr3	151924200	151924600	th_ARR_5030	chr3	151911247	151940559	th_SE_629	400
chr3	151924800	151925600	th_ARR_5031	chr3	151911247	151940559	th_SE_629	800
chr3	42635000	42635200	th_ARR_4752	chr3	42622959	42652795	th_SE_633	200
chr3	42648600	42648800	th_ARR_4753	chr3	42622959	42652795	th_SE_633	200
chr4	40190800	40192600	th_ARR_5237	chr4	40192249	40267357	th_SE_636	351
chr4	1720400	1721800	th_ARR_5150	chr4	1712017	1728453	th_SE_637	1400
chr4	26872200	26873800	th_ARR_5199	chr4	26858720	26889154	th_SE_638	1600
chr4	6914200	6915600	th_ARR_5170	chr4	6893361	6954217	th_SE_641	1400
chr4	6687800	6688200	th_ARR_5167	chr4	6675199	6718934	th_SE_645	400
chr4	1246000	1246200	th_ARR_5148	chr4	1240142	1247741	th_SE_656	200
chr5	66492000	66492600	th_ARR_5593	chr5	66453170	66518313	th_SE_660	600
chr5	130696200	130696600	th_ARR_5698	chr5	130691675	130732764	th_SE_672	400
chr5	140999200	140999600	th_ARR_5757	chr5	140971850	141031444	th_SE_674	400
chr5	137880400	137883200	th_ARR_5736	chr5	137877641	137880658	th_SE_696	258
chr6	26169400	26170200	th_ARR_5943	chr6	26155479	26253430	th_SE_698	800
chr6	33275400	33276800	th_ARR_5978	chr6	33238812	33292089	th_SE_702	1400
chr6	33388600	33389200	th_ARR_5979	chr6	33377205	33399252	th_SE_707	600
chr6	33392200	33392400	th_ARR_5980	chr6	33377205	33399252	th_SE_707	200
chr6	31791600	31791800	th_ARR_5972	chr6	31762473	31805255	th_SE_708	200
chr6	106977400	106977800	th_ARR_6117	chr6	106959277	106986205	th_SE_717	400
chr6	27089000	27089200	th_ARR_5948	chr6	27088429	27125697	th_SE_720	200
chr6	31941200	31941800	th_ARR_5973	chr6	31926133	31947362	th_SE_722	600
chr6	31624200	31624600	th_ARR_5970	chr6	31619354	31634613	th_SE_726	400
chr6	149825400	149825600	th_ARR_6236	chr6	149789936	149829889	th_SE_727	200
chr6	30644400	30646200	th_ARR_5963	chr6	30640148	30659016	th_SE_731	1800
chr6	28098000	28099800	th_ARR_5951	chr6	28092021	28110521	th_SE_756	1800
chr7	45043600	45045800	th_ARR_6438	chr7	45014037	45076721	th_SE_759	2200
chr7	45046400	45047800	th_ARR_6439	chr7	45014037	45076721	th_SE_759	1400
chr7	44651600	44652200	th_ARR_6435	chr7	44645544	44684412	th_SE_760	600
chr7	158599200	158599400	th_ARR_6697	chr7	158595741	158635600	th_SE_762	200
chr7	100292000	100293000	th_ARR_6537	chr7	100270911	100304734	th_SE_770	1000
chr8	126952000	126952600	th_ARR_6985	chr8	126921714	126964653	th_SE_784	600
chr8	38232600	38234400	th_ARR_6798	chr8	38201411	38244830	th_SE_785	1800
chr8	38234600	38235600	th_ARR_6799	chr8	38201411	38244830	th_SE_785	1000
chr8	38236200	38236400	th_ARR_6800	chr8	38201411	38244830	th_SE_785	200
chr9	131669000	131669800	th_ARR_7250	chr9	131643149	131677022	th_SE_809	800
chr9	132645000	132646200	th_ARR_7256	chr9	132646016	132658328	th_SE_811	184
chr9	138997400	138997600	th_ARR_7285	chr9	138986338	139011774	th_SE_815	200
chr9	130663200	130663800	th_ARR_7247	chr9	130661191	130679250	th_SE_822	600
chr9	96221400	96223600	th_ARR_7177	chr9	96212690	96231526	th_SE_827	2200
chr9	134598800	134601200	th_ARR_7271	chr9	134600461	134615181	th_SE_829	739
chr9	100677000	100678800	th_ARR_7190	chr9	100666762	100693591	th_SE_830	1800
chr9	139779200	139779800	th_ARR_7293	chr9	139776026	139797980	th_SE_831	600
chr9	139782200	139783200	th_ARR_7294	chr9	139776026	139797980	th_SE_831	1000
chr9	139790600	139791000	th_ARR_7295	chr9	139776026	139797980	th_SE_831	400
chr9	139792600	139792800	th_ARR_7296	chr9	139776026	139797980	th_SE_831	200
chr9	95865200	95866200	th_ARR_7174	chr9	95844941	95871279	th_SE_837	1000
chr9	140526000	140527800	th_ARR_7301	chr9	140499286	140535610	th_SE_838	1800
chrX	48784800	48785000	th_ARR_7390	chrX	48748531	48816790	th_SE_840	200
chrX	49137200	49137400	th_ARR_7392	chrX	49113988	49137858	th_SE_842	200
chrX	49137600	49138000	th_ARR_7393	chrX	49113988	49137858	th_SE_842	258
chr1	1138200	1139200	th17_ARR_4	chr1	1134559	1168044	th17_SE_1	1000
chr1	15747600	15748200	th17_ARR_31	chr1	15735355	15753169	th17_SE_10	600
chr1	202772000	202773000	th17_ARR_349	chr1	202772388	202780570	th17_SE_101	612
chr1	203304400	203306000	th17_ARR_350	chr1	203236383	203305402	th17_SE_102	1002
chr1	203655200	203655600	th17_ARR_352	chr1	203575401	203681248	th17_SE_103	400
chr1	203657600	203658600	th17_ARR_353	chr1	203575401	203681248	th17_SE_103	1000
chr1	203660000	203660800	th17_ARR_354	chr1	203575401	203681248	th17_SE_103	800
chr1	204386200	204386800	th17_ARR_356	chr1	204375001	204393349	th17_SE_104	600
chr1	206853200	206854800	th17_ARR_363	chr1	206853196	206990712	th17_SE_107	1600
chr1	206865000	206866800	th17_ARR_364	chr1	206853196	206990712	th17_SE_107	1800
chr1	206871600	206871800	th17_ARR_365	chr1	206853196	206990712	th17_SE_107	200
chr1	206883000	206884200	th17_ARR_366	chr1	206853196	206990712	th17_SE_107	1200
chr1	206892400	206893600	th17_ARR_367	chr1	206853196	206990712	th17_SE_107	1200
chr1	206915800	206916600	th17_ARR_368	chr1	206853196	206990712	th17_SE_107	800
chr1	206917800	206918800	th17_ARR_369	chr1	206853196	206990712	th17_SE_107	1000
chr1	206970600	206973200	th17_ARR_370	chr1	206853196	206990712	th17_SE_107	2600
chr1	206982000	206982200	th17_ARR_371	chr1	206853196	206990712	th17_SE_107	200
chr1	212879000	212879600	th17_ARR_387	chr1	212870507	212902231	th17_SE_110	600
chr1	212886000	212886400	th17_ARR_388	chr1	212870507	212902231	th17_SE_110	400
chr1	212900400	212902200	th17_ARR_389	chr1	212870507	212902231	th17_SE_110	1800
chr1	223890400	223890800	th17_ARR_393	chr1	223888730	223937066	th17_SE_111	400
chr1	223891000	223891200	th17_ARR_394	chr1	223888730	223937066	th17_SE_111	200
chr1	235124200	235125400	th17_ARR_412	chr1	235090865	235125213	th17_SE_116	1013
chr1	19235600	19236000	th17_ARR_34	chr1	19228444	19283698	th17_SE_13	400
chr1	19922000	19922800	th17_ARR_39	chr1	19922473	19933169	th17_SE_15	327
chr1	22092600	22093000	th17_ARR_44	chr1	22087906	22110335	th17_SE_17	400
chr1	25343400	25345200	th17_ARR_51	chr1	25343983	25360984	th17_SE_22	1217
chr1	27094200	27094600	th17_ARR_59	chr1	27018570	27098367	th17_SE_25	400
chr1	39702600	39703200	th17_ARR_85	chr1	39648760	39759281	th17_SE_34	600
chr1	66827400	66828600	th17_ARR_126	chr1	66796152	66846530	th17_SE_41	1200
chr1	90153600	90155200	th17_ARR_162	chr1	90067881	90164521	th17_SE_43	1600
chr1	100892400	100892600	th17_ARR_177	chr1	100816430	100928665	th17_SE_45	200
chr1	100894000	100894600	th17_ARR_178	chr1	100816430	100928665	th17_SE_45	600
chr1	111197000	111197400	th17_ARR_188	chr1	111162149	111217961	th17_SE_48	400
chr1	113189800	113190400	th17_ARR_191	chr1	113159618	113195941	th17_SE_52	600
chr1	7975600	7977200	th17_ARR_18	chr1	7975428	8042607	th17_SE_6	1600
chr1	7980400	7981200	th17_ARR_19	chr1	7975428	8042607	th17_SE_6	800
chr1	8042400	8042800	th17_ARR_20	chr1	7975428	8042607	th17_SE_6	207
chr1	150568400	150569800	th17_ARR_219	chr1	150568370	150602605	th17_SE_61	1400
chr1	150598200	150599000	th17_ARR_220	chr1	150568370	150602605	th17_SE_61	800
chr1	151773000	151773600	th17_ARR_225	chr1	151762226	151830310	th17_SE_63	600
chr1	151775400	151776000	th17_ARR_226	chr1	151762226	151830310	th17_SE_63	600
chr1	151818800	151819600	th17_ARR_227	chr1	151762226	151830310	th17_SE_63	800
chr1	151820400	151821600	th17_ARR_228	chr1	151762226	151830310	th17_SE_63	1200
chr1	151821800	151822000	th17_ARR_229	chr1	151762226	151830310	th17_SE_63	200
chr1	154140200	154141000	th17_ARR_235	chr1	154127110	154156082	th17_SE_68	800
chr1	8926800	8927400	th17_ARR_24	chr1	8922311	8940410	th17_SE_7	600
chr1	156070200	156070600	th17_ARR_242	chr1	156065374	156100454	th17_SE_74	400
chr1	156172200	156172600	th17_ARR_243	chr1	156163011	156195149	th17_SE_75	400
chr1	156191000	156193600	th17_ARR_244	chr1	156163011	156195149	th17_SE_75	2600
chr1	156446800	156447600	th17_ARR_245	chr1	156446629	156475903	th17_SE_76	800
chr1	156771800	156772600	th17_ARR_246	chr1	156770766	156787213	th17_SE_78	800
chr1	156774000	156775000	th17_ARR_247	chr1	156770766	156787213	th17_SE_78	1000
chr1	156777000	156779800	th17_ARR_248	chr1	156770766	156787213	th17_SE_78	2800
chr1	159057800	159062600	th17_ARR_254	chr1	159009936	159062571	th17_SE_80	4771
chr1	160513000	160513200	th17_ARR_262	chr1	160509819	160550764	th17_SE_82	200
chr1	160585600	160587200	th17_ARR_263	chr1	160576312	160618456	th17_SE_83	1600
chr1	160588000	160590400	th17_ARR_264	chr1	160576312	160618456	th17_SE_83	2400
chr1	160647600	160648000	th17_ARR_265	chr1	160633504	160683181	th17_SE_84	400
chr1	167595200	167595400	th17_ARR_270	chr1	167585929	167670242	th17_SE_89	200
chr1	167651600	167653600	th17_ARR_271	chr1	167585929	167670242	th17_SE_89	2000
chr1	167659000	167659400	th17_ARR_272	chr1	167585929	167670242	th17_SE_89	400
chr1	172674800	172675400	th17_ARR_288	chr1	172665246	172678670	th17_SE_92	600
chr1	179836800	179837200	th17_ARR_299	chr1	179836999	179857469	th17_SE_94	201
chr1	193441400	193441600	th17_ARR_316	chr1	193417565	193467769	th17_SE_96	200
chr1	193444600	193445400	th17_ARR_317	chr1	193417565	193467769	th17_SE_96	800
chr1	193451000	193452000	th17_ARR_318	chr1	193417565	193467769	th17_SE_96	1000
chr1	193455600	193456600	th17_ARR_319	chr1	193417565	193467769	th17_SE_96	1000
chr1	193462600	193463800	th17_ARR_320	chr1	193417565	193467769	th17_SE_96	1200
chr1	193465000	193465600	th17_ARR_321	chr1	193417565	193467769	th17_SE_96	600
chr1	200834400	200837200	th17_ARR_342	chr1	200829417	200860359	th17_SE_99	2800
chr1	200844400	200845400	th17_ARR_343	chr1	200829417	200860359	th17_SE_99	1000
chr1	200849000	200852000	th17_ARR_344	chr1	200829417	200860359	th17_SE_99	3000
chr1	200852200	200854400	th17_ARR_345	chr1	200829417	200860359	th17_SE_99	2200
chr10	1081600	1082800	th17_ARR_432	chr10	1081833	1110205	th17_SE_120	967
chr10	3921200	3922000	th17_ARR_442	chr10	3890073	3945339	th17_SE_123	800
chr10	3931400	3931600	th17_ARR_443	chr10	3890073	3945339	th17_SE_123	200
chr10	6150600	6154200	th17_ARR_456	chr10	6146748	6247083	th17_SE_125	3600
chr10	6170800	6173400	th17_ARR_457	chr10	6146748	6247083	th17_SE_125	2600
chr10	6226800	6227600	th17_ARR_458	chr10	6146748	6247083	th17_SE_125	800
chr10	6227800	6230800	th17_ARR_459	chr10	6146748	6247083	th17_SE_125	3000
chr10	6237400	6237600	th17_ARR_460	chr10	6146748	6247083	th17_SE_125	200
chr10	6525000	6525800	th17_ARR_466	chr10	6514784	6635807	th17_SE_126	800
chr10	6556000	6557600	th17_ARR_467	chr10	6514784	6635807	th17_SE_126	1600
chr10	11328200	11328600	th17_ARR_482	chr10	11183159	11337996	th17_SE_127	400
chr10	17260200	17260600	th17_ARR_496	chr10	17242172	17278495	th17_SE_130	400
chr10	32649200	32649600	th17_ARR_523	chr10	32559275	32669089	th17_SE_135	400
chr10	33381200	33381600	th17_ARR_527	chr10	33376040	33443397	th17_SE_136	400
chr10	33383200	33383600	th17_ARR_528	chr10	33376040	33443397	th17_SE_136	400
chr10	33391800	33392000	th17_ARR_529	chr10	33376040	33443397	th17_SE_136	200
chr10	33392400	33392800	th17_ARR_530	chr10	33376040	33443397	th17_SE_136	400
chr10	33395400	33395600	th17_ARR_531	chr10	33376040	33443397	th17_SE_136	200
chr10	50380400	50380800	th17_ARR_549	chr10	50374679	50403509	th17_SE_138	400
chr10	50384200	50384400	th17_ARR_550	chr10	50374679	50403509	th17_SE_138	200
chr10	50401800	50403200	th17_ARR_551	chr10	50374679	50403509	th17_SE_138	1400
chr10	64570400	64576200	th17_ARR_567	chr10	64563838	64578891	th17_SE_140	5800
chr10	70855200	70856800	th17_ARR_580	chr10	70845806	70864830	th17_SE_141	1600
chr10	70859600	70860600	th17_ARR_581	chr10	70845806	70864830	th17_SE_141	1000
chr10	73470800	73471400	th17_ARR_591	chr10	73468234	73534637	th17_SE_143	600
chr10	73479000	73479200	th17_ARR_592	chr10	73468234	73534637	th17_SE_143	200
chr10	90742600	90743000	th17_ARR_616	chr10	90734511	90775578	th17_SE_149	400
chr10	90744000	90744400	th17_ARR_617	chr10	90734511	90775578	th17_SE_149	400
chr10	99181800	99182000	th17_ARR_628	chr10	99159854	99214842	th17_SE_150	200
chr10	99191200	99191400	th17_ARR_629	chr10	99159854	99214842	th17_SE_150	200
chr10	105650000	105650600	th17_ARR_641	chr10	105644425	105678911	th17_SE_155	600
chr10	105653600	105656200	th17_ARR_642	chr10	105644425	105678911	th17_SE_155	2600
chr10	112122000	112122200	th17_ARR_648	chr10	112112834	112124973	th17_SE_156	200
chr10	112267800	112268600	th17_ARR_654	chr10	112255462	112273957	th17_SE_157	800
chr10	112271400	112273800	th17_ARR_655	chr10	112255462	112273957	th17_SE_157	2400
chr10	112656000	112656400	th17_ARR_660	chr10	112602635	112663652	th17_SE_158	400
chr10	112656800	112657400	th17_ARR_661	chr10	112602635	112663652	th17_SE_158	600
chr11	12160000	12160600	th17_ARR_718	chr11	12155830	12230484	th17_SE_166	600
chr11	12171000	12173600	th17_ARR_719	chr11	12155830	12230484	th17_SE_166	2600
chr11	12188200	12189400	th17_ARR_720	chr11	12155830	12230484	th17_SE_166	1200
chr11	12201000	12201200	th17_ARR_721	chr11	12155830	12230484	th17_SE_166	200
chr11	12223800	12224200	th17_ARR_722	chr11	12155830	12230484	th17_SE_166	400
chr11	12227800	12230000	th17_ARR_723	chr11	12155830	12230484	th17_SE_166	2200
chr11	13311800	13312000	th17_ARR_725	chr11	13298105	13370049	th17_SE_167	200
chr11	13312200	13313800	th17_ARR_726	chr11	13298105	13370049	th17_SE_167	1600
chr11	13332800	13333000	th17_ARR_727	chr11	13298105	13370049	th17_SE_167	200
chr11	13350600	13352000	th17_ARR_728	chr11	13298105	13370049	th17_SE_167	1400
chr11	13358000	13358600	th17_ARR_729	chr11	13298105	13370049	th17_SE_167	600
chr11	13368200	13368400	th17_ARR_730	chr11	13298105	13370049	th17_SE_167	200
chr11	18420600	18422000	th17_ARR_741	chr11	18404171	18421184	th17_SE_168	584
chr11	35089400	35089600	th17_ARR_752	chr11	35087696	35110008	th17_SE_169	200
chr11	35228400	35228600	th17_ARR_753	chr11	35144004	35239293	th17_SE_170	200
chr11	44606400	44606800	th17_ARR_758	chr11	44580944	44634691	th17_SE_171	400
chr11	60765200	60765400	th17_ARR_772	chr11	60737956	60897551	th17_SE_177	200
chr11	62300600	62301200	th17_ARR_777	chr11	62288560	62342284	th17_SE_178	600
chr11	62331200	62331600	th17_ARR_778	chr11	62288560	62342284	th17_SE_178	400
chr11	62333200	62334200	th17_ARR_779	chr11	62288560	62342284	th17_SE_178	1000
chr11	62334400	62335400	th17_ARR_780	chr11	62288560	62342284	th17_SE_178	1000
chr11	65828000	65829600	th17_ARR_794	chr11	65812440	65849668	th17_SE_192	1600
chr11	65830200	65830600	th17_ARR_795	chr11	65812440	65849668	th17_SE_192	400
chr11	67066200	67066800	th17_ARR_799	chr11	67033417	67085881	th17_SE_195	600
chr11	67267800	67269000	th17_ARR_801	chr11	67249791	67276544	th17_SE_197	1200
chr11	73735800	73736200	th17_ARR_807	chr11	73680226	73737098	th17_SE_199	400
chr11	73736600	73737400	th17_ARR_808	chr11	73680226	73737098	th17_SE_199	498
chr11	118071000	118074200	th17_ARR_862	chr11	118069099	118123651	th17_SE_205	3200
chr11	118075000	118078800	th17_ARR_863	chr11	118069099	118123651	th17_SE_205	3800
chr11	118103800	118104400	th17_ARR_864	chr11	118069099	118123651	th17_SE_205	600
chr11	128218000	128218200	th17_ARR_876	chr11	128158242	128250007	th17_SE_212	200
chr11	128230800	128231800	th17_ARR_877	chr11	128158242	128250007	th17_SE_212	1000
chr11	128613600	128614800	th17_ARR_878	chr11	128562927	128682691	th17_SE_214	1200
chr12	6852200	6852600	th17_ARR_896	chr12	6851632	6902601	th17_SE_219	400
chr12	6884400	6885200	th17_ARR_897	chr12	6851632	6902601	th17_SE_219	800
chr12	9919400	9920200	th17_ARR_907	chr12	9889916	9920035	th17_SE_223	635
chr12	12159400	12159600	th17_ARR_917	chr12	12150993	12186348	th17_SE_224	200
chr12	12582000	12583200	th17_ARR_920	chr12	12581884	12688025	th17_SE_225	1200
chr12	12583800	12584200	th17_ARR_921	chr12	12581884	12688025	th17_SE_225	400
chr12	12585800	12587400	th17_ARR_922	chr12	12581884	12688025	th17_SE_225	1600
chr12	12623400	12624600	th17_ARR_923	chr12	12581884	12688025	th17_SE_225	1200
chr12	12648600	12650600	th17_ARR_924	chr12	12581884	12688025	th17_SE_225	2000
chr12	12673800	12674000	th17_ARR_925	chr12	12581884	12688025	th17_SE_225	200
chr12	47795400	47796000	th17_ARR_954	chr12	47783839	47821111	th17_SE_234	600
chr12	47808600	47809000	th17_ARR_955	chr12	47783839	47821111	th17_SE_234	400
chr12	47813600	47814200	th17_ARR_956	chr12	47783839	47821111	th17_SE_234	600
chr12	47818600	47818800	th17_ARR_957	chr12	47783839	47821111	th17_SE_234	200
chr12	49317000	49318400	th17_ARR_963	chr12	49310872	49329439	th17_SE_236	1400
chr12	49320400	49320600	th17_ARR_964	chr12	49310872	49329439	th17_SE_236	200
chr12	52439200	52440400	th17_ARR_969	chr12	52416615	52448011	th17_SE_238	1200
chr12	55352800	55353600	th17_ARR_980	chr12	55326251	55386620	th17_SE_240	800
chr12	56536800	56537400	th17_ARR_984	chr12	56496783	56555779	th17_SE_242	600
chr12	57051400	57051600	th17_ARR_985	chr12	57022238	57051428	th17_SE_244	28
chr12	58120000	58120200	th17_ARR_986	chr12	58117104	58187618	th17_SE_248	200
chr12	58172200	58172600	th17_ARR_987	chr12	58117104	58187618	th17_SE_248	400
chr12	72030200	72030800	th17_ARR_1011	chr12	72030618	72059699	th17_SE_252	182
chr12	76419600	76420200	th17_ARR_1018	chr12	76413109	76426493	th17_SE_254	600
chr12	76420400	76421200	th17_ARR_1019	chr12	76413109	76426493	th17_SE_254	800
chr12	92266600	92267000	th17_ARR_1039	chr12	92264220	92273446	th17_SE_255	400
chr12	92992200	92993000	th17_ARR_1044	chr12	92986217	93002103	th17_SE_258	800
chr12	92995600	92999200	th17_ARR_1045	chr12	92986217	93002103	th17_SE_258	3600
chr12	96595000	96596600	th17_ARR_1070	chr12	96586777	96662797	th17_SE_259	1600
chr12	96618800	96621800	th17_ARR_1071	chr12	96586777	96662797	th17_SE_259	3000
chr12	109046400	109046600	th17_ARR_1094	chr12	109009734	109058464	th17_SE_263	200
chr12	110411200	110411600	th17_ARR_1096	chr12	110405230	110486896	th17_SE_264	400
chr12	110427200	110427400	th17_ARR_1097	chr12	110405230	110486896	th17_SE_264	200
chr12	110428000	110428400	th17_ARR_1098	chr12	110405230	110486896	th17_SE_264	400
chr12	110479200	110479800	th17_ARR_1099	chr12	110405230	110486896	th17_SE_264	600
chr12	111837000	111838000	th17_ARR_1103	chr12	111837035	111887460	th17_SE_266	965
chr12	118471400	118472400	th17_ARR_1112	chr12	118470427	118500672	th17_SE_267	1000
chr12	118472800	118473400	th17_ARR_1113	chr12	118470427	118500672	th17_SE_267	600
chr12	118482000	118482800	th17_ARR_1114	chr12	118470427	118500672	th17_SE_267	800
chr13	77592200	77592400	th17_ARR_1222	chr13	77564477	77601720	th17_SE_286	200
chr13	99119000	99120200	th17_ARR_1231	chr13	99119276	99230104	th17_SE_287	924
chr13	99123600	99124000	th17_ARR_1232	chr13	99119276	99230104	th17_SE_287	400
chr13	99884800	99885400	th17_ARR_1238	chr13	99843910	99891867	th17_SE_288	600
chr13	99921000	99921800	th17_ARR_1239	chr13	99907338	100040575	th17_SE_289	800
chr13	99998400	100000400	th17_ARR_1240	chr13	99907338	100040575	th17_SE_289	2000
chr14	20954200	20954400	th17_ARR_1261	chr14	20922224	20959002	th17_SE_292	200
chr14	50336400	50336800	th17_ARR_1296	chr14	50318710	50378675	th17_SE_302	400
chr14	50358000	50358200	th17_ARR_1297	chr14	50318710	50378675	th17_SE_302	200
chr14	50377600	50378000	th17_ARR_1298	chr14	50318710	50378675	th17_SE_302	400
chr14	50452600	50454200	th17_ARR_1300	chr14	50436899	50470800	th17_SE_303	1600
chr14	50459000	50460600	th17_ARR_1301	chr14	50436899	50470800	th17_SE_303	1600
chr14	52358400	52358600	th17_ARR_1304	chr14	52312504	52381969	th17_SE_306	200
chr14	61997000	61997800	th17_ARR_1318	chr14	61904791	62032899	th17_SE_308	800
chr14	61998600	62001600	th17_ARR_1319	chr14	61904791	62032899	th17_SE_308	3000
chr14	62003800	62004800	th17_ARR_1320	chr14	61904791	62032899	th17_SE_308	1000
chr14	62028200	62031000	th17_ARR_1321	chr14	61904791	62032899	th17_SE_308	2800
chr14	62032600	62033200	th17_ARR_1322	chr14	61904791	62032899	th17_SE_308	299
chr14	65198400	65199200	th17_ARR_1328	chr14	65163159	65225574	th17_SE_310	800
chr14	65200000	65204200	th17_ARR_1329	chr14	65163159	65225574	th17_SE_310	4200
chr14	65216400	65216800	th17_ARR_1330	chr14	65163159	65225574	th17_SE_310	400
chr14	70175400	70175800	th17_ARR_1351	chr14	70133831	70195666	th17_SE_314	400
chr14	70179000	70179800	th17_ARR_1352	chr14	70133831	70195666	th17_SE_314	800
chr14	70195400	70196000	th17_ARR_1353	chr14	70133831	70195666	th17_SE_314	266
chr14	75996600	75996800	th17_ARR_1370	chr14	75980492	76045116	th17_SE_317	200
chr14	76017000	76018000	th17_ARR_1371	chr14	75980492	76045116	th17_SE_317	1000
chr14	76025400	76029200	th17_ARR_1372	chr14	75980492	76045116	th17_SE_317	3800
chr14	88457000	88457600	th17_ARR_1381	chr14	88453356	88512396	th17_SE_319	600
chr14	88483400	88485000	th17_ARR_1382	chr14	88453356	88512396	th17_SE_319	1600
chr14	88495400	88495800	th17_ARR_1383	chr14	88453356	88512396	th17_SE_319	400
chr14	88504800	88505400	th17_ARR_1384	chr14	88453356	88512396	th17_SE_319	600
chr14	90855200	90855400	th17_ARR_1388	chr14	90848196	90875839	th17_SE_320	200
chr14	90875800	90876200	th17_ARR_1389	chr14	90848196	90875839	th17_SE_320	39
chr14	94431400	94431600	th17_ARR_1398	chr14	94420517	94445347	th17_SE_322	200
chr14	94438400	94438800	th17_ARR_1399	chr14	94420517	94445347	th17_SE_322	400
chr14	102331600	102332000	th17_ARR_1417	chr14	102275527	102347052	th17_SE_328	400
chr15	38820400	38820800	th17_ARR_1433	chr15	38777494	38857717	th17_SE_334	400
chr15	39932600	39935400	th17_ARR_1436	chr15	39914832	39936506	th17_SE_336	2800
chr15	39935800	39936000	th17_ARR_1437	chr15	39914832	39936506	th17_SE_336	200
chr15	55540200	55540600	th17_ARR_1469	chr15	55513113	55583040	th17_SE_341	400
chr15	55550400	55550800	th17_ARR_1470	chr15	55513113	55583040	th17_SE_341	400
chr15	55564800	55565200	th17_ARR_1471	chr15	55513113	55583040	th17_SE_341	400
chr15	60810400	60813600	th17_ARR_1486	chr15	60797015	60885340	th17_SE_342	3200
chr15	60814000	60815000	th17_ARR_1487	chr15	60797015	60885340	th17_SE_342	1000
chr15	60852800	60853000	th17_ARR_1488	chr15	60797015	60885340	th17_SE_342	200
chr15	60991600	60999200	th17_ARR_1493	chr15	60984468	61033964	th17_SE_343	7600
chr15	61000800	61001000	th17_ARR_1494	chr15	60984468	61033964	th17_SE_343	200
chr15	61015600	61015800	th17_ARR_1495	chr15	60984468	61033964	th17_SE_343	200
chr15	61023200	61024200	th17_ARR_1496	chr15	60984468	61033964	th17_SE_343	1000
chr15	61032400	61033600	th17_ARR_1497	chr15	60984468	61033964	th17_SE_343	1200
chr15	61053000	61054600	th17_ARR_1498	chr15	61052846	61137468	th17_SE_344	1600
chr15	61061600	61062200	th17_ARR_1499	chr15	61052846	61137468	th17_SE_344	600
chr15	61064800	61065200	th17_ARR_1500	chr15	61052846	61137468	th17_SE_344	400
chr15	61066400	61069000	th17_ARR_1501	chr15	61052846	61137468	th17_SE_344	2600
chr15	61070400	61073800	th17_ARR_1502	chr15	61052846	61137468	th17_SE_344	3400
chr15	61077000	61078400	th17_ARR_1503	chr15	61052846	61137468	th17_SE_344	1400
chr15	61078800	61082800	th17_ARR_1504	chr15	61052846	61137468	th17_SE_344	4000
chr15	61085600	61089200	th17_ARR_1505	chr15	61052846	61137468	th17_SE_344	3600
chr15	61095200	61096200	th17_ARR_1506	chr15	61052846	61137468	th17_SE_344	1000
chr15	61105200	61105600	th17_ARR_1507	chr15	61052846	61137468	th17_SE_344	400
chr15	61106800	61107600	th17_ARR_1508	chr15	61052846	61137468	th17_SE_344	800
chr15	61110600	61113800	th17_ARR_1509	chr15	61052846	61137468	th17_SE_344	3200
chr15	61114400	61115800	th17_ARR_1510	chr15	61052846	61137468	th17_SE_344	1400
chr15	61129600	61131200	th17_ARR_1511	chr15	61052846	61137468	th17_SE_344	1600
chr15	63761800	63762000	th17_ARR_1522	chr15	63761776	63808058	th17_SE_346	200
chr15	72508200	72508600	th17_ARR_1536	chr15	72497342	72530425	th17_SE_350	400
chr15	75896800	75897200	th17_ARR_1548	chr15	75890494	75940651	th17_SE_355	400
chr15	85308200	85308400	th17_ARR_1556	chr15	85247939	85315252	th17_SE_360	200
chr15	91350200	91351200	th17_ARR_1570	chr15	91350241	91421129	th17_SE_364	959
chr15	91383600	91384600	th17_ARR_1571	chr15	91350241	91421129	th17_SE_364	1000
chr15	91402400	91403400	th17_ARR_1572	chr15	91350241	91421129	th17_SE_364	1000
chr15	91407200	91407600	th17_ARR_1573	chr15	91350241	91421129	th17_SE_364	400
chr15	91415800	91421000	th17_ARR_1574	chr15	91350241	91421129	th17_SE_364	5200
chr16	9210800	9212000	th17_ARR_1610	chr16	9161783	9222797	th17_SE_369	1200
chr16	30066400	30067200	th17_ARR_1643	chr16	30064087	30108156	th17_SE_378	800
chr16	30445200	30446400	th17_ARR_1644	chr16	30365300	30500942	th17_SE_379	1200
chr16	31882800	31883000	th17_ARR_1649	chr16	31872611	31900984	th17_SE_382	200
chr16	31895000	31896000	th17_ARR_1650	chr16	31872611	31900984	th17_SE_382	1000
chr16	31897600	31898600	th17_ARR_1651	chr16	31872611	31900984	th17_SE_382	1000
chr16	50297600	50298000	th17_ARR_1658	chr16	50297694	50373398	th17_SE_383	306
chr16	67269400	67271400	th17_ARR_1673	chr16	67257616	67282618	th17_SE_388	2000
chr16	79319200	79322400	th17_ARR_1716	chr16	79300163	79321525	th17_SE_396	2325
chr16	79639600	79640400	th17_ARR_1724	chr16	79623408	79675143	th17_SE_397	800
chr16	88017000	88019000	th17_ARR_1748	chr16	87984049	88020161	th17_SE_400	2000
chr16	88019800	88020400	th17_ARR_1749	chr16	87984049	88020161	th17_SE_400	361
chr16	88803600	88804600	th17_ARR_1753	chr16	88803414	88878999	th17_SE_402	1000
chr16	88831400	88832000	th17_ARR_1754	chr16	88803414	88878999	th17_SE_402	600
chr17	8827800	8828400	th17_ARR_1784	chr17	8818758	8869343	th17_SE_413	600
chr17	8829200	8829600	th17_ARR_1785	chr17	8818758	8869343	th17_SE_413	400
chr17	17033200	17034000	th17_ARR_1790	chr17	17005553	17090613	th17_SE_415	800
chr17	17053200	17053800	th17_ARR_1791	chr17	17005553	17090613	th17_SE_415	600
chr17	17054600	17059400	th17_ARR_1792	chr17	17005553	17090613	th17_SE_415	4800
chr17	34880000	34881200	th17_ARR_1816	chr17	34879853	34908364	th17_SE_425	1200
chr17	37918200	37919600	th17_ARR_1824	chr17	37909303	37982417	th17_SE_428	1400
chr17	38511000	38511600	th17_ARR_1826	chr17	38462464	38511167	th17_SE_431	167
chr17	38781600	38781800	th17_ARR_1830	chr17	38752322	38786086	th17_SE_433	200
chr17	39829400	39829800	th17_ARR_1831	chr17	39821748	39847502	th17_SE_434	400
chr17	40413800	40414600	th17_ARR_1836	chr17	40387265	40446633	th17_SE_435	800
chr17	40434800	40436200	th17_ARR_1837	chr17	40387265	40446633	th17_SE_435	1400
chr17	40444800	40448400	th17_ARR_1838	chr17	40387265	40446633	th17_SE_435	1833
chr17	41419400	41420000	th17_ARR_1843	chr17	41418852	41447398	th17_SE_436	600
chr17	43219000	43219200	th17_ARR_1847	chr17	43209342	43250524	th17_SE_438	200
chr17	49003400	49005400	th17_ARR_1858	chr17	48979823	49022193	th17_SE_444	2000
chr17	57837200	57837600	th17_ARR_1877	chr17	57829013	57877008	th17_SE_447	400
chr17	57837800	57838000	th17_ARR_1878	chr17	57829013	57877008	th17_SE_447	200
chr17	57842400	57842800	th17_ARR_1879	chr17	57829013	57877008	th17_SE_447	400
chr17	57875200	57876200	th17_ARR_1880	chr17	57829013	57877008	th17_SE_447	1000
chr17	62064400	62064600	th17_ARR_1891	chr17	62062094	62103538	th17_SE_450	200
chr17	62067200	62068400	th17_ARR_1892	chr17	62062094	62103538	th17_SE_450	1200
chr17	62069600	62070400	th17_ARR_1893	chr17	62062094	62103538	th17_SE_450	800
chr17	62136000	62146200	th17_ARR_1894	chr17	62119238	62172095	th17_SE_451	10200
chr17	73237800	73241000	th17_ARR_1920	chr17	73224516	73268822	th17_SE_458	3200
chr17	78824600	78824800	th17_ARR_1950	chr17	78784921	78867676	th17_SE_469	200
chr17	78829800	78832200	th17_ARR_1951	chr17	78784921	78867676	th17_SE_469	2400
chr17	80185000	80185800	th17_ARR_1957	chr17	80158357	80293243	th17_SE_471	800
chr17	80191000	80191400	th17_ARR_1958	chr17	80158357	80293243	th17_SE_471	400
chr17	80239000	80241800	th17_ARR_1959	chr17	80158357	80293243	th17_SE_471	2800
chr18	2993000	2993200	th17_ARR_1967	chr18	2954879	3013779	th17_SE_474	200
chr18	3276200	3276600	th17_ARR_1969	chr18	3245695	3279393	th17_SE_475	400
chr18	3599200	3599600	th17_ARR_1973	chr18	3593057	3606562	th17_SE_477	400
chr18	9087200	9087400	th17_ARR_1982	chr18	9065946	9185766	th17_SE_478	200
chr18	9100800	9101000	th17_ARR_1983	chr18	9065946	9185766	th17_SE_478	200
chr18	21567000	21568000	th17_ARR_1995	chr18	21566384	21661074	th17_SE_481	1000
chr18	21568600	21569400	th17_ARR_1996	chr18	21566384	21661074	th17_SE_481	800
chr18	21653000	21653200	th17_ARR_1997	chr18	21566384	21661074	th17_SE_481	200
chr18	21660600	21661200	th17_ARR_1998	chr18	21566384	21661074	th17_SE_481	474
chr18	60922000	60922200	th17_ARR_2038	chr18	60920932	60988301	th17_SE_486	200
chr18	60937400	60937800	th17_ARR_2039	chr18	60920932	60988301	th17_SE_486	400
chr18	74856400	74856600	th17_ARR_2048	chr18	74810887	74859430	th17_SE_489	200
chr19	1126000	1126800	th17_ARR_2054	chr19	1057320	1136794	th17_SE_491	800
chr19	3161400	3161800	th17_ARR_2061	chr19	3131102	3161559	th17_SE_497	159
chr19	6639200	6640400	th17_ARR_2071	chr19	6638953	6679480	th17_SE_501	1200
chr19	6651800	6653400	th17_ARR_2072	chr19	6638953	6679480	th17_SE_501	1600
chr19	6665800	6666600	th17_ARR_2073	chr19	6638953	6679480	th17_SE_501	800
chr19	6672000	6672400	th17_ARR_2074	chr19	6638953	6679480	th17_SE_501	400
chr19	6677400	6679600	th17_ARR_2075	chr19	6638953	6679480	th17_SE_501	2080
chr19	10211200	10211400	th17_ARR_2088	chr19	10196295	10230741	th17_SE_503	200
chr19	12880800	12881000	th17_ARR_2092	chr19	12868500	12917846	th17_SE_508	200
chr19	18580600	18581600	th17_ARR_2110	chr19	18580759	18633936	th17_SE_518	841
chr19	18601200	18601800	th17_ARR_2111	chr19	18580759	18633936	th17_SE_518	600
chr19	18629600	18629800	th17_ARR_2112	chr19	18580759	18633936	th17_SE_518	200
chr19	19715600	19715800	th17_ARR_2116	chr19	19700021	19754892	th17_SE_520	200
chr19	30178000	30178600	th17_ARR_2118	chr19	30153108	30181835	th17_SE_521	600
chr19	30179000	30179400	th17_ARR_2119	chr19	30153108	30181835	th17_SE_521	400
chr19	39151400	39152200	th17_ARR_2135	chr19	39125526	39188989	th17_SE_526	800
chr19	41100200	41101000	th17_ARR_2144	chr19	41075866	41131565	th17_SE_531	800
chr19	41794800	41795200	th17_ARR_2147	chr19	41790258	41882736	th17_SE_534	400
chr19	42618200	42618600	th17_ARR_2148	chr19	42612822	42637626	th17_SE_537	400
chr19	42690400	42690600	th17_ARR_2149	chr19	42680585	42807084	th17_SE_538	200
chr19	45949400	45949600	th17_ARR_2155	chr19	45942360	46019517	th17_SE_540	200
chr19	50185200	50186000	th17_ARR_2170	chr19	50142973	50185775	th17_SE_548	575
chr19	50394400	50394600	th17_ARR_2171	chr19	50369506	50441187	th17_SE_549	200
chr19	50396000	50397000	th17_ARR_2172	chr19	50369506	50441187	th17_SE_549	1000
chr19	50415800	50416400	th17_ARR_2173	chr19	50369506	50441187	th17_SE_549	600
chr19	50423800	50429000	th17_ARR_2174	chr19	50369506	50441187	th17_SE_549	5200
chr2	8675200	8677600	th17_ARR_2207	chr2	8676291	8687393	th17_SE_556	1309
chr2	9890800	9891800	th17_ARR_2217	chr2	9876099	9904635	th17_SE_557	1000
chr2	9900200	9901600	th17_ARR_2218	chr2	9876099	9904635	th17_SE_557	1400
chr2	9903400	9904600	th17_ARR_2219	chr2	9876099	9904635	th17_SE_557	1200
chr2	28637600	28638200	th17_ARR_2250	chr2	28612201	28653449	th17_SE_561	600
chr2	28653200	28654000	th17_ARR_2251	chr2	28612201	28653449	th17_SE_561	249
chr2	37797400	37798000	th17_ARR_2262	chr2	37795547	37911514	th17_SE_563	600
chr2	37846400	37847400	th17_ARR_2263	chr2	37795547	37911514	th17_SE_563	1000
chr2	37858200	37858400	th17_ARR_2264	chr2	37795547	37911514	th17_SE_563	200
chr2	38875200	38876000	th17_ARR_2273	chr2	38870807	38953005	th17_SE_564	800
chr2	38885400	38886800	th17_ARR_2274	chr2	38870807	38953005	th17_SE_564	1400
chr2	38904200	38905000	th17_ARR_2275	chr2	38870807	38953005	th17_SE_564	800
chr2	38922600	38923000	th17_ARR_2276	chr2	38870807	38953005	th17_SE_564	400
chr2	38934600	38934800	th17_ARR_2277	chr2	38870807	38953005	th17_SE_564	200
chr2	38953000	38953200	th17_ARR_2278	chr2	38870807	38953005	th17_SE_564	5
chr2	39339200	39339800	th17_ARR_2280	chr2	39311887	39370622	th17_SE_565	600
chr2	39340200	39340400	th17_ARR_2281	chr2	39311887	39370622	th17_SE_565	200
chr2	39360600	39360800	th17_ARR_2282	chr2	39311887	39370622	th17_SE_565	200
chr2	39361600	39362000	th17_ARR_2283	chr2	39311887	39370622	th17_SE_565	400
chr2	39366000	39371200	th17_ARR_2284	chr2	39311887	39370622	th17_SE_565	4622
chr2	42365600	42367400	th17_ARR_2290	chr2	42326857	42369605	th17_SE_566	1800
chr2	61099400	61099800	th17_ARR_2309	chr2	61094955	61127851	th17_SE_570	400
chr2	61125400	61127400	th17_ARR_2310	chr2	61094955	61127851	th17_SE_570	2000
chr2	85544400	85544600	th17_ARR_2331	chr2	85536065	85555760	th17_SE_578	200
chr2	98290000	98290400	th17_ARR_2349	chr2	98277209	98290390	th17_SE_584	390
chr2	99379600	99379800	th17_ARR_2354	chr2	99301538	99389440	th17_SE_587	200
chr2	102722000	102723600	th17_ARR_2373	chr2	102720310	102765528	th17_SE_590	1600
chr2	102727000	102734200	th17_ARR_2374	chr2	102720310	102765528	th17_SE_590	7200
chr2	102743200	102744600	th17_ARR_2375	chr2	102720310	102765528	th17_SE_590	1400
chr2	102745000	102745400	th17_ARR_2376	chr2	102720310	102765528	th17_SE_590	400
chr2	102753000	102757400	th17_ARR_2377	chr2	102720310	102765528	th17_SE_590	4400
chr2	102757600	102758200	th17_ARR_2378	chr2	102720310	102765528	th17_SE_590	600
chr2	102764600	102765600	th17_ARR_2379	chr2	102720310	102765528	th17_SE_590	928
chr2	109270400	109270600	th17_ARR_2387	chr2	109225348	109279154	th17_SE_592	200
chr2	134888800	134889000	th17_ARR_2408	chr2	134876126	135020955	th17_SE_595	200
chr2	134889400	134889600	th17_ARR_2409	chr2	134876126	135020955	th17_SE_595	200
chr2	134911600	134912200	th17_ARR_2410	chr2	134876126	135020955	th17_SE_595	600
chr2	134945800	134946000	th17_ARR_2411	chr2	134876126	135020955	th17_SE_595	200
chr2	134947600	134948200	th17_ARR_2412	chr2	134876126	135020955	th17_SE_595	600
chr2	134957800	134960400	th17_ARR_2413	chr2	134876126	135020955	th17_SE_595	2600
chr2	134996800	134998000	th17_ARR_2414	chr2	134876126	135020955	th17_SE_595	1200
chr2	134998600	134999000	th17_ARR_2415	chr2	134876126	135020955	th17_SE_595	400
chr2	149290600	149292400	th17_ARR_2451	chr2	149266228	149311398	th17_SE_596	1800
chr2	157185400	157188800	th17_ARR_2456	chr2	157187857	157201693	th17_SE_597	943
chr2	175420800	175421200	th17_ARR_2491	chr2	175418469	175500240	th17_SE_599	400
chr2	178095400	178095800	th17_ARR_2496	chr2	178075442	178107556	th17_SE_600	400
chr2	191759000	191759400	th17_ARR_2511	chr2	191740474	191776378	th17_SE_602	400
chr2	191775800	191776600	th17_ARR_2512	chr2	191740474	191776378	th17_SE_602	578
chr2	191889600	191890200	th17_ARR_2514	chr2	191860416	191943188	th17_SE_603	600
chr2	191891000	191891200	th17_ARR_2515	chr2	191860416	191943188	th17_SE_603	200
chr2	191902000	191904200	th17_ARR_2516	chr2	191860416	191943188	th17_SE_603	2200
chr2	191906200	191907000	th17_ARR_2517	chr2	191860416	191943188	th17_SE_603	800
chr2	191915800	191917800	th17_ARR_2518	chr2	191860416	191943188	th17_SE_603	2000
chr2	197143000	197143800	th17_ARR_2529	chr2	197093914	197154291	th17_SE_605	800
chr2	202003000	202003600	th17_ARR_2540	chr2	201980173	202023217	th17_SE_608	600
chr2	202008800	202009200	th17_ARR_2541	chr2	201980173	202023217	th17_SE_608	400
chr2	202011200	202011600	th17_ARR_2542	chr2	201980173	202023217	th17_SE_608	400
chr2	219117000	219118400	th17_ARR_2568	chr2	219080802	219157579	th17_SE_613	1400
chr2	228690600	228691800	th17_ARR_2575	chr2	228669253	228691616	th17_SE_617	1016
chr2	238594200	238594400	th17_ARR_2589	chr2	238581099	238662151	th17_SE_623	200
chr2	238625400	238626200	th17_ARR_2590	chr2	238581099	238662151	th17_SE_623	800
chr2	238626800	238627000	th17_ARR_2591	chr2	238581099	238662151	th17_SE_623	200
chr2	238629600	238631600	th17_ARR_2592	chr2	238581099	238662151	th17_SE_623	2000
chr2	238633800	238634600	th17_ARR_2593	chr2	238581099	238662151	th17_SE_623	800
chr2	238645600	238646200	th17_ARR_2594	chr2	238581099	238662151	th17_SE_623	600
chr20	3798200	3798400	th17_ARR_2617	chr20	3764259	3802035	th17_SE_627	200
chr20	4775200	4776000	th17_ARR_2621	chr20	4769547	4804431	th17_SE_628	800
chr20	30277200	30277600	th17_ARR_2635	chr20	30249477	30311930	th17_SE_631	400
chr20	30786400	30788000	th17_ARR_2638	chr20	30777387	30797826	th17_SE_632	1600
chr20	35210800	35211400	th17_ARR_2655	chr20	35200114	35236651	th17_SE_637	600
chr20	37450800	37452000	th17_ARR_2661	chr20	37432529	37522427	th17_SE_638	1200
chr20	37463600	37464200	th17_ARR_2662	chr20	37432529	37522427	th17_SE_638	600
chr20	37483400	37483600	th17_ARR_2663	chr20	37432529	37522427	th17_SE_638	200
chr20	37506400	37506600	th17_ARR_2664	chr20	37432529	37522427	th17_SE_638	200
chr20	37506800	37507000	th17_ARR_2665	chr20	37432529	37522427	th17_SE_638	200
chr20	37508200	37508600	th17_ARR_2666	chr20	37432529	37522427	th17_SE_638	400
chr20	37515000	37515400	th17_ARR_2667	chr20	37432529	37522427	th17_SE_638	400
chr20	43123600	43125800	th17_ARR_2668	chr20	43103967	43160713	th17_SE_640	2200
chr20	47326400	47326800	th17_ARR_2677	chr20	47303964	47445313	th17_SE_642	400
chr20	47344200	47345400	th17_ARR_2678	chr20	47303964	47445313	th17_SE_642	1200
chr20	47346200	47347200	th17_ARR_2679	chr20	47303964	47445313	th17_SE_642	1000
chr20	47421600	47423000	th17_ARR_2680	chr20	47303964	47445313	th17_SE_642	1400
chr20	47423200	47423400	th17_ARR_2681	chr20	47303964	47445313	th17_SE_642	200
chr20	50002400	50003800	th17_ARR_2695	chr20	50001347	50048804	th17_SE_646	1400
chr21	43815200	43815400	th17_ARR_2759	chr21	43808787	43846230	th17_SE_662	200
chr21	45498800	45499400	th17_ARR_2763	chr21	45474658	45510362	th17_SE_663	600
chr22	30658400	30658800	th17_ARR_2801	chr22	30658332	30723810	th17_SE_674	400
chr22	30675400	30675800	th17_ARR_2802	chr22	30658332	30723810	th17_SE_674	400
chr22	30682600	30684200	th17_ARR_2803	chr22	30658332	30723810	th17_SE_674	1600
chr22	32018400	32019200	th17_ARR_2808	chr22	32011471	32058737	th17_SE_676	800
chr22	32042000	32043800	th17_ARR_2809	chr22	32011471	32058737	th17_SE_676	1800
chr22	32048200	32048400	th17_ARR_2810	chr22	32011471	32058737	th17_SE_676	200
chr22	37534400	37536000	th17_ARR_2825	chr22	37515670	37560975	th17_SE_680	1600
chr22	39475800	39477400	th17_ARR_2834	chr22	39461706	39496894	th17_SE_686	1600
chr22	41834800	41835400	th17_ARR_2840	chr22	41827695	41844559	th17_SE_689	600
chr22	41838400	41838800	th17_ARR_2841	chr22	41827695	41844559	th17_SE_689	400
chr22	47118200	47118800	th17_ARR_2860	chr22	47101589	47189071	th17_SE_692	600
chr22	47121600	47122400	th17_ARR_2861	chr22	47101589	47189071	th17_SE_692	800
chr22	50185400	50185800	th17_ARR_2864	chr22	50182021	50264310	th17_SE_693	400
chr22	50317400	50317800	th17_ARR_2865	chr22	50311292	50340387	th17_SE_694	400
chr22	50352800	50353200	th17_ARR_2866	chr22	50352960	50364814	th17_SE_695	240
chr3	10273800	10274400	th17_ARR_2890	chr3	10265228	10326663	th17_SE_703	600
chr3	20104200	20104800	th17_ARR_2918	chr3	20079304	20125851	th17_SE_709	600
chr3	20106600	20106800	th17_ARR_2919	chr3	20079304	20125851	th17_SE_709	200
chr3	20109800	20111000	th17_ARR_2920	chr3	20079304	20125851	th17_SE_709	1200
chr3	39179600	39180800	th17_ARR_2947	chr3	39179852	39195964	th17_SE_713	948
chr3	48517000	48517400	th17_ARR_2965	chr3	48506666	48521007	th17_SE_716	400
chr3	49373000	49373200	th17_ARR_2966	chr3	49370635	49467063	th17_SE_718	200
chr3	50384000	50384200	th17_ARR_2968	chr3	50353464	50403242	th17_SE_720	200
chr3	56849400	56851600	th17_ARR_2977	chr3	56759300	56858143	th17_SE_725	2200
chr3	56854200	56854400	th17_ARR_2978	chr3	56759300	56858143	th17_SE_725	200
chr3	66529000	66530000	th17_ARR_2987	chr3	66518822	66551792	th17_SE_726	1000
chr3	66551600	66552800	th17_ARR_2988	chr3	66518822	66551792	th17_SE_726	192
chr3	69156200	69156400	th17_ARR_2991	chr3	69128296	69156354	th17_SE_727	154
chr3	98255000	98256400	th17_ARR_3009	chr3	98238132	98287357	th17_SE_729	1400
chr3	98258000	98258400	th17_ARR_3010	chr3	98238132	98287357	th17_SE_729	400
chr3	98259000	98260000	th17_ARR_3011	chr3	98238132	98287357	th17_SE_729	1000
chr3	107836800	107838000	th17_ARR_3047	chr3	107836723	107853250	th17_SE_732	1200
chr3	150465800	150466600	th17_ARR_3093	chr3	150455150	150485044	th17_SE_738	800
chr3	150472000	150472200	th17_ARR_3094	chr3	150455150	150485044	th17_SE_738	200
chr3	150472600	150473000	th17_ARR_3095	chr3	150455150	150485044	th17_SE_738	400
chr3	156853600	156853800	th17_ARR_3108	chr3	156845504	156879196	th17_SE_741	200
chr3	156869400	156870400	th17_ARR_3109	chr3	156845504	156879196	th17_SE_741	1000
chr3	169498400	169499600	th17_ARR_3112	chr3	169476831	169499399	th17_SE_742	999
chr3	184043400	184044000	th17_ARR_3142	chr3	184016238	184054509	th17_SE_743	600
chr3	186722200	186722400	th17_ARR_3147	chr3	186717717	186768520	th17_SE_745	200
chr4	1290600	1291000	th17_ARR_3188	chr4	1282792	1345639	th17_SE_748	400
chr4	1291600	1292000	th17_ARR_3189	chr4	1282792	1345639	th17_SE_748	400
chr4	1319400	1319800	th17_ARR_3190	chr4	1282792	1345639	th17_SE_748	400
chr4	1328800	1329200	th17_ARR_3191	chr4	1282792	1345639	th17_SE_748	400
chr4	1330200	1332200	th17_ARR_3192	chr4	1282792	1345639	th17_SE_748	2000
chr4	2941000	2941800	th17_ARR_3194	chr4	2924116	2966019	th17_SE_749	800
chr4	2943400	2945000	th17_ARR_3195	chr4	2924116	2966019	th17_SE_749	1600
chr4	6688400	6689400	th17_ARR_3202	chr4	6675193	6718856	th17_SE_750	1000
chr4	6704800	6705200	th17_ARR_3203	chr4	6675193	6718856	th17_SE_750	400
chr4	26094600	26095200	th17_ARR_3224	chr4	26074655	26095513	th17_SE_752	600
chr4	26095400	26095600	th17_ARR_3225	chr4	26074655	26095513	th17_SE_752	113
chr4	80983200	80984600	th17_ARR_3267	chr4	80979178	80999624	th17_SE_757	1400
chr4	80996800	80998400	th17_ARR_3268	chr4	80979178	80999624	th17_SE_757	1600
chr4	80999000	80999800	th17_ARR_3269	chr4	80979178	80999624	th17_SE_757	624
chr4	81101200	81101400	th17_ARR_3272	chr4	81091597	81124558	th17_SE_758	200
chr4	83344400	83345800	th17_ARR_3275	chr4	83344209	83358864	th17_SE_759	1400
chr4	103499000	103500200	th17_ARR_3304	chr4	103474832	103552158	th17_SE_762	1200
chr4	103506200	103509400	th17_ARR_3305	chr4	103474832	103552158	th17_SE_762	3200
chr4	103510200	103511800	th17_ARR_3306	chr4	103474832	103552158	th17_SE_762	1600
chr4	103514400	103516200	th17_ARR_3307	chr4	103474832	103552158	th17_SE_762	1800
chr4	103517400	103522200	th17_ARR_3308	chr4	103474832	103552158	th17_SE_762	4800
chr4	103527600	103529600	th17_ARR_3309	chr4	103474832	103552158	th17_SE_762	2000
chr4	103531600	103532000	th17_ARR_3310	chr4	103474832	103552158	th17_SE_762	400
chr4	103539800	103540000	th17_ARR_3311	chr4	103474832	103552158	th17_SE_762	200
chr4	103540400	103541400	th17_ARR_3312	chr4	103474832	103552158	th17_SE_762	1000
chr4	113191600	113192400	th17_ARR_3331	chr4	113191525	113224211	th17_SE_764	800
chr4	113192600	113192800	th17_ARR_3332	chr4	113191525	113224211	th17_SE_764	200
chr4	113193800	113194200	th17_ARR_3333	chr4	113191525	113224211	th17_SE_764	400
chr4	113197400	113198000	th17_ARR_3334	chr4	113191525	113224211	th17_SE_764	600
chr4	113198400	113198600	th17_ARR_3335	chr4	113191525	113224211	th17_SE_764	200
chr5	35839600	35841000	th17_ARR_3414	chr5	35810571	35884034	th17_SE_769	1400
chr5	40388600	40388800	th17_ARR_3422	chr5	40378721	40412165	th17_SE_772	200
chr5	40389000	40389200	th17_ARR_3423	chr5	40378721	40412165	th17_SE_772	200
chr5	40401400	40402600	th17_ARR_3424	chr5	40378721	40412165	th17_SE_772	1200
chr5	56513200	56513400	th17_ARR_3444	chr5	56467643	56522037	th17_SE_777	200
chr5	58295800	58296000	th17_ARR_3445	chr5	58293318	58336358	th17_SE_778	200
chr5	58303800	58304200	th17_ARR_3446	chr5	58293318	58336358	th17_SE_778	400
chr5	66322000	66322400	th17_ARR_3459	chr5	66298978	66328807	th17_SE_779	400
chr5	66326000	66330000	th17_ARR_3460	chr5	66298978	66328807	th17_SE_779	2807
chr5	75851400	75853200	th17_ARR_3482	chr5	75837330	75852975	th17_SE_781	1575
chr5	131394400	131395600	th17_ARR_3537	chr5	131390715	131453015	th17_SE_791	1200
chr5	131400600	131401200	th17_ARR_3538	chr5	131390715	131453015	th17_SE_791	600
chr5	131405800	131407400	th17_ARR_3539	chr5	131390715	131453015	th17_SE_791	1600
chr5	131408800	131409400	th17_ARR_3540	chr5	131390715	131453015	th17_SE_791	600
chr5	131409600	131411600	th17_ARR_3541	chr5	131390715	131453015	th17_SE_791	2000
chr5	131430200	131431800	th17_ARR_3542	chr5	131390715	131453015	th17_SE_791	1600
chr5	131445200	131445600	th17_ARR_3543	chr5	131390715	131453015	th17_SE_791	400
chr5	131448000	131448200	th17_ARR_3544	chr5	131390715	131453015	th17_SE_791	200
chr5	131449600	131451600	th17_ARR_3545	chr5	131390715	131453015	th17_SE_791	2000
chr5	131452200	131453600	th17_ARR_3546	chr5	131390715	131453015	th17_SE_791	815
chr5	133846400	133847600	th17_ARR_3555	chr5	133838527	133912826	th17_SE_794	1200
chr5	156601800	156602800	th17_ARR_3597	chr5	156568825	156790594	th17_SE_807	1000
chr5	156603200	156603600	th17_ARR_3598	chr5	156568825	156790594	th17_SE_807	400
chr5	156770400	156772200	th17_ARR_3599	chr5	156568825	156790594	th17_SE_807	1800
chr5	156913600	156915200	th17_ARR_3601	chr5	156906679	157011176	th17_SE_808	1600
chr5	156946800	156947000	th17_ARR_3602	chr5	156906679	157011176	th17_SE_808	200
chr5	156955000	156955600	th17_ARR_3603	chr5	156906679	157011176	th17_SE_808	600
chr5	156962000	156963000	th17_ARR_3604	chr5	156906679	157011176	th17_SE_808	1000
chr5	157008800	157010600	th17_ARR_3605	chr5	156906679	157011176	th17_SE_808	1800
chr5	179228800	179229400	th17_ARR_3640	chr5	179220463	179265149	th17_SE_817	600
chr6	2873000	2873400	th17_ARR_3648	chr6	2839370	2903758	th17_SE_820	400
chr6	13715600	13716000	th17_ARR_3658	chr6	13666617	13727242	th17_SE_822	400
chr6	13722800	13727200	th17_ARR_3659	chr6	13666617	13727242	th17_SE_822	4400
chr6	14705600	14708200	th17_ARR_3665	chr6	14705301	14756851	th17_SE_823	2600
chr6	14710600	14712400	th17_ARR_3666	chr6	14705301	14756851	th17_SE_823	1800
chr6	14712800	14713800	th17_ARR_3667	chr6	14705301	14756851	th17_SE_823	1000
chr6	14716200	14716400	th17_ARR_3668	chr6	14705301	14756851	th17_SE_823	200
chr6	14719200	14720200	th17_ARR_3669	chr6	14705301	14756851	th17_SE_823	1000
chr6	14748000	14750000	th17_ARR_3670	chr6	14705301	14756851	th17_SE_823	2000
chr6	14754200	14756600	th17_ARR_3671	chr6	14705301	14756851	th17_SE_823	2400
chr6	16656400	16656800	th17_ARR_3687	chr6	16651467	16769739	th17_SE_825	400
chr6	16677400	16678000	th17_ARR_3688	chr6	16651467	16769739	th17_SE_825	600
chr6	16681400	16681600	th17_ARR_3689	chr6	16651467	16769739	th17_SE_825	200
chr6	16705000	16706200	th17_ARR_3690	chr6	16651467	16769739	th17_SE_825	1200
chr6	16729400	16730600	th17_ARR_3691	chr6	16651467	16769739	th17_SE_825	1200
chr6	25013400	25013600	th17_ARR_3695	chr6	25006474	25057059	th17_SE_829	200
chr6	31606800	31608200	th17_ARR_3701	chr6	31605630	31634546	th17_SE_836	1400
chr6	33650600	33651600	th17_ARR_3704	chr6	33650496	33679869	th17_SE_847	1000
chr6	36917000	36917600	th17_ARR_3717	chr6	36915615	36954895	th17_SE_850	600
chr6	36927800	36928200	th17_ARR_3718	chr6	36915615	36954895	th17_SE_850	400
chr6	36928600	36929200	th17_ARR_3719	chr6	36915615	36954895	th17_SE_850	600
chr6	36930000	36930200	th17_ARR_3720	chr6	36915615	36954895	th17_SE_850	200
chr6	37462800	37463800	th17_ARR_3728	chr6	37441562	37486526	th17_SE_852	1000
chr6	44228000	44229000	th17_ARR_3738	chr6	44204825	44233885	th17_SE_856	1000
chr6	45419800	45422600	th17_ARR_3744	chr6	45387188	45474745	th17_SE_857	2800
chr6	45428800	45429400	th17_ARR_3745	chr6	45387188	45474745	th17_SE_857	600
chr6	45429600	45430200	th17_ARR_3746	chr6	45387188	45474745	th17_SE_857	600
chr6	45430600	45430800	th17_ARR_3747	chr6	45387188	45474745	th17_SE_857	200
chr6	45440200	45440400	th17_ARR_3748	chr6	45387188	45474745	th17_SE_857	200
chr6	45448200	45448400	th17_ARR_3749	chr6	45387188	45474745	th17_SE_857	200
chr6	45461200	45461400	th17_ARR_3750	chr6	45387188	45474745	th17_SE_857	200
chr6	45473200	45473600	th17_ARR_3751	chr6	45387188	45474745	th17_SE_857	400
chr6	52020200	52023200	th17_ARR_3756	chr6	52016937	52066835	th17_SE_858	3000
chr6	52025000	52027800	th17_ARR_3757	chr6	52016937	52066835	th17_SE_858	2800
chr6	52041200	52041800	th17_ARR_3758	chr6	52016937	52066835	th17_SE_858	600
chr6	53188600	53188800	th17_ARR_3760	chr6	53149381	53227274	th17_SE_859	200
chr6	87861000	87861400	th17_ARR_3778	chr6	87861213	87868187	th17_SE_861	187
chr6	106978400	106979800	th17_ARR_3810	chr6	106958052	107001680	th17_SE_864	1400
chr6	106993800	106994600	th17_ARR_3811	chr6	106958052	107001680	th17_SE_864	800
chr6	106995800	106996600	th17_ARR_3812	chr6	106958052	107001680	th17_SE_864	800
chr6	106997600	106998000	th17_ARR_3813	chr6	106958052	107001680	th17_SE_864	400
chr6	112150600	112152400	th17_ARR_3834	chr6	112031110	112195895	th17_SE_867	1800
chr6	138018600	138019000	th17_ARR_3875	chr6	137999754	138039464	th17_SE_870	400
chr6	139506200	139506400	th17_ARR_3886	chr6	139430493	139507930	th17_SE_872	200
chr6	139507000	139507400	th17_ARR_3887	chr6	139430493	139507930	th17_SE_872	400
chr6	139507800	139508000	th17_ARR_3888	chr6	139430493	139507930	th17_SE_872	130
chr6	143093600	143096600	th17_ARR_3895	chr6	143088474	143269494	th17_SE_873	3000
chr6	143101800	143102000	th17_ARR_3896	chr6	143088474	143269494	th17_SE_873	200
chr6	143102200	143102600	th17_ARR_3897	chr6	143088474	143269494	th17_SE_873	400
chr6	143122000	143122200	th17_ARR_3898	chr6	143088474	143269494	th17_SE_873	200
chr6	143212000	143212400	th17_ARR_3899	chr6	143088474	143269494	th17_SE_873	400
chr6	149701000	149702600	th17_ARR_3924	chr6	149637533	149717845	th17_SE_874	1600
chr6	149706600	149707000	th17_ARR_3925	chr6	149637533	149717845	th17_SE_874	400
chr6	149712400	149712800	th17_ARR_3926	chr6	149637533	149717845	th17_SE_874	400
chr6	149715800	149716000	th17_ARR_3927	chr6	149637533	149717845	th17_SE_874	200
chr6	149765000	149765200	th17_ARR_3928	chr6	149764853	149838477	th17_SE_875	200
chr6	149765800	149766200	th17_ARR_3929	chr6	149764853	149838477	th17_SE_875	400
chr6	149824400	149824600	th17_ARR_3930	chr6	149764853	149838477	th17_SE_875	200
chr6	158172600	158172800	th17_ARR_3946	chr6	158169917	158195352	th17_SE_877	200
chr6	158174400	158175000	th17_ARR_3947	chr6	158169917	158195352	th17_SE_877	600
chr6	158460400	158462200	th17_ARR_3950	chr6	158428722	158481781	th17_SE_878	1800
chr6	159436800	159437000	th17_ARR_3954	chr6	159420180	159486015	th17_SE_880	200
chr6	161454600	161457200	th17_ARR_3963	chr6	161449734	161513045	th17_SE_881	2600
chr6	161457600	161459400	th17_ARR_3964	chr6	161449734	161513045	th17_SE_881	1800
chr6	161459800	161462800	th17_ARR_3965	chr6	161449734	161513045	th17_SE_881	3000
chr6	161464400	161464800	th17_ARR_3966	chr6	161449734	161513045	th17_SE_881	400
chr6	161471200	161472400	th17_ARR_3967	chr6	161449734	161513045	th17_SE_881	1200
chr6	161477200	161479600	th17_ARR_3968	chr6	161449734	161513045	th17_SE_881	2400
chr6	161490800	161491000	th17_ARR_3969	chr6	161449734	161513045	th17_SE_881	200
chr6	161495600	161507400	th17_ARR_3970	chr6	161449734	161513045	th17_SE_881	11800
chr6	161513000	161513600	th17_ARR_3971	chr6	161449734	161513045	th17_SE_881	45
chr6	167359600	167359800	th17_ARR_3977	chr6	167353797	167384063	th17_SE_882	200
chr6	167539400	167540400	th17_ARR_3979	chr6	167524112	167567348	th17_SE_883	1000
chr6	167540600	167542000	th17_ARR_3980	chr6	167524112	167567348	th17_SE_883	1400
chr6	167547800	167548200	th17_ARR_3981	chr6	167524112	167567348	th17_SE_883	400
chr6	167554000	167554800	th17_ARR_3982	chr6	167524112	167567348	th17_SE_883	800
chr6	167564600	167565400	th17_ARR_3983	chr6	167524112	167567348	th17_SE_883	800
chr6	167566600	167567400	th17_ARR_3984	chr6	167524112	167567348	th17_SE_883	748
chr7	55576800	55577600	th17_ARR_4060	chr7	55565579	55642257	th17_SE_893	800
chr7	55586800	55587200	th17_ARR_4061	chr7	55565579	55642257	th17_SE_893	400
chr7	104682400	104682600	th17_ARR_4097	chr7	104643620	104689721	th17_SE_901	200
chr7	114559600	114560200	th17_ARR_4114	chr7	114556025	114602323	th17_SE_903	600
chr7	114560800	114562200	th17_ARR_4115	chr7	114556025	114602323	th17_SE_903	1400
chr7	114577600	114577800	th17_ARR_4116	chr7	114556025	114602323	th17_SE_903	200
chr7	114578400	114580600	th17_ARR_4117	chr7	114556025	114602323	th17_SE_903	2200
chr7	114582400	114583200	th17_ARR_4118	chr7	114556025	114602323	th17_SE_903	800
chr7	114584600	114585400	th17_ARR_4119	chr7	114556025	114602323	th17_SE_903	800
chr7	114586200	114586400	th17_ARR_4120	chr7	114556025	114602323	th17_SE_903	200
chr7	114586600	114586800	th17_ARR_4121	chr7	114556025	114602323	th17_SE_903	200
chr7	114596000	114596200	th17_ARR_4122	chr7	114556025	114602323	th17_SE_903	200
chr7	114596600	114598000	th17_ARR_4123	chr7	114556025	114602323	th17_SE_903	1400
chr7	114598200	114598400	th17_ARR_4124	chr7	114556025	114602323	th17_SE_903	200
chr7	130563400	130564200	th17_ARR_4145	chr7	130561479	130764873	th17_SE_904	800
chr7	130574400	130574800	th17_ARR_4146	chr7	130561479	130764873	th17_SE_904	400
chr7	130575200	130576600	th17_ARR_4147	chr7	130561479	130764873	th17_SE_904	1400
chr7	130649200	130649600	th17_ARR_4148	chr7	130561479	130764873	th17_SE_904	400
chr7	130687200	130687600	th17_ARR_4149	chr7	130561479	130764873	th17_SE_904	400
chr7	130689200	130690000	th17_ARR_4150	chr7	130561479	130764873	th17_SE_904	800
chr7	130722000	130722600	th17_ARR_4151	chr7	130561479	130764873	th17_SE_904	600
chr8	578600	581800	th17_ARR_4191	chr8	578566	581671	th17_SE_913	3071
chr8	8716400	8716800	th17_ARR_4198	chr8	8700867	8751544	th17_SE_914	400
chr8	61820200	61820400	th17_ARR_4274	chr8	61815494	61842582	th17_SE_921	200
chr8	66729800	66732400	th17_ARR_4277	chr8	66728861	66755636	th17_SE_922	2600
chr8	81921600	81922600	th17_ARR_4306	chr8	81881925	82024812	th17_SE_923	1000
chr8	101296200	101296600	th17_ARR_4329	chr8	101293263	101326968	th17_SE_924	400
chr8	101297800	101298000	th17_ARR_4330	chr8	101293263	101326968	th17_SE_924	200
chr8	101305200	101309200	th17_ARR_4331	chr8	101293263	101326968	th17_SE_924	4000
chr8	101309600	101311400	th17_ARR_4332	chr8	101293263	101326968	th17_SE_924	1800
chr8	101438000	101439200	th17_ARR_4335	chr8	101420898	101476726	th17_SE_925	1200
chr8	101450000	101451400	th17_ARR_4336	chr8	101420898	101476726	th17_SE_925	1400
chr8	101463000	101463200	th17_ARR_4337	chr8	101420898	101476726	th17_SE_925	200
chr8	101511800	101513400	th17_ARR_4339	chr8	101504434	101539918	th17_SE_926	1600
chr8	101525800	101528800	th17_ARR_4340	chr8	101504434	101539918	th17_SE_926	3000
chr8	141591800	141592000	th17_ARR_4423	chr8	141581385	141609220	th17_SE_937	200
chr8	141593000	141594600	th17_ARR_4424	chr8	141581385	141609220	th17_SE_937	1600
chr8	141595200	141596400	th17_ARR_4425	chr8	141581385	141609220	th17_SE_937	1200
chr8	141596600	141596800	th17_ARR_4426	chr8	141581385	141609220	th17_SE_937	200
chr8	144626600	144627000	th17_ARR_4430	chr8	144621729	144660882	th17_SE_938	400
chr8	144633600	144635000	th17_ARR_4431	chr8	144621729	144660882	th17_SE_938	1400
chr9	5458200	5458600	th17_ARR_4444	chr9	5435652	5480587	th17_SE_943	400
chr9	33124800	33125200	th17_ARR_4461	chr9	33116931	33168252	th17_SE_945	400
chr9	77722400	77723200	th17_ARR_4487	chr9	77683584	77768134	th17_SE_952	800
chr9	77731200	77731800	th17_ARR_4488	chr9	77683584	77768134	th17_SE_952	600
chr9	77732200	77733200	th17_ARR_4489	chr9	77683584	77768134	th17_SE_952	1000
chr9	77733800	77734600	th17_ARR_4490	chr9	77683584	77768134	th17_SE_952	800
chr9	77735000	77736200	th17_ARR_4491	chr9	77683584	77768134	th17_SE_952	1200
chr9	77740000	77740200	th17_ARR_4492	chr9	77683584	77768134	th17_SE_952	200
chr9	77743800	77744200	th17_ARR_4493	chr9	77683584	77768134	th17_SE_952	400
chr9	95912400	95912800	th17_ARR_4514	chr9	95889148	95919305	th17_SE_957	400
chr9	95918600	95919400	th17_ARR_4515	chr9	95889148	95919305	th17_SE_957	705
chr9	100873400	100873800	th17_ARR_4521	chr9	100836605	100891900	th17_SE_959	400
chr9	102573600	102574800	th17_ARR_4523	chr9	102573938	102589352	th17_SE_960	862
chr9	117447800	117449000	th17_ARR_4535	chr9	117443961	117482683	th17_SE_962	1200
chr9	117457200	117457600	th17_ARR_4536	chr9	117443961	117482683	th17_SE_962	400
chr9	117460800	117461200	th17_ARR_4537	chr9	117443961	117482683	th17_SE_962	400
chr9	117675400	117678000	th17_ARR_4538	chr9	117655280	117694931	th17_SE_963	2600
chr9	117679400	117680800	th17_ARR_4539	chr9	117655280	117694931	th17_SE_963	1400
chr9	117681000	117681200	th17_ARR_4540	chr9	117655280	117694931	th17_SE_963	200
chr9	117762000	117763200	th17_ARR_4541	chr9	117750961	117771226	th17_SE_964	1200
chr9	117765000	117765200	th17_ARR_4542	chr9	117750961	117771226	th17_SE_964	200
chr9	117766600	117767000	th17_ARR_4543	chr9	117750961	117771226	th17_SE_964	400
chr9	117767200	117770000	th17_ARR_4544	chr9	117750961	117771226	th17_SE_964	2800
chr9	117770600	117771400	th17_ARR_4545	chr9	117750961	117771226	th17_SE_964	626
chr9	132711800	132712000	th17_ARR_4565	chr9	132691924	132817014	th17_SE_972	200
chr9	132712400	132712800	th17_ARR_4566	chr9	132691924	132817014	th17_SE_972	400
chr9	132715400	132715600	th17_ARR_4567	chr9	132691924	132817014	th17_SE_972	200
chr9	132738400	132739000	th17_ARR_4568	chr9	132691924	132817014	th17_SE_972	600
chr9	132740800	132741400	th17_ARR_4569	chr9	132691924	132817014	th17_SE_972	600
chr9	134516400	134521800	th17_ARR_4574	chr9	134500496	134567021	th17_SE_974	5400
chr9	134597600	134598000	th17_ARR_4575	chr9	134581254	134615663	th17_SE_975	400
chr9	136218600	136219600	th17_ARR_4578	chr9	136201080	136243414	th17_SE_977	1000
chrX	1652000	1652200	th17_ARR_4601	chrX	1570700	1657491	th17_SE_979	200
chrX	2631200	2632200	th17_ARR_4605	chrX	2608424	2652975	th17_SE_980	1000
chrX	19805600	19806000	th17_ARR_4619	chrX	19757394	19830832	th17_SE_984	400
chrX	20234400	20234600	th17_ARR_4622	chrX	20228821	20286429	th17_SE_985	200
chrX	20244600	20244800	th17_ARR_4623	chrX	20228821	20286429	th17_SE_985	200
chrX	20245200	20245400	th17_ARR_4624	chrX	20228821	20286429	th17_SE_985	200
chrX	64953800	64954200	th17_ARR_4673	chrX	64886565	64957902	th17_SE_990	400
chrX	129252200	129253600	th17_ARR_4701	chrX	129193761	129255309	th17_SE_995	1400
chrX	135659000	135660600	th17_ARR_4704	chrX	135654603	135798113	th17_SE_996	1600
chrX	135672200	135672400	th17_ARR_4705	chrX	135654603	135798113	th17_SE_996	200
chrX	153278800	153279600	th17_ARR_4716	chrX	153187228	153287050	th17_SE_997	800
chrX	153942400	153944000	th17_ARR_4718	chrX	153939767	153992168	th17_SE_999	1600
chrX	153968400	153968600	th17_ARR_4719	chrX	153939767	153992168	th17_SE_999	200
chrX	153969000	153969200	th17_ARR_4720	chrX	153939767	153992168	th17_SE_999	200
chr1	153931200	153932000	treg_ARR_321	chr1	153916684	153964352	treg_SE_12	800
chr1	153940200	153940400	treg_ARR_322	chr1	153916684	153964352	treg_SE_12	200
chr1	153950600	153950800	treg_ARR_323	chr1	153916684	153964352	treg_SE_12	200
chr1	153951000	153951200	treg_ARR_324	chr1	153916684	153964352	treg_SE_12	200
chr1	153958000	153958800	treg_ARR_325	chr1	153916684	153964352	treg_SE_12	800
chr1	16172600	16172800	treg_ARR_57	chr1	16159590	16176722	treg_SE_18	200
chr1	93425400	93425800	treg_ARR_233	chr1	93416621	93459521	treg_SE_25	400
chr1	161124800	161125400	treg_ARR_365	chr1	161122978	161197709	treg_SE_3	600
chr1	161136200	161136600	treg_ARR_366	chr1	161122978	161197709	treg_SE_3	400
chr1	167402400	167404200	treg_ARR_375	chr1	167402561	167425874	treg_SE_31	1639
chr1	167416800	167417600	treg_ARR_376	chr1	167402561	167425874	treg_SE_31	800
chr1	6675800	6676000	treg_ARR_22	chr1	6659081	6686105	treg_SE_34	200
chr1	154971800	154972200	treg_ARR_328	chr1	154971512	154989894	treg_SE_37	400
chr1	154973200	154973400	treg_ARR_329	chr1	154971512	154989894	treg_SE_37	200
chr1	236028400	236029000	treg_ARR_513	chr1	236022076	236051987	treg_SE_41	600
chr1	221891600	221892000	treg_ARR_469	chr1	221885134	221916981	treg_SE_42	400
chr1	221894800	221896200	treg_ARR_470	chr1	221885134	221916981	treg_SE_42	1400
chr1	221896400	221897000	treg_ARR_471	chr1	221885134	221916981	treg_SE_42	600
chr1	221904600	221913800	treg_ARR_472	chr1	221885134	221916981	treg_SE_42	9200
chr1	221915800	221916200	treg_ARR_473	chr1	221885134	221916981	treg_SE_42	400
chr1	7998600	7998800	treg_ARR_28	chr1	7989584	8022926	treg_SE_44	200
chr1	8020200	8020800	treg_ARR_29	chr1	7989584	8022926	treg_SE_44	600
chr1	2517800	2518000	treg_ARR_11	chr1	2507605	2518891	treg_SE_50	200
chr1	24127600	24128600	treg_ARR_76	chr1	24104239	24128004	treg_SE_51	404
chr1	66805600	66810000	treg_ARR_194	chr1	66795591	66817542	treg_SE_52	4400
chr1	66810400	66810800	treg_ARR_195	chr1	66795591	66817542	treg_SE_52	400
chr1	51426000	51426800	treg_ARR_169	chr1	51425007	51444276	treg_SE_54	800
chr1	51438400	51438800	treg_ARR_170	chr1	51425007	51444276	treg_SE_54	400
chr1	14025600	14026000	treg_ARR_52	chr1	14025926	14030130	treg_SE_58	74
chr1	154954800	154955600	treg_ARR_327	chr1	154908719	154956574	treg_SE_6	800
chr1	161039000	161039200	treg_ARR_363	chr1	161036471	161041345	treg_SE_61	200
chr1	154323000	154323400	treg_ARR_326	chr1	154297493	154325346	treg_SE_64	400
chr1	149857200	149858000	treg_ARR_301	chr1	149850804	149871851	treg_SE_71	800
chr1	27997000	27997400	treg_ARR_101	chr1	27985178	27999364	treg_SE_72	400
chr1	27997800	27998000	treg_ARR_102	chr1	27985178	27999364	treg_SE_72	200
chr1	179850200	179850400	treg_ARR_398	chr1	179846341	179853450	treg_SE_73	200
chr1	27019600	27019800	treg_ARR_87	chr1	27018649	27028957	treg_SE_75	200
chr1	27020000	27020200	treg_ARR_88	chr1	27018649	27028957	treg_SE_75	200
chr1	92951800	92952000	treg_ARR_232	chr1	92940122	92952412	treg_SE_83	200
chr10	43906000	43906200	treg_ARR_605	chr10	43889418	43916707	treg_SE_103	200
chr10	97595600	97596000	treg_ARR_721	chr10	97590557	97601658	treg_SE_105	400
chr10	97598000	97598600	treg_ARR_722	chr10	97590557	97601658	treg_SE_105	600
chr10	97600000	97600800	treg_ARR_723	chr10	97590557	97601658	treg_SE_105	800
chr10	71111400	71111600	treg_ARR_664	chr10	71077688	71120111	treg_SE_108	200
chr10	43624400	43624800	treg_ARR_601	chr10	43615536	43637435	treg_SE_109	400
chr10	43632600	43632800	treg_ARR_602	chr10	43615536	43637435	treg_SE_109	200
chr10	105670600	105671200	treg_ARR_754	chr10	105648491	105678900	treg_SE_113	600
chr10	18936800	18938200	treg_ARR_565	chr10	18936229	18949545	treg_SE_115	1400
chr10	18938800	18939000	treg_ARR_566	chr10	18936229	18949545	treg_SE_115	200
chr10	18949200	18951200	treg_ARR_567	chr10	18936229	18949545	treg_SE_115	345
chr10	6130000	6130800	treg_ARR_540	chr10	6078759	6132724	treg_SE_88	800
chr10	63785600	63786200	treg_ARR_640	chr10	63776372	63844695	treg_SE_89	600
chr10	63790400	63790600	treg_ARR_641	chr10	63776372	63844695	treg_SE_89	200
chr10	63829400	63829800	treg_ARR_642	chr10	63776372	63844695	treg_SE_89	400
chr10	120841000	120841400	treg_ARR_770	chr10	120838160	120895225	treg_SE_96	400
chr10	120854200	120854400	treg_ARR_771	chr10	120838160	120895225	treg_SE_96	200
chr10	120864600	120865400	treg_ARR_772	chr10	120838160	120895225	treg_SE_96	800
chr10	111967800	111968000	treg_ARR_757	chr10	111967338	111986850	treg_SE_97	200
chr10	111968800	111969000	treg_ARR_758	chr10	111967338	111986850	treg_SE_97	200
chr10	111986000	111986200	treg_ARR_759	chr10	111967338	111986850	treg_SE_97	200
chr10	104401200	104402000	treg_ARR_743	chr10	104393381	104433969	treg_SE_98	800
chr11	128393000	128393400	treg_ARR_1064	chr11	128332378	128398468	treg_SE_120	400
chr11	62363800	62364200	treg_ARR_917	chr11	62358347	62446950	treg_SE_122	400
chr11	48088600	48089200	treg_ARR_894	chr11	48002351	48104422	treg_SE_123	600
chr11	67188200	67188400	treg_ARR_954	chr11	67158795	67214004	treg_SE_126	200
chr11	65640200	65640600	treg_ARR_941	chr11	65623795	65667695	treg_SE_131	400
chr11	65656000	65658200	treg_ARR_942	chr11	65623795	65667695	treg_SE_131	2200
chr11	65664200	65664600	treg_ARR_943	chr11	65623795	65667695	treg_SE_131	400
chr11	805200	806000	treg_ARR_815	chr11	795771	843107	treg_SE_133	800
chr11	806200	806400	treg_ARR_816	chr11	795771	843107	treg_SE_133	200
chr11	64511400	64511600	treg_ARR_934	chr11	64510271	64548212	treg_SE_134	200
chr11	62605000	62605800	treg_ARR_921	chr11	62598314	62624188	treg_SE_138	800
chr11	118958800	118959200	treg_ARR_1051	chr11	118955370	118993019	treg_SE_139	400
chr11	64902600	64902800	treg_ARR_936	chr11	64878213	64903222	treg_SE_140	200
chr11	58340200	58341200	treg_ARR_899	chr11	58330031	58348535	treg_SE_141	1000
chr11	58345600	58345800	treg_ARR_900	chr11	58330031	58348535	treg_SE_141	200
chr11	62476800	62477000	treg_ARR_918	chr11	62473104	62496804	treg_SE_146	200
chr11	62477200	62477600	treg_ARR_919	chr11	62473104	62496804	treg_SE_146	400
chr11	62496800	62498200	treg_ARR_920	chr11	62473104	62496804	treg_SE_146	4
chr11	72438600	72439000	treg_ARR_970	chr11	72430705	72463941	treg_SE_147	400
chr11	65149800	65150200	treg_ARR_939	chr11	65149279	65157946	treg_SE_149	400
chr11	63997600	63998000	treg_ARR_926	chr11	63993066	64014724	treg_SE_153	400
chr11	64006600	64006800	treg_ARR_927	chr11	63993066	64014724	treg_SE_153	200
chr11	64037600	64038600	treg_ARR_928	chr11	64035581	64053869	treg_SE_154	1000
chr11	64050600	64051400	treg_ARR_929	chr11	64035581	64053869	treg_SE_154	800
chr11	64052200	64052600	treg_ARR_930	chr11	64035581	64053869	treg_SE_154	400
chr11	108095200	108095600	treg_ARR_1021	chr11	108091585	108096083	treg_SE_156	400
chr11	71822200	71823600	treg_ARR_968	chr11	71811634	71824582	treg_SE_157	1400
chr11	129868800	129869800	treg_ARR_1066	chr11	129869083	129873982	treg_SE_159	717
chr11	129870200	129870600	treg_ARR_1067	chr11	129869083	129873982	treg_SE_159	400
chr11	129872800	129873200	treg_ARR_1068	chr11	129869083	129873982	treg_SE_159	400
chr11	47586200	47586400	treg_ARR_890	chr11	47561812	47601280	treg_SE_168	200
chr12	12894200	12894400	treg_ARR_1127	chr12	12844249	12895249	treg_SE_169	200
chr12	12651400	12651600	treg_ARR_1120	chr12	12583901	12659737	treg_SE_173	200
chr12	4383200	4384000	treg_ARR_1087	chr12	4377718	4402897	treg_SE_175	800
chr12	123596200	123596800	treg_ARR_1369	chr12	123586153	123636353	treg_SE_176	600
chr12	123611400	123612000	treg_ARR_1370	chr12	123586153	123636353	treg_SE_176	600
chr12	123636200	123637400	treg_ARR_1371	chr12	123586153	123636353	treg_SE_176	153
chr12	104898200	104899600	treg_ARR_1298	chr12	104850917	104904546	treg_SE_180	1400
chr12	58138400	58138600	treg_ARR_1234	chr12	58133129	58177300	treg_SE_183	200
chr12	6658400	6658800	treg_ARR_1095	chr12	6641189	6677855	treg_SE_186	400
chr12	6659200	6659400	treg_ARR_1096	chr12	6641189	6677855	treg_SE_186	200
chr12	14920400	14922200	treg_ARR_1134	chr12	14921905	14928965	treg_SE_188	295
chr12	14928800	14929200	treg_ARR_1135	chr12	14921905	14928965	treg_SE_188	165
chr12	53615600	53616200	treg_ARR_1202	chr12	53591222	53626370	treg_SE_190	600
chr12	46122000	46122600	treg_ARR_1176	chr12	46119676	46127051	treg_SE_191	600
chr12	57481200	57482600	treg_ARR_1229	chr12	57457792	57488242	treg_SE_193	1400
chr12	56418400	56419600	treg_ARR_1220	chr12	56414413	56436761	treg_SE_195	1200
chr12	56421000	56422000	treg_ARR_1221	chr12	56414413	56436761	treg_SE_195	1000
chr12	56422400	56424000	treg_ARR_1222	chr12	56414413	56436761	treg_SE_195	1600
chr12	56425200	56427000	treg_ARR_1223	chr12	56414413	56436761	treg_SE_195	1800
chr12	56428000	56429600	treg_ARR_1224	chr12	56414413	56436761	treg_SE_195	1600
chr12	56430600	56432800	treg_ARR_1225	chr12	56414413	56436761	treg_SE_195	2200
chr12	56546000	56546400	treg_ARR_1226	chr12	56545128	56555178	treg_SE_204	400
chr12	106697400	106697800	treg_ARR_1311	chr12	106695028	106699814	treg_SE_206	400
chr12	122018400	122018600	treg_ARR_1360	chr12	122016665	122029237	treg_SE_207	200
chr12	15115400	15115800	treg_ARR_1137	chr12	15100517	15116638	treg_SE_210	400
chr13	24839800	24842200	treg_ARR_1412	chr13	24824671	24849219	treg_SE_212	2400
chr13	111358600	111359000	treg_ARR_1527	chr13	111357577	111368813	treg_SE_220	400
chr13	111363600	111363800	treg_ARR_1528	chr13	111357577	111368813	treg_SE_220	200
chr13	111365600	111365800	treg_ARR_1529	chr13	111357577	111368813	treg_SE_220	200
chr14	61809800	61810600	treg_ARR_1611	chr14	61788166	61878695	treg_SE_226	800
chr14	69241800	69243000	treg_ARR_1630	chr14	69237794	69263193	treg_SE_227	1200
chr14	69243400	69243600	treg_ARR_1631	chr14	69237794	69263193	treg_SE_227	200
chr14	91700800	91701000	treg_ARR_1665	chr14	91694169	91731221	treg_SE_229	200
chr14	90849200	90849400	treg_ARR_1663	chr14	90848585	90866731	treg_SE_232	200
chr14	103279800	103282200	treg_ARR_1699	chr14	103242564	103292936	treg_SE_234	2400
chr14	50098400	50098800	treg_ARR_1581	chr14	50086402	50102432	treg_SE_238	400
chr14	50334600	50335000	treg_ARR_1582	chr14	50318070	50335640	treg_SE_239	400
chr14	20936800	20937400	treg_ARR_1547	chr14	20922387	20958411	treg_SE_242	600
chr14	24899000	24899200	treg_ARR_1566	chr14	24895174	24912639	treg_SE_246	200
chr14	105956000	105957000	treg_ARR_1709	chr14	105947422	105958000	treg_SE_248	1000
chr14	105957600	105957800	treg_ARR_1710	chr14	105947422	105958000	treg_SE_248	200
chr14	105147200	105147400	treg_ARR_1706	chr14	105143784	105163962	treg_SE_250	200
chr14	91496200	91496600	treg_ARR_1664	chr14	91487471	91544980	treg_SE_252	400
chr15	45020600	45021000	treg_ARR_1751	chr15	45001887	45029534	treg_SE_258	400
chr15	38837800	38838200	treg_ARR_1734	chr15	38825385	38857548	treg_SE_264	400
chr15	93363600	93363800	treg_ARR_1876	chr15	93351300	93388812	treg_SE_267	200
chr15	74918800	74920400	treg_ARR_1831	chr15	74906684	74934745	treg_SE_270	1600
chr15	34616000	34616200	treg_ARR_1727	chr15	34609025	34635349	treg_SE_271	200
chr15	34630200	34631000	treg_ARR_1728	chr15	34609025	34635349	treg_SE_271	800
chr15	41047600	41048200	treg_ARR_1739	chr15	41034543	41062486	treg_SE_278	600
chr16	30389000	30389800	treg_ARR_2009	chr16	30365891	30442025	treg_SE_285	800
chr16	11868000	11868800	treg_ARR_1943	chr16	11862254	11894412	treg_SE_287	800
chr16	88762200	88762800	treg_ARR_2115	chr16	88747710	88773481	treg_SE_289	600
chr16	2562800	2563800	treg_ARR_1913	chr16	2563326	2588190	treg_SE_290	474
chr16	15743200	15743600	treg_ARR_1953	chr16	15728276	15768063	treg_SE_292	400
chr16	88868200	88870000	treg_ARR_2116	chr16	88846100	88878994	treg_SE_299	1800
chr16	2023000	2023200	treg_ARR_1905	chr16	2009526	2042103	treg_SE_303	200
chr16	2039600	2039800	treg_ARR_1906	chr16	2009526	2042103	treg_SE_303	200
chr16	30064000	30065200	treg_ARR_2006	chr16	30064133	30088440	treg_SE_307	1067
chr16	57569800	57570000	treg_ARR_2036	chr16	57563473	57578414	treg_SE_309	200
chr16	89558200	89559200	treg_ARR_2119	chr16	89539568	89558632	treg_SE_310	432
chr16	30903800	30904200	treg_ARR_2011	chr16	30885831	30915734	treg_SE_314	400
chr16	81030200	81030600	treg_ARR_2082	chr16	81026975	81041949	treg_SE_320	400
chr16	81031600	81032000	treg_ARR_2083	chr16	81026975	81041949	treg_SE_320	400
chr16	81035000	81035400	treg_ARR_2084	chr16	81026975	81041949	treg_SE_320	400
chr16	2265600	2265800	treg_ARR_1908	chr16	2255097	2274507	treg_SE_323	200
chr17	8079600	8080800	treg_ARR_2177	chr17	8030070	8129378	treg_SE_325	1200
chr17	8088800	8089600	treg_ARR_2178	chr17	8030070	8129378	treg_SE_325	800
chr17	8127400	8127800	treg_ARR_2179	chr17	8030070	8129378	treg_SE_325	400
chr17	7760400	7760800	treg_ARR_2173	chr17	7737228	7792882	treg_SE_326	400
chr17	7761200	7761400	treg_ARR_2174	chr17	7737228	7792882	treg_SE_326	200
chr17	7787600	7787800	treg_ARR_2175	chr17	7737228	7792882	treg_SE_326	200
chr17	6938800	6939200	treg_ARR_2164	chr17	6915158	6950132	treg_SE_333	400
chr17	2296200	2296400	treg_ARR_2145	chr17	2295469	2306358	treg_SE_335	200
chr17	27044000	27044400	treg_ARR_2225	chr17	27038097	27072961	treg_SE_339	400
chr17	27045400	27045600	treg_ARR_2226	chr17	27038097	27072961	treg_SE_339	200
chr17	27046200	27046800	treg_ARR_2227	chr17	27038097	27072961	treg_SE_339	600
chr17	27069800	27071000	treg_ARR_2228	chr17	27038097	27072961	treg_SE_339	1200
chr17	7146800	7147200	treg_ARR_2168	chr17	7137038	7156448	treg_SE_346	400
chr17	79829000	79829200	treg_ARR_2410	chr17	79817089	79830265	treg_SE_347	200
chr17	27277000	27277600	treg_ARR_2233	chr17	27252153	27279368	treg_SE_348	600
chr17	43210200	43211000	treg_ARR_2307	chr17	43210013	43250717	treg_SE_352	800
chr17	43212800	43213200	treg_ARR_2308	chr17	43210013	43250717	treg_SE_352	400
chr17	29834400	29836800	treg_ARR_2248	chr17	29814481	29838541	treg_SE_354	2400
chr17	1956400	1959200	treg_ARR_2141	chr17	1933465	1974615	treg_SE_357	2800
chr17	73128600	73128800	treg_ARR_2386	chr17	73105912	73151278	treg_SE_365	200
chr17	73148200	73149000	treg_ARR_2387	chr17	73105912	73151278	treg_SE_365	800
chr17	14208200	14210400	treg_ARR_2194	chr17	14200956	14212617	treg_SE_366	2200
chr17	40713400	40713600	treg_ARR_2288	chr17	40706203	40730498	treg_SE_370	200
chr17	4870400	4870800	treg_ARR_2161	chr17	4869815	4902153	treg_SE_373	400
chr17	75158000	75158400	treg_ARR_2392	chr17	75123711	75160772	treg_SE_375	400
chr17	39844400	39845000	treg_ARR_2275	chr17	39821926	39846688	treg_SE_382	600
chr17	80250800	80251000	treg_ARR_2419	chr17	80250230	80260358	treg_SE_383	200
chr17	40438400	40438800	treg_ARR_2285	chr17	40422734	40441649	treg_SE_384	400
chr17	80408800	80409000	treg_ARR_2420	chr17	80406716	80417352	treg_SE_385	200
chr17	80414400	80414600	treg_ARR_2421	chr17	80406716	80417352	treg_SE_385	200
chr17	46624600	46625200	treg_ARR_2319	chr17	46618422	46626180	treg_SE_386	600
chr17	41437800	41438400	treg_ARR_2296	chr17	41437112	41447387	treg_SE_387	600
chr17	41438800	41439000	treg_ARR_2297	chr17	41437112	41447387	treg_SE_387	200
chr17	33571200	33571400	treg_ARR_2257	chr17	33565800	33572304	treg_SE_388	200
chr17	80056400	80056600	treg_ARR_2416	chr17	80054800	80065104	treg_SE_390	200
chr17	80057600	80058000	treg_ARR_2417	chr17	80054800	80065104	treg_SE_390	400
chr18	60865000	60865200	treg_ARR_2504	chr18	60864341	60892256	treg_SE_392	200
chr18	60889600	60890000	treg_ARR_2505	chr18	60864341	60892256	treg_SE_392	400
chr18	3596000	3596400	treg_ARR_2434	chr18	3593317	3606479	treg_SE_393	400
chr18	60829000	60829600	treg_ARR_2503	chr18	60819226	60830431	treg_SE_394	600
chr18	3247200	3247600	treg_ARR_2433	chr18	3246030	3263309	treg_SE_396	400
chr19	16445000	16445200	treg_ARR_2615	chr19	16434490	16494736	treg_SE_402	200
chr19	39894000	39894400	treg_ARR_2679	chr19	39880798	39903949	treg_SE_403	400
chr19	12885600	12887200	treg_ARR_2601	chr19	12886065	12917957	treg_SE_406	1135
chr19	49955200	49956800	treg_ARR_2730	chr19	49946892	50006125	treg_SE_407	1600
chr19	42747200	42747600	treg_ARR_2698	chr19	42745943	42789153	treg_SE_408	400
chr19	42759600	42760400	treg_ARR_2699	chr19	42745943	42789153	treg_SE_408	800
chr19	1848800	1849800	treg_ARR_2531	chr19	1847068	1906120	treg_SE_409	1000
chr19	2061600	2062000	treg_ARR_2533	chr19	2032107	2062357	treg_SE_412	400
chr19	56160600	56160800	treg_ARR_2763	chr19	56135690	56167980	treg_SE_413	200
chr19	5979000	5980200	treg_ARR_2557	chr19	5946796	5987903	treg_SE_414	1200
chr19	5984800	5985000	treg_ARR_2558	chr19	5946796	5987903	treg_SE_414	200
chr19	59074000	59075400	treg_ARR_2784	chr19	59054997	59092557	treg_SE_416	1400
chr19	891200	891400	treg_ARR_2521	chr19	888552	933532	treg_SE_419	200
chr19	892000	892200	treg_ARR_2522	chr19	888552	933532	treg_SE_419	200
chr19	904200	905000	treg_ARR_2523	chr19	888552	933532	treg_SE_419	800
chr19	49138600	49138800	treg_ARR_2726	chr19	49120261	49164596	treg_SE_430	200
chr19	19729200	19729400	treg_ARR_2633	chr19	19690944	19739370	treg_SE_431	200
chr19	16682000	16682200	treg_ARR_2616	chr19	16676653	16705426	treg_SE_433	200
chr19	530800	531200	treg_ARR_2517	chr19	506368	544511	treg_SE_438	400
chr19	532400	534600	treg_ARR_2518	chr19	506368	544511	treg_SE_438	2200
chr19	3185200	3185600	treg_ARR_2542	chr19	3171739	3189142	treg_SE_444	400
chr19	36232800	36233000	treg_ARR_2658	chr19	36231310	36249494	treg_SE_445	200
chr19	36606600	36606800	treg_ARR_2663	chr19	36604859	36632497	treg_SE_447	200
chr19	36630000	36631000	treg_ARR_2664	chr19	36604859	36632497	treg_SE_447	1000
chr19	55770600	55772400	treg_ARR_2760	chr19	55762521	55771434	treg_SE_448	834
chr19	50092800	50094400	treg_ARR_2731	chr19	50056173	50096952	treg_SE_452	1600
chr19	54694200	54694400	treg_ARR_2756	chr19	54691990	54705586	treg_SE_453	200
chr19	13226000	13226600	treg_ARR_2604	chr19	13208994	13229508	treg_SE_457	600
chr19	13228200	13228600	treg_ARR_2605	chr19	13208994	13229508	treg_SE_457	400
chr19	10198000	10198400	treg_ARR_2582	chr19	10196496	10230519	treg_SE_459	400
chr19	1040800	1041200	treg_ARR_2524	chr19	1019178	1041242	treg_SE_466	400
chr19	39926800	39927600	treg_ARR_2680	chr19	39921344	39939260	treg_SE_471	800
chr19	36119000	36119600	treg_ARR_2657	chr19	36119138	36140127	treg_SE_474	462
chr2	70307800	70309000	treg_ARR_2915	chr2	70289641	70374596	treg_SE_477	1200
chr2	70321000	70321600	treg_ARR_2916	chr2	70289641	70374596	treg_SE_477	600
chr2	213923000	213923400	treg_ARR_3146	chr2	213922154	214022593	treg_SE_478	400
chr2	213928000	213928200	treg_ARR_3147	chr2	213922154	214022593	treg_SE_478	200
chr2	213929200	213929400	treg_ARR_3148	chr2	213922154	214022593	treg_SE_478	200
chr2	213929600	213929800	treg_ARR_3149	chr2	213922154	214022593	treg_SE_478	200
chr2	213931200	213932000	treg_ARR_3150	chr2	213922154	214022593	treg_SE_478	800
chr2	213932600	213933200	treg_ARR_3151	chr2	213922154	214022593	treg_SE_478	600
chr2	213933600	213935600	treg_ARR_3152	chr2	213922154	214022593	treg_SE_478	2000
chr2	213950200	213951600	treg_ARR_3153	chr2	213922154	214022593	treg_SE_478	1400
chr2	213953800	213954000	treg_ARR_3154	chr2	213922154	214022593	treg_SE_478	200
chr2	213957000	213958600	treg_ARR_3155	chr2	213922154	214022593	treg_SE_478	1600
chr2	213974000	213974400	treg_ARR_3156	chr2	213922154	214022593	treg_SE_478	400
chr2	213974800	213975200	treg_ARR_3157	chr2	213922154	214022593	treg_SE_478	400
chr2	213976600	213977400	treg_ARR_3158	chr2	213922154	214022593	treg_SE_478	800
chr2	213996200	213998400	treg_ARR_3159	chr2	213922154	214022593	treg_SE_478	2200
chr2	213998800	214001000	treg_ARR_3160	chr2	213922154	214022593	treg_SE_478	2200
chr2	214004200	214004800	treg_ARR_3161	chr2	213922154	214022593	treg_SE_478	600
chr2	214008600	214011200	treg_ARR_3162	chr2	213922154	214022593	treg_SE_478	2600
chr2	214012000	214013800	treg_ARR_3163	chr2	213922154	214022593	treg_SE_478	1800
chr2	214015400	214016400	treg_ARR_3164	chr2	213922154	214022593	treg_SE_478	1000
chr2	214018400	214018800	treg_ARR_3165	chr2	213922154	214022593	treg_SE_478	400
chr2	68980800	68982000	treg_ARR_2908	chr2	68943204	69007170	treg_SE_483	1200
chr2	204741200	204741600	treg_ARR_3130	chr2	204717715	204774396	treg_SE_484	400
chr2	204742000	204743000	treg_ARR_3131	chr2	204717715	204774396	treg_SE_484	1000
chr2	204744200	204744600	treg_ARR_3132	chr2	204717715	204774396	treg_SE_484	400
chr2	204761600	204763400	treg_ARR_3133	chr2	204717715	204774396	treg_SE_484	1800
chr2	235387800	235388200	treg_ARR_3209	chr2	235387143	235406185	treg_SE_490	400
chr2	85158400	85159200	treg_ARR_2940	chr2	85107002	85174150	treg_SE_491	800
chr2	27623600	27623800	treg_ARR_2825	chr2	27578475	27632870	treg_SE_493	200
chr2	157189000	157189200	treg_ARR_3054	chr2	157188622	157200094	treg_SE_494	200
chr2	157189400	157190000	treg_ARR_3055	chr2	157188622	157200094	treg_SE_494	600
chr2	157190600	157190800	treg_ARR_3056	chr2	157188622	157200094	treg_SE_494	200
chr2	157194800	157196000	treg_ARR_3057	chr2	157188622	157200094	treg_SE_494	1200
chr2	74685000	74685200	treg_ARR_2929	chr2	74679584	74710776	treg_SE_503	200
chr2	74686400	74687000	treg_ARR_2930	chr2	74679584	74710776	treg_SE_503	600
chr2	74692800	74693400	treg_ARR_2931	chr2	74679584	74710776	treg_SE_503	600
chr2	99060600	99061200	treg_ARR_2961	chr2	99060894	99100094	treg_SE_506	306
chr2	214090600	214091200	treg_ARR_3166	chr2	214090435	214111072	treg_SE_510	600
chr2	214091800	214092600	treg_ARR_3167	chr2	214090435	214111072	treg_SE_510	800
chr2	214100400	214102200	treg_ARR_3168	chr2	214090435	214111072	treg_SE_510	1800
chr2	214103600	214103800	treg_ARR_3169	chr2	214090435	214111072	treg_SE_510	200
chr2	214104200	214105000	treg_ARR_3170	chr2	214090435	214111072	treg_SE_510	800
chr2	214105200	214109600	treg_ARR_3171	chr2	214090435	214111072	treg_SE_510	4400
chr2	241505200	241506200	treg_ARR_3221	chr2	241499714	241510478	treg_SE_511	1000
chr2	64072600	64074000	treg_ARR_2890	chr2	64067409	64088454	treg_SE_513	1400
chr2	196520800	196521800	treg_ARR_3113	chr2	196521455	196525292	treg_SE_521	345
chr2	238587600	238587800	treg_ARR_3213	chr2	238582005	238613772	treg_SE_524	200
chr2	28117000	28117600	treg_ARR_2827	chr2	28111533	28124513	treg_SE_525	600
chr2	136876600	136878200	treg_ARR_3036	chr2	136871317	136894955	treg_SE_527	1600
chr20	3775800	3776000	treg_ARR_3237	chr20	3766913	3801975	treg_SE_535	200
chr20	35216400	35217200	treg_ARR_3293	chr20	35200119	35235554	treg_SE_537	800
chr20	31124000	31124200	treg_ARR_3279	chr20	31096716	31129112	treg_SE_538	200
chr20	31124800	31125000	treg_ARR_3280	chr20	31096716	31129112	treg_SE_538	200
chr20	32272600	32273000	treg_ARR_3282	chr20	32250833	32279088	treg_SE_539	400
chr20	62271600	62272200	treg_ARR_3362	chr20	62257270	62274064	treg_SE_544	600
chr20	61275000	61277200	treg_ARR_3358	chr20	61273410	61284703	treg_SE_547	2200
chr20	61280600	61280800	treg_ARR_3359	chr20	61273410	61284703	treg_SE_547	200
chr20	62611000	62611800	treg_ARR_3363	chr20	62572928	62613233	treg_SE_548	800
chr21	35309800	35310200	treg_ARR_3388	chr21	35303817	35324443	treg_SE_555	400
chr21	46347000	46347400	treg_ARR_3423	chr21	46330871	46360747	treg_SE_556	400
chr21	19175200	19175400	treg_ARR_3371	chr21	19148165	19192767	treg_SE_557	200
chr21	36399000	36399400	treg_ARR_3395	chr21	36398287	36421999	treg_SE_558	400
chr21	43835200	43835800	treg_ARR_3411	chr21	43813414	43845297	treg_SE_559	600
chr22	31698400	31698600	treg_ARR_3484	chr22	31666872	31704684	treg_SE_566	200
chr22	50964200	50964600	treg_ARR_3568	chr22	50963032	50987821	treg_SE_567	400
chr22	50981000	50981200	treg_ARR_3569	chr22	50963032	50987821	treg_SE_567	200
chr22	37257800	37259200	treg_ARR_3494	chr22	37252666	37322416	treg_SE_570	1400
chr22	37309000	37309800	treg_ARR_3495	chr22	37252666	37322416	treg_SE_570	800
chr22	39097800	39098200	treg_ARR_3503	chr22	39092573	39103325	treg_SE_573	400
chr22	50313000	50313600	treg_ARR_3560	chr22	50311479	50339752	treg_SE_575	600
chr22	50322800	50323200	treg_ARR_3561	chr22	50311479	50339752	treg_SE_575	400
chr22	42469800	42470200	treg_ARR_3522	chr22	42466100	42487583	treg_SE_577	400
chr22	42487200	42488200	treg_ARR_3523	chr22	42466100	42487583	treg_SE_577	383
chr22	50354000	50354200	treg_ARR_3562	chr22	50353398	50364788	treg_SE_580	200
chr22	18112400	18112600	treg_ARR_3433	chr22	18110947	18122617	treg_SE_581	200
chr22	18122600	18123600	treg_ARR_3434	chr22	18110947	18122617	treg_SE_581	17
chr22	38082000	38082400	treg_ARR_3498	chr22	38070852	38083219	treg_SE_582	400
chr22	38082800	38084400	treg_ARR_3499	chr22	38070852	38083219	treg_SE_582	419
chr22	42342800	42343600	treg_ARR_3521	chr22	42334770	42343319	treg_SE_586	519
chr22	41486600	41487000	treg_ARR_3517	chr22	41486669	41490666	treg_SE_587	331
chr22	20861200	20861600	treg_ARR_3444	chr22	20849169	20878722	treg_SE_590	400
chr3	50638400	50638800	treg_ARR_3684	chr3	50604583	50675945	treg_SE_591	400
chr3	50639200	50639600	treg_ARR_3685	chr3	50604583	50675945	treg_SE_591	400
chr3	98252800	98253200	treg_ARR_3740	chr3	98234508	98312966	treg_SE_592	400
chr3	98310200	98311400	treg_ARR_3741	chr3	98234508	98312966	treg_SE_592	1200
chr3	114018200	114021800	treg_ARR_3767	chr3	114009876	114057900	treg_SE_595	3600
chr3	114038200	114038400	treg_ARR_3768	chr3	114009876	114057900	treg_SE_595	200
chr3	50366000	50366400	treg_ARR_3683	chr3	50354382	50403356	treg_SE_596	400
chr3	156530400	156531400	treg_ARR_3853	chr3	156528773	156545200	treg_SE_597	1000
chr3	156533400	156536400	treg_ARR_3854	chr3	156528773	156545200	treg_SE_597	3000
chr3	33057000	33059400	treg_ARR_3615	chr3	33034103	33105467	treg_SE_599	2400
chr3	18482200	18483400	treg_ARR_3603	chr3	18459496	18488575	treg_SE_600	1200
chr3	18487800	18489600	treg_ARR_3604	chr3	18459496	18488575	treg_SE_600	775
chr3	49067000	49067600	treg_ARR_3669	chr3	49043863	49067158	treg_SE_601	158
chr3	14460600	14461200	treg_ARR_3590	chr3	14443516	14476637	treg_SE_602	600
chr3	38191000	38191400	treg_ARR_3621	chr3	38177952	38215596	treg_SE_605	400
chr3	46015400	46020200	treg_ARR_3645	chr3	45985043	46037627	treg_SE_606	4800
chr3	46021000	46023400	treg_ARR_3646	chr3	45985043	46037627	treg_SE_606	2400
chr3	141094800	141095400	treg_ARR_3826	chr3	141094248	141133498	treg_SE_609	600
chr3	48514600	48515600	treg_ARR_3663	chr3	48506921	48520916	treg_SE_612	1000
chr3	48516000	48516800	treg_ARR_3664	chr3	48506921	48520916	treg_SE_612	800
chr3	196012800	196013200	treg_ARR_3931	chr3	195994740	196015229	treg_SE_618	400
chr3	20108400	20109000	treg_ARR_3605	chr3	20079702	20111689	treg_SE_619	600
chr3	20111400	20111600	treg_ARR_3606	chr3	20079702	20111689	treg_SE_619	200
chr3	169489400	169490200	treg_ARR_3864	chr3	169481989	169491968	treg_SE_626	800
chr3	160126000	160126200	treg_ARR_3858	chr3	160116423	160137929	treg_SE_627	200
chr3	151911200	151911600	treg_ARR_3845	chr3	151911247	151940559	treg_SE_629	353
chr3	151919600	151920600	treg_ARR_3846	chr3	151911247	151940559	treg_SE_629	1000
chr3	151923200	151924000	treg_ARR_3847	chr3	151911247	151940559	treg_SE_629	800
chr3	135915200	135915600	treg_ARR_3815	chr3	135909604	135916611	treg_SE_630	400
chr3	119813600	119813800	treg_ARR_3774	chr3	119811527	119815265	treg_SE_632	200
chr3	42623800	42624800	treg_ARR_3637	chr3	42622959	42652795	treg_SE_633	1000
chr3	101396200	101396400	treg_ARR_3744	chr3	101394234	101406216	treg_SE_635	200
chr4	40193400	40194400	treg_ARR_3996	chr4	40192249	40267357	treg_SE_636	1000
chr4	26860400	26861400	treg_ARR_3982	chr4	26858720	26889154	treg_SE_638	1000
chr4	1909800	1910600	treg_ARR_3946	chr4	1871581	1910681	treg_SE_642	800
chr4	114678600	114681200	treg_ARR_4084	chr4	114680727	114684546	treg_SE_647	473
chr4	114683000	114683800	treg_ARR_4085	chr4	114680727	114684546	treg_SE_647	800
chr4	81106800	81107400	treg_ARR_4040	chr4	81091655	81106844	treg_SE_649	44
chr4	103750400	103750800	treg_ARR_4070	chr4	103741094	103750444	treg_SE_650	44
chr4	2844200	2844600	treg_ARR_3953	chr4	2836118	2856219	treg_SE_653	400
chr4	78783600	78783800	treg_ARR_4037	chr4	78774099	78784567	treg_SE_655	200
chr5	131800000	131800600	treg_ARR_4284	chr5	131722492	131833760	treg_SE_658	600
chr5	159870000	159870600	treg_ARR_4351	chr5	159865547	159914816	treg_SE_659	600
chr5	159877800	159878000	treg_ARR_4352	chr5	159865547	159914816	treg_SE_659	200
chr5	159895600	159896600	treg_ARR_4353	chr5	159865547	159914816	treg_SE_659	1000
chr5	66461800	66462400	treg_ARR_4205	chr5	66453170	66518313	treg_SE_660	600
chr5	66489200	66490000	treg_ARR_4206	chr5	66453170	66518313	treg_SE_660	800
chr5	66490400	66490600	treg_ARR_4207	chr5	66453170	66518313	treg_SE_660	200
chr5	43007200	43007400	treg_ARR_4186	chr5	42990734	43020844	treg_SE_663	200
chr5	43007800	43008800	treg_ARR_4187	chr5	42990734	43020844	treg_SE_663	1000
chr5	179235000	179235200	treg_ARR_4389	chr5	179223132	179249534	treg_SE_665	200
chr5	138728200	138728600	treg_ARR_4305	chr5	138720196	138758390	treg_SE_666	400
chr5	138730000	138730400	treg_ARR_4306	chr5	138720196	138758390	treg_SE_666	400
chr5	180679400	180679600	treg_ARR_4400	chr5	180669312	180689763	treg_SE_668	200
chr5	150637600	150637800	treg_ARR_4340	chr5	150582230	150644199	treg_SE_669	200
chr5	150466600	150467600	treg_ARR_4339	chr5	150439611	150473673	treg_SE_670	1000
chr5	171615600	171616000	treg_ARR_4367	chr5	171600315	171615645	treg_SE_671	45
chr5	126111600	126112600	treg_ARR_4271	chr5	126112006	126149304	treg_SE_673	594
chr5	126128600	126129200	treg_ARR_4272	chr5	126112006	126149304	treg_SE_673	600
chr5	126130000	126130600	treg_ARR_4273	chr5	126112006	126149304	treg_SE_673	600
chr5	126135600	126135800	treg_ARR_4274	chr5	126112006	126149304	treg_SE_673	200
chr5	126140800	126141000	treg_ARR_4275	chr5	126112006	126149304	treg_SE_673	200
chr5	139937400	139937800	treg_ARR_4312	chr5	139926822	139949270	treg_SE_675	400
chr5	90680400	90680800	treg_ARR_4240	chr5	90674674	90680653	treg_SE_676	253
chr5	176843600	176843800	treg_ARR_4383	chr5	176839920	176883408	treg_SE_678	200
chr5	169680200	169682400	treg_ARR_4360	chr5	169681501	169730082	treg_SE_680	899
chr5	169684200	169685400	treg_ARR_4361	chr5	169681501	169730082	treg_SE_680	1200
chr5	180238600	180239400	treg_ARR_4394	chr5	180228593	180238979	treg_SE_681	379
chr5	151127600	151128000	treg_ARR_4341	chr5	151124560	151153999	treg_SE_683	400
chr5	14424200	14424400	treg_ARR_4164	chr5	14412735	14428189	treg_SE_686	200
chr5	100227000	100227800	treg_ARR_4253	chr5	100225190	100240566	treg_SE_694	800
chr5	100240200	100241800	treg_ARR_4254	chr5	100225190	100240566	treg_SE_694	366
chr6	26157400	26158200	treg_ARR_4455	chr6	26155479	26253430	treg_SE_698	800
chr6	26158800	26159200	treg_ARR_4456	chr6	26155479	26253430	treg_SE_698	400
chr6	26194600	26195000	treg_ARR_4457	chr6	26155479	26253430	treg_SE_698	400
chr6	26199600	26201000	treg_ARR_4458	chr6	26155479	26253430	treg_SE_698	1400
chr6	26203600	26205800	treg_ARR_4459	chr6	26155479	26253430	treg_SE_698	2200
chr6	26224600	26224800	treg_ARR_4460	chr6	26155479	26253430	treg_SE_698	200
chr6	26253200	26253400	treg_ARR_4461	chr6	26155479	26253430	treg_SE_698	200
chr6	31510600	31511600	treg_ARR_4484	chr6	31506959	31562677	treg_SE_699	1000
chr6	26053800	26055400	treg_ARR_4452	chr6	26020594	26057599	treg_SE_700	1600
chr6	26055600	26056600	treg_ARR_4453	chr6	26020594	26057599	treg_SE_700	1000
chr6	27792200	27792800	treg_ARR_4471	chr6	27774771	27807730	treg_SE_701	600
chr6	27802600	27804000	treg_ARR_4472	chr6	27774771	27807730	treg_SE_701	1400
chr6	33387000	33387200	treg_ARR_4504	chr6	33377205	33399252	treg_SE_707	200
chr6	33395600	33395800	treg_ARR_4505	chr6	33377205	33399252	treg_SE_707	200
chr6	31773200	31773800	treg_ARR_4487	chr6	31762473	31805255	treg_SE_708	600
chr6	31782400	31782800	treg_ARR_4488	chr6	31762473	31805255	treg_SE_708	400
chr6	31797400	31797800	treg_ARR_4489	chr6	31762473	31805255	treg_SE_708	400
chr6	106537600	106539200	treg_ARR_4583	chr6	106533949	106565755	treg_SE_709	1600
chr6	106556400	106556600	treg_ARR_4584	chr6	106533949	106565755	treg_SE_709	200
chr6	26272600	26273000	treg_ARR_4462	chr6	26270549	26286678	treg_SE_714	400
chr6	106965600	106967000	treg_ARR_4587	chr6	106959277	106986205	treg_SE_717	1400
chr6	30585200	30585600	treg_ARR_4480	chr6	30581264	30595115	treg_SE_719	400
chr6	27109400	27110000	treg_ARR_4466	chr6	27088429	27125697	treg_SE_720	600
chr6	31621400	31621800	treg_ARR_4485	chr6	31619354	31634613	treg_SE_726	400
chr6	149805400	149805800	treg_ARR_4650	chr6	149789936	149829889	treg_SE_727	400
chr6	33543200	33543600	treg_ARR_4506	chr6	33537721	33553825	treg_SE_730	400
chr6	108880000	108880200	treg_ARR_4592	chr6	108878640	108887176	treg_SE_738	200
chr6	74234000	74234400	treg_ARR_4561	chr6	74229195	74234154	treg_SE_744	154
chr6	119217200	119217400	treg_ARR_4618	chr6	119212514	119224507	treg_SE_745	200
chr6	36647400	36649400	treg_ARR_4527	chr6	36643881	36661499	treg_SE_746	2000
chr7	45059600	45060800	treg_ARR_4797	chr7	45014037	45076721	treg_SE_759	1200
chr7	44647200	44647600	treg_ARR_4794	chr7	44645544	44684412	treg_SE_760	400
chr7	100302600	100303600	treg_ARR_4878	chr7	100270911	100304734	treg_SE_770	1000
chr7	155089000	155089200	treg_ARR_4979	chr7	155076209	155098270	treg_SE_771	200
chr7	5571000	5572400	treg_ARR_4705	chr7	5552642	5573117	treg_SE_776	1400
chr7	99150200	99150600	treg_ARR_4872	chr7	99149066	99157102	treg_SE_779	400
chr8	38241200	38241600	treg_ARR_5049	chr8	38201411	38244830	treg_SE_785	400
chr8	38244800	38245000	treg_ARR_5050	chr8	38201411	38244830	treg_SE_785	30
chr8	42008800	42010200	treg_ARR_5059	chr8	41997062	42013345	treg_SE_787	1400
chr8	145137000	145137400	treg_ARR_5193	chr8	145128792	145160129	treg_SE_790	400
chr8	144640000	144640200	treg_ARR_5188	chr8	144623078	144660275	treg_SE_791	200
chr8	95940800	95941600	treg_ARR_5130	chr8	95940355	95973293	treg_SE_793	800
chr8	42742600	42743200	treg_ARR_5062	chr8	42742778	42753861	treg_SE_795	422
chr8	42395400	42395600	treg_ARR_5060	chr8	42374106	42397805	treg_SE_796	200
chr8	21770000	21770200	treg_ARR_5013	chr8	21763373	21778372	treg_SE_797	200
chr8	144700000	144700800	treg_ARR_5189	chr8	144678152	144700377	treg_SE_800	377
chr8	29197400	29200200	treg_ARR_5036	chr8	29197616	29209690	treg_SE_804	2584
chr8	29202200	29204800	treg_ARR_5037	chr8	29197616	29209690	treg_SE_804	2600
chr9	100849600	100850000	treg_ARR_5311	chr9	100807927	100882037	treg_SE_810	400
chr9	132646600	132647000	treg_ARR_5392	chr9	132646016	132658328	treg_SE_811	400
chr9	73032200	73032400	treg_ARR_5262	chr9	73012387	73036242	treg_SE_814	200
chr9	138987600	138988400	treg_ARR_5416	chr9	138986338	139011774	treg_SE_815	800
chr9	130547400	130547600	treg_ARR_5380	chr9	130526359	130549195	treg_SE_816	200
chr9	99153400	99154000	treg_ARR_5303	chr9	99145588	99183019	treg_SE_817	600
chr9	99171400	99171600	treg_ARR_5304	chr9	99145588	99183019	treg_SE_817	200
chr9	99176400	99177000	treg_ARR_5305	chr9	99145588	99183019	treg_SE_817	600
chr9	36135800	36136400	treg_ARR_5236	chr9	36136204	36152451	treg_SE_820	196
chr9	130672400	130675200	treg_ARR_5382	chr9	130661191	130679250	treg_SE_822	2800
chr9	96212000	96212800	treg_ARR_5293	chr9	96212690	96231526	treg_SE_827	110
chr9	139780600	139780800	treg_ARR_5425	chr9	139776026	139797980	treg_SE_831	200
chr9	139793000	139794200	treg_ARR_5426	chr9	139776026	139797980	treg_SE_831	1200
chr9	132622000	132622200	treg_ARR_5391	chr9	132619034	132633005	treg_SE_832	200
chr9	140503000	140503400	treg_ARR_5433	chr9	140499286	140535610	treg_SE_838	400
chrX	48815400	48815600	treg_ARR_5503	chrX	48748531	48816790	treg_SE_840	200
chrX	49120600	49125600	treg_ARR_5511	chrX	49113988	49137858	treg_SE_842	5000
chrX	153237600	153237800	treg_ARR_5599	chrX	153232695	153251414	treg_SE_847	200
chrX	153240200	153240600	treg_ARR_5600	chrX	153232695	153251414	treg_SE_847	400
chrX	153192200	153192600	treg_ARR_5598	chrX	153188034	153210099	treg_SE_848	400

## Sheet: E_GREAT_SE-ARRs_Th17
X..Ontology	ID	Desc	BinomRank	BinomP	BinomBonfP	BinomFdrQ	RegionFoldEnrich	ExpRegions	ObsRegions	GenomeFrac	SetCov	HyperRank	HyperP	HyperBonfP	HyperFdrQ	GeneFoldEnrich	ExpGenes	ObsGenes	TotalGenes	GeneSetCov	TermCov	Regions	Genes
Disease Ontology	DOID:1287	cardiovascular system disease	7	7.01e-33	1.57e-29	2.24e-30	1.85	170	314	0.246	0.456	1	4.12e-17	9.2e-14	9.2e-14	1.9	86.3	164	2507	0.264	0.0654	th17_ARR_1039,th17_ARR_1044,th17_ARR_1045,th17_ARR_1094,th17_ARR_1096,th17_ARR_1097,th17_ARR_1098,th17_ARR_1103,th17_ARR_126,th17_ARR_1296,th17_ARR_1297,th17_ARR_1298,th17_ARR_1300,th17_ARR_1301,th17_ARR_1318,th17_ARR_1319,th17_ARR_1320,th17_ARR_1321,th17_ARR_1322,th17_ARR_1328,th17_ARR_1329,th17_ARR_1330,th17_ARR_1382,th17_ARR_1383,th17_ARR_1384,th17_ARR_1388,th17_ARR_1389,th17_ARR_1436,th17_ARR…	AGO2,AIFM1,ARF6,ARID1A,ARL6IP5,ATP5B,ATXN1,BAG6,BCL2,BCL2L1,BGLAP,BLM,BTG1,C3,CA12,CALM1,CAPN2,CASP10,CCL20,CCR6,CCR7,CD274,CD4,CD40LG,CD44,CD47,CD5,CD7,CD70,CD82,CD83,CD99,CFLAR,CHD7,CLLU1,COX4I2,CPOX,CSF2,CTAG2,DCN,ELF4,ELL,ENO1,ERCC1,ETV6,F2RL2,FAS,FASLG,FLI1,FMOD,FOSL2,FURIN,FYN,GCM1,GIT2,GLS,GPX4,GRB7,HIF1A,HNRNPUL1,ID2,IKZF3,IL10,IL17A,IL1R1,IL1R2,IL20,IL2RB,IL3,IL7R,IRF2BP2,ITGB1,ITPR3,JAR…
Disease Ontology	DOID:2531	hematologic cancer	35	2.79e-22	6.23e-19	1.78e-20	1.98	102	202	0.148	0.293	5	1.66e-14	3.72e-11	7.44e-12	2.17	48.9	106	1422	0.171	0.0745	th17_ARR_1039,th17_ARR_1044,th17_ARR_1045,th17_ARR_126,th17_ARR_1318,th17_ARR_1319,th17_ARR_1320,th17_ARR_1321,th17_ARR_1322,th17_ARR_1436,th17_ARR_1437,th17_ARR_1536,th17_ARR_1570,th17_ARR_1571,th17_ARR_1572,th17_ARR_1643,th17_ARR_1716,th17_ARR_1724,th17_ARR_1824,th17_ARR_1826,th17_ARR_1830,th17_ARR_1836,th17_ARR_1837,th17_ARR_1838,th17_ARR_1858,th17_ARR_1877,th17_ARR_1878,th17_ARR_1879,th17_ARR…	AGO2,ARID1A,ARL6IP5,BAG6,BCL2,BCL2L1,BGLAP,BLM,BTG1,CASP10,CCL20,CCR6,CCR7,CD274,CD4,CD40LG,CD44,CD47,CD5,CD7,CD70,CD82,CD83,CD99,CFLAR,CLLU1,CSF2,CTAG2,DCN,ELF4,ELL,ETV6,FAS,FASLG,FLI1,FMOD,FOSL2,FYN,GLS,GRB7,HIF1A,ID2,IKZF3,IL10,IL17A,IL1R2,IL2RB,IL3,ITGB1,KAT2B,KCNA3,KMT2E,LAG3,LDHA,LDHC,LIF,MAF,MAPKAPK2,MBP,MCL1,NFATC2,NFE2L2,NFKB1,NR4A1,NR4A3,NRP1,OSM,P2RY8,PDCD1LG2,PDE4B,PDE4D,PHLPP1,PKM,PL…
Disease Ontology	DOID:462	cancer by anatomical entity	41	7.09e-21	1.58e-17	3.86e-19	1.5	240	360	0.349	0.522	3	1.07e-14	2.39e-11	7.97e-12	1.66	119	198	3459	0.319	0.0572	th17_ARR_1011,th17_ARR_1018,th17_ARR_1019,th17_ARR_1039,th17_ARR_1044,th17_ARR_1045,th17_ARR_1094,th17_ARR_1238,th17_ARR_1239,th17_ARR_126,th17_ARR_1296,th17_ARR_1297,th17_ARR_1298,th17_ARR_1300,th17_ARR_1301,th17_ARR_1318,th17_ARR_1319,th17_ARR_1320,th17_ARR_1321,th17_ARR_1322,th17_ARR_1389,th17_ARR_1436,th17_ARR_1437,th17_ARR_1469,th17_ARR_1470,th17_ARR_1471,th17_ARR_1486,th17_ARR_1487,th17_ARR…	ACTN4,ADAM19,AGAP2,AGO2,AIFM1,AIM1,AIM2,AIP,ALDOA,ARF6,ARID1A,ARL6IP5,ARNTL,ATF5,ATP5B,BAG6,BANP,BCL2,BCL2L1,BCL2L14,BGLAP,BLM,BTG1,BTG2,CA12,CADM3,CAPN2,CASP10,CCL20,CCR6,CCR7,CD274,CD4,CD40LG,CD44,CD47,CD5,CD7,CD70,CD82,CD83,CD99,CELF2,CERK,CFLAR,CLLU1,CSF2,CTAG2,DAB2,DCN,DUSP5,EIF4G1,ELF4,ELL,ENO1,ERCC1,ERN1,ERRFI1,ETS1,ETV6,EZR,FAM163A,FAS,FASLG,FASN,FLI1,FMOD,FOSL2,FURIN,FYN,GLS,GPR18,GPX4,G…
Disease Ontology	DOID:75	lymphatic system disease	32	1.76e-22	3.94e-19	1.23e-20	2.24	71.4	160	0.104	0.232	4	1.56e-14	3.49e-11	8.73e-12	2.47	33.6	83	976	0.134	0.085	th17_ARR_1039,th17_ARR_1044,th17_ARR_1045,th17_ARR_126,th17_ARR_1318,th17_ARR_1319,th17_ARR_1320,th17_ARR_1321,th17_ARR_1322,th17_ARR_1536,th17_ARR_1716,th17_ARR_1724,th17_ARR_1824,th17_ARR_1830,th17_ARR_1836,th17_ARR_1837,th17_ARR_1838,th17_ARR_1877,th17_ARR_1878,th17_ARR_1879,th17_ARR_188,th17_ARR_1880,th17_ARR_1959,th17_ARR_2038,th17_ARR_2039,th17_ARR_2071,th17_ARR_2072,th17_ARR_2073,th17_ARR_…	AGO2,BAG6,BCL2,BCL2L1,BGLAP,BTG1,CASP10,CCL20,CCR6,CCR7,CD274,CD4,CD40LG,CD44,CD47,CD5,CD7,CD70,CD83,CD99,CFLAR,CLLU1,CSF2,CTAG2,ETV6,FAS,FASLG,FLI1,FMOD,FOSL2,GLS,GRB7,HIF1A,ID2,IKZF3,IL10,IL17A,IL1R2,IL2RB,IL7R,ITGB1,ITPR3,KCNA3,LAG3,LDHA,MAF,MAPKAPK2,MCL1,NFATC2,NFE2L2,NFKB1,NR4A1,NRP1,P2RY8,PDCD1LG2,PDE4B,PDE4D,PHLPP1,PKM,POU2F2,PRKCQ,PRRC2A,RCSD1,REL,RUNX3,SCGB1A1,SERPINB9,SLAMF1,SLC29A3,SRG…
Disease Ontology	DOID:74	hematopoietic system disease	37	9.98e-22	2.23e-18	6.03e-20	1.9	113	214	0.163	0.311	2	8.41e-15	1.88e-11	9.39e-12	2.08	56.1	117	1631	0.188	0.0717	th17_ARR_1039,th17_ARR_1044,th17_ARR_1045,th17_ARR_1103,th17_ARR_126,th17_ARR_1318,th17_ARR_1319,th17_ARR_1320,th17_ARR_1321,th17_ARR_1322,th17_ARR_1328,th17_ARR_1329,th17_ARR_1330,th17_ARR_1436,th17_ARR_1437,th17_ARR_1536,th17_ARR_1570,th17_ARR_1571,th17_ARR_1572,th17_ARR_1643,th17_ARR_1716,th17_ARR_1724,th17_ARR_1824,th17_ARR_1826,th17_ARR_1830,th17_ARR_1836,th17_ARR_1837,th17_ARR_1838,th17_ARR…	AGO2,ARID1A,ARL6IP5,BAG6,BCL2,BCL2L1,BGLAP,BLM,BTG1,C3,CASP10,CCL20,CCR6,CCR7,CD274,CD4,CD40LG,CD44,CD47,CD5,CD7,CD70,CD82,CD83,CD99,CFLAR,CLLU1,COX4I2,CSF2,CTAG2,DCN,ELF4,ELL,ERCC1,ETV6,FAS,FASLG,FLI1,FMOD,FOSL2,FYN,GLS,GRB7,HIF1A,ID2,IKZF3,IL10,IL17A,IL1R2,IL2RB,IL3,ITGB1,KAT2B,KCNA3,KMT2E,LAG3,LDHA,LDHC,LIF,MAF,MAPKAPK2,MBP,MCL1,MSN,NFATC2,NFE2L2,NFKB1,NR4A1,NR4A3,NRP1,OSM,P2RY8,PDCD1LG2,PDE4B…
Disease Ontology	DOID:2916	immunoproliferative disease	43	1.01e-20	2.25e-17	5.24e-19	2.21	68.7	152	0.0998	0.221	7	1.15e-13	2.57e-10	3.68e-11	2.45	32.3	79	937	0.127	0.0843	th17_ARR_1039,th17_ARR_1044,th17_ARR_1045,th17_ARR_126,th17_ARR_1318,th17_ARR_1319,th17_ARR_1320,th17_ARR_1321,th17_ARR_1322,th17_ARR_1536,th17_ARR_1716,th17_ARR_1724,th17_ARR_1824,th17_ARR_1830,th17_ARR_1836,th17_ARR_1837,th17_ARR_1838,th17_ARR_1877,th17_ARR_1878,th17_ARR_1879,th17_ARR_188,th17_ARR_1880,th17_ARR_1959,th17_ARR_2038,th17_ARR_2039,th17_ARR_2071,th17_ARR_2072,th17_ARR_2073,th17_ARR_…	AGO2,BAG6,BCL2,BCL2L1,BGLAP,BTG1,CASP10,CCL20,CCR7,CD274,CD4,CD40LG,CD44,CD47,CD5,CD7,CD70,CD83,CD99,CFLAR,CLLU1,CSF2,CTAG2,ETV6,FAS,FASLG,FLI1,FMOD,FOSL2,GLS,GRB7,HIF1A,ID2,IKZF3,IL10,IL17A,IL1R2,IL2RB,IL7R,ITGB1,KCNA3,LAG3,LDHA,MAF,MAPKAPK2,MCL1,NFATC2,NFE2L2,NFKB1,NR4A1,NRP1,P2RY8,PDCD1LG2,PDE4B,PDE4D,PHLPP1,PKM,POU2F2,PRKCQ,RCSD1,REL,RUNX3,SCGB1A1,SERPINB9,SLAMF1,SRGN,STAT1,STAT3,STAT5A,STAT5…
Disease Ontology	DOID:2227	malignant neoplasm of lymphatic and hemopoietic tissue	46	1.85e-20	4.14e-17	9e-19	2.01	90.1	181	0.131	0.263	8	1.35e-13	3.02e-10	3.78e-11	2.21	42.9	95	1247	0.153	0.0762	th17_ARR_1039,th17_ARR_1044,th17_ARR_1045,th17_ARR_1094,th17_ARR_126,th17_ARR_1318,th17_ARR_1319,th17_ARR_1320,th17_ARR_1321,th17_ARR_1322,th17_ARR_1536,th17_ARR_1570,th17_ARR_1571,th17_ARR_1572,th17_ARR_1643,th17_ARR_1716,th17_ARR_1724,th17_ARR_1824,th17_ARR_1826,th17_ARR_1830,th17_ARR_1836,th17_ARR_1837,th17_ARR_1838,th17_ARR_1858,th17_ARR_1877,th17_ARR_1878,th17_ARR_1879,th17_ARR_1880,th17_ARR…	AGO2,ARID1A,ARL6IP5,BAG6,BCL2,BCL2L1,BGLAP,BLM,BTG1,CASP10,CCR7,CD274,CD4,CD40LG,CD44,CD47,CD5,CD7,CD70,CD83,CFLAR,CLLU1,CSF2,CTAG2,DCN,ELF4,ELL,ERCC1,ETV6,FAS,FASLG,FMOD,FOSL2,FYN,GRB7,HIF1A,ID2,IKZF3,IL10,IL17A,IL2RB,ITGB1,KAT2B,KMT2E,LAG3,LDHA,LIF,MAF,MAPKAPK2,MBP,MCL1,NFATC2,NFE2L2,NFKB1,NR4A1,NR4A3,NRP1,OSM,P2RY8,PDCD1LG2,PDE4B,PDE4D,PHLPP1,PKM,PLAGL2,POU2F2,PPP4C,RAPGEF1,RARA,RBPJ,RCSD1,REL…
Disease Ontology	DOID:619	lymphoproliferative disease	42	9.95e-21	2.22e-17	5.29e-19	2.21	68.7	152	0.0997	0.221	6	1.09e-13	2.43e-10	4.05e-11	2.45	32.2	79	936	0.127	0.0844	th17_ARR_1039,th17_ARR_1044,th17_ARR_1045,th17_ARR_126,th17_ARR_1318,th17_ARR_1319,th17_ARR_1320,th17_ARR_1321,th17_ARR_1322,th17_ARR_1536,th17_ARR_1716,th17_ARR_1724,th17_ARR_1824,th17_ARR_1830,th17_ARR_1836,th17_ARR_1837,th17_ARR_1838,th17_ARR_1877,th17_ARR_1878,th17_ARR_1879,th17_ARR_188,th17_ARR_1880,th17_ARR_1959,th17_ARR_2038,th17_ARR_2039,th17_ARR_2071,th17_ARR_2072,th17_ARR_2073,th17_ARR_…	AGO2,BAG6,BCL2,BCL2L1,BGLAP,BTG1,CASP10,CCL20,CCR7,CD274,CD4,CD40LG,CD44,CD47,CD5,CD7,CD70,CD83,CD99,CFLAR,CLLU1,CSF2,CTAG2,ETV6,FAS,FASLG,FLI1,FMOD,FOSL2,GLS,GRB7,HIF1A,ID2,IKZF3,IL10,IL17A,IL1R2,IL2RB,IL7R,ITGB1,KCNA3,LAG3,LDHA,MAF,MAPKAPK2,MCL1,NFATC2,NFE2L2,NFKB1,NR4A1,NRP1,P2RY8,PDCD1LG2,PDE4B,PDE4D,PHLPP1,PKM,POU2F2,PRKCQ,RCSD1,REL,RUNX3,SCGB1A1,SERPINB9,SLAMF1,SRGN,STAT1,STAT3,STAT5A,STAT5…
Disease Ontology	DOID:1033	lymphoid cancer	50	1.77e-19	3.96e-16	7.92e-18	2.2	66	145	0.0958	0.21	9	1.66e-13	3.7e-10	4.12e-11	2.49	30.6	76	888	0.122	0.0856	th17_ARR_1039,th17_ARR_1044,th17_ARR_1045,th17_ARR_126,th17_ARR_1318,th17_ARR_1319,th17_ARR_1320,th17_ARR_1321,th17_ARR_1322,th17_ARR_1536,th17_ARR_1716,th17_ARR_1724,th17_ARR_1824,th17_ARR_1830,th17_ARR_1836,th17_ARR_1837,th17_ARR_1838,th17_ARR_1877,th17_ARR_1878,th17_ARR_1879,th17_ARR_188,th17_ARR_1880,th17_ARR_1959,th17_ARR_2038,th17_ARR_2039,th17_ARR_2071,th17_ARR_2072,th17_ARR_2073,th17_ARR_…	AGO2,BAG6,BCL2,BCL2L1,BGLAP,BTG1,CASP10,CCL20,CCR7,CD274,CD4,CD40LG,CD44,CD47,CD5,CD7,CD70,CD83,CD99,CFLAR,CLLU1,CSF2,CTAG2,ETV6,FAS,FASLG,FLI1,FMOD,FOSL2,GLS,GRB7,HIF1A,ID2,IKZF3,IL10,IL17A,IL1R2,IL2RB,ITGB1,KCNA3,LAG3,LDHA,MAF,MAPKAPK2,MCL1,NFATC2,NFE2L2,NFKB1,NR4A1,NRP1,P2RY8,PDCD1LG2,PDE4B,PDE4D,PHLPP1,PKM,POU2F2,PRKCQ,RCSD1,REL,RUNX3,SERPINB9,SLAMF1,SRGN,STAT1,STAT3,STAT5A,STAT5B,SYNJ2,TGFB1…
Disease Ontology	DOID:162	cancer	34	2.53e-22	5.64e-19	1.66e-20	1.39	323	449	0.468	0.652	10	3.63e-13	8.12e-10	8.12e-11	1.47	176	258	5100	0.415	0.0506	th17_ARR_1011,th17_ARR_1018,th17_ARR_1019,th17_ARR_1039,th17_ARR_1044,th17_ARR_1045,th17_ARR_1070,th17_ARR_1071,th17_ARR_1094,th17_ARR_1112,th17_ARR_1113,th17_ARR_1114,th17_ARR_1238,th17_ARR_1239,th17_ARR_126,th17_ARR_1261,th17_ARR_1296,th17_ARR_1297,th17_ARR_1298,th17_ARR_1300,th17_ARR_1301,th17_ARR_1318,th17_ARR_1319,th17_ARR_1320,th17_ARR_1321,th17_ARR_1322,th17_ARR_1381,th17_ARR_1389,th17_ARR…	ACTN4,ACTR1B,ADAM19,AGAP2,AGO2,AIFM1,AIM1,AIM2,AIP,ALDOA,ARF6,ARID1A,ARL6IP5,ARNTL,ARPC2,ATF5,ATP5B,B4GALT1,BAG6,BANP,BCL2,BCL2L1,BCL2L14,BGLAP,BLM,BTG1,BTG2,C3,CA12,CADM3,CAPN2,CASP10,CCL20,CCNL1,CCR6,CCR7,CD274,CD4,CD40LG,CD44,CD47,CD5,CD7,CD70,CD82,CD83,CD99,CDC14A,CELF2,CERK,CFLAR,CLDN23,CLLU1,CORO1C,CSF2,CSNK1D,CTAG2,CYFIP2,DAB2,DCN,DUSP5,DYNLRB2,EGR2,EIF4G1,ELF4,ELK3,ELL,EMILIN2,EML4,ENO1,E…
Disease Ontology	DOID:2914	immune system disease	76	7.52e-16	1.68e-12	2.21e-14	1.46	221	322	0.321	0.467	11	3.67e-12	8.2e-09	7.46e-10	1.6	118	188	3423	0.303	0.0549	th17_ARR_1039,th17_ARR_1044,th17_ARR_1045,th17_ARR_1094,th17_ARR_1222,th17_ARR_126,th17_ARR_1261,th17_ARR_1296,th17_ARR_1297,th17_ARR_1298,th17_ARR_1300,th17_ARR_1301,th17_ARR_1318,th17_ARR_1319,th17_ARR_1320,th17_ARR_1321,th17_ARR_1322,th17_ARR_1328,th17_ARR_1329,th17_ARR_1330,th17_ARR_1351,th17_ARR_1352,th17_ARR_1353,th17_ARR_1381,th17_ARR_1389,th17_ARR_1436,th17_ARR_1437,th17_ARR_1536,th17_ARR…	AGAP2,AGO2,AIP,ANTXR2,APOBEC3G,ARF6,ARL6IP5,ARNTL,BAG6,BANP,BCL2,BCL2L1,BCL2L14,BGLAP,BTG1,C3,CAPN2,CASP10,CCL20,CCR6,CCR7,CD274,CD4,CD40LG,CD44,CD47,CD48,CD5,CD6,CD7,CD70,CD82,CD83,CD99,CDC14A,CERK,CFLAR,CHD7,CLLU1,CLN5,CRELD2,CSF2,CTAG2,DAB2,DCN,EGR2,EIF4G1,ELL,ENO1,ERCC1,ETS1,ETV6,EZR,F2RL2,FAS,FASLG,FASN,FLI1,FMOD,FOSL2,FURIN,FYN,GALC,GCM1,GJD3,GLS,GNA15,GPBAR1,GPX4,GRB7,HECA,HEXIM1,HIF1A,HNR…
Disease Ontology	DOID:1240	leukemia	56	2.98e-18	6.65e-15	1.19e-16	2.04	76.8	157	0.111	0.228	12	4.81e-12	1.07e-08	8.95e-10	2.25	36	81	1046	0.13	0.0774	th17_ARR_1039,th17_ARR_1044,th17_ARR_1045,th17_ARR_126,th17_ARR_1318,th17_ARR_1319,th17_ARR_1320,th17_ARR_1321,th17_ARR_1322,th17_ARR_1536,th17_ARR_1570,th17_ARR_1571,th17_ARR_1572,th17_ARR_1643,th17_ARR_1824,th17_ARR_1826,th17_ARR_1830,th17_ARR_1836,th17_ARR_1837,th17_ARR_1838,th17_ARR_1858,th17_ARR_1877,th17_ARR_1878,th17_ARR_1879,th17_ARR_1880,th17_ARR_1959,th17_ARR_2038,th17_ARR_2039,th17_ARR…	ARID1A,ARL6IP5,BCL2,BCL2L1,BLM,BTG1,CASP10,CCR7,CD274,CD4,CD40LG,CD44,CD5,CD7,CD70,CD83,CFLAR,CLLU1,CSF2,DCN,ELF4,ELL,ETV6,FAS,FASLG,FMOD,FOSL2,FYN,GRB7,HIF1A,ID2,IKZF3,IL10,IL2RB,ITGB1,KAT2B,KMT2E,LDHA,LIF,MBP,MCL1,NFATC2,NFE2L2,NFKB1,NR4A1,NR4A3,NRP1,OSM,P2RY8,PDCD1LG2,PDE4B,PDE4D,PHLPP1,PKM,PLAGL2,POU2F2,PPP4C,RAPGEF1,RARA,RBPJ,RCSD1,REL,RUNX3,SIAH2,SOS1,SPAG9,SRPK2,ST6GAL1,STAT1,STAT3,STAT5A,…
Disease Ontology	DOID:0050117	disease by infectious agent	3	1.38e-33	3.08e-30	1.03e-30	2.42	83.3	202	0.121	0.293	13	6.72e-12	1.5e-08	1.15e-09	2.03	48.7	99	1416	0.159	0.0699	th17_ARR_1094,th17_ARR_1239,th17_ARR_1240,th17_ARR_1296,th17_ARR_1297,th17_ARR_1298,th17_ARR_1300,th17_ARR_1301,th17_ARR_1318,th17_ARR_1319,th17_ARR_1320,th17_ARR_1321,th17_ARR_1322,th17_ARR_1370,th17_ARR_1371,th17_ARR_1372,th17_ARR_1436,th17_ARR_1437,th17_ARR_1570,th17_ARR_1571,th17_ARR_1572,th17_ARR_1573,th17_ARR_1574,th17_ARR_1610,th17_ARR_1716,th17_ARR_1724,th17_ARR_18,th17_ARR_1826,th17_ARR_…	AGO2,AIM2,APOBEC3G,ARF6,ATF5,BATF,BCL2,BCL2L1,BLM,C3,CAPN2,CASP10,CCL20,CCR6,CCR7,CD274,CD4,CD40LG,CD44,CD70,CD83,CFLAR,CSF2,EGR2,EIF1AX,EIF4G1,ELF4,ERN1,EZR,F2RL2,FAS,FASLG,FASN,FURIN,GAB3,GPR183,HIF1A,HNRNPD,HNRNPUL1,ICAM2,IL10,IL17A,IL1R1,IL1R2,IL2RB,IL3,IL7R,IRAK1,ITGB1,ITK,LDHA,LDHC,LMNA,MAF,MCL1,MSN,NFATC2,NFE2L2,NFKB1,NINJ1,NR4A1,NRP1,OSM,PDCD1LG2,PRKCH,PRKCQ,PRRC2A,PTGER4,RARA,RBPJ,RPS6KA…
Disease Ontology	DOID:934	viral infectious disease	1	1.44e-36	3.23e-33	3.23e-33	2.95	55.9	165	0.0811	0.239	14	9.67e-12	2.16e-08	1.54e-09	2.32	31.8	74	925	0.119	0.08	th17_ARR_1094,th17_ARR_1239,th17_ARR_1240,th17_ARR_1318,th17_ARR_1319,th17_ARR_1320,th17_ARR_1321,th17_ARR_1322,th17_ARR_1436,th17_ARR_1437,th17_ARR_1570,th17_ARR_1571,th17_ARR_1572,th17_ARR_1573,th17_ARR_1574,th17_ARR_1610,th17_ARR_1716,th17_ARR_1724,th17_ARR_1826,th17_ARR_1830,th17_ARR_1838,th17_ARR_1877,th17_ARR_1878,th17_ARR_1879,th17_ARR_1880,th17_ARR_1891,th17_ARR_1892,th17_ARR_1893,th17_AR…	AGO2,APOBEC3G,ATF5,BCL2,BCL2L1,BLM,CCL20,CCR6,CCR7,CD274,CD4,CD40LG,CD44,CD83,CFLAR,CSF2,EGR2,EIF1AX,EIF4G1,ELF4,ERN1,F2RL2,FAS,FASLG,FASN,FURIN,GAB3,GPR183,HIF1A,HNRNPD,HNRNPUL1,ICAM2,IL10,IL17A,IL1R1,IL1R2,IL7R,ITGB1,ITK,LDHA,LMNA,MAF,MCL1,MSN,NFATC2,NFE2L2,NFKB1,NR4A1,PTGER4,RARA,RBPJ,RPS6KA3,SCGB1A1,SELPLG,SERPINB9,SH3KBP1,SLAMF1,SLC1A2,SMC3,SRPK2,SRSF7,STAT1,STAT3,TGFB1,THBS1,TNFAIP3,TNFRSF1…
Disease Ontology	DOID:353	lymphoma	44	1.47e-20	3.29e-17	7.49e-19	2.46	50.8	125	0.0737	0.181	15	3.84e-11	8.59e-08	5.72e-09	2.5	24.4	61	708	0.0982	0.0862	th17_ARR_126,th17_ARR_1318,th17_ARR_1319,th17_ARR_1320,th17_ARR_1321,th17_ARR_1322,th17_ARR_1716,th17_ARR_1724,th17_ARR_1824,th17_ARR_1830,th17_ARR_1836,th17_ARR_1837,th17_ARR_1838,th17_ARR_188,th17_ARR_1959,th17_ARR_2038,th17_ARR_2039,th17_ARR_2147,th17_ARR_2148,th17_ARR_2149,th17_ARR_219,th17_ARR_220,th17_ARR_2207,th17_ARR_2250,th17_ARR_2251,th17_ARR_2309,th17_ARR_2310,th17_ARR_2349,th17_ARR_23…	AGO2,BAG6,BCL2,BCL2L1,BGLAP,CASP10,CCL20,CCR7,CD274,CD40LG,CD44,CD47,CD5,CD7,CD83,CD99,CFLAR,CSF2,CTAG2,ETV6,FAS,FASLG,FLI1,FMOD,FOSL2,GLS,HIF1A,ID2,IKZF3,IL10,IL17A,IL1R2,IL2RB,ITGB1,KCNA3,LAG3,LDHA,MAF,MAPKAPK2,MCL1,NFATC2,NFKB1,NR4A1,P2RY8,PDCD1LG2,PDE4B,POU2F2,PRKCQ,REL,RUNX3,SERPINB9,SLAMF1,SRGN,STAT1,STAT3,STAT5A,STAT5B,TGFB1,TNFAIP3,TPM3,ZAP70
Disease Ontology	DOID:7	disease of anatomical entity	36	8.94e-22	2e-18	5.55e-20	1.35	354	478	0.514	0.694	16	6.77e-11	1.51e-07	9.46e-09	1.37	203	279	5897	0.449	0.0473	th17_ARR_1018,th17_ARR_1019,th17_ARR_1039,th17_ARR_1044,th17_ARR_1045,th17_ARR_1094,th17_ARR_1096,th17_ARR_1097,th17_ARR_1098,th17_ARR_1103,th17_ARR_1222,th17_ARR_126,th17_ARR_1261,th17_ARR_1296,th17_ARR_1297,th17_ARR_1298,th17_ARR_1300,th17_ARR_1301,th17_ARR_1318,th17_ARR_1319,th17_ARR_1320,th17_ARR_1321,th17_ARR_1322,th17_ARR_1328,th17_ARR_1329,th17_ARR_1330,th17_ARR_1351,th17_ARR_1352,th17_ARR…	ACTN4,AGAP2,AGO2,AIFM1,AIM2,AIP,AMIGO2,ANTXR2,APOBEC3G,ARF6,ARHGEF3,ARID1A,ARL6IP5,ARNTL,ARPC2,ATF5,ATP5B,ATXN1,B4GALT1,BAG6,BANP,BCL2,BCL2L1,BCL2L14,BGLAP,BLM,BTBD10,BTG1,BTG2,C3,CA12,CADM3,CALM1,CAPN2,CASP10,CCL20,CCR6,CCR7,CD180,CD274,CD4,CD40LG,CD44,CD47,CD48,CD5,CD6,CD69,CD7,CD70,CD82,CD83,CD99,CDC14A,CELF2,CERK,CFLAR,CHD7,CLLU1,CLN5,COX4I2,CPOX,CRELD2,CSF2,CSNK1D,CTAG2,CTRC,DAB2,DCN,EGR2,EI…
Disease Ontology	DOID:1037	lymphoblastic leukemia	98	3.46e-14	7.73e-11	7.89e-13	2.51	33.1	83	0.048	0.12	17	2.34e-10	5.23e-07	3.07e-08	3.05	13.5	41	391	0.066	0.105	th17_ARR_1039,th17_ARR_1044,th17_ARR_1045,th17_ARR_126,th17_ARR_1536,th17_ARR_1824,th17_ARR_1836,th17_ARR_1877,th17_ARR_1878,th17_ARR_1879,th17_ARR_1880,th17_ARR_2038,th17_ARR_2039,th17_ARR_2071,th17_ARR_2072,th17_ARR_2073,th17_ARR_2147,th17_ARR_219,th17_ARR_220,th17_ARR_2250,th17_ARR_2251,th17_ARR_2349,th17_ARR_2354,th17_ARR_2496,th17_ARR_2511,th17_ARR_2512,th17_ARR_2514,th17_ARR_2515,th17_ARR_2…	BCL2,BCL2L1,BTG1,CD4,CD40LG,CD44,CD5,CD70,CD83,CLLU1,ETV6,FAS,FASLG,FMOD,FOSL2,GRB7,IKZF3,IL10,IL2RB,ITGB1,LDHA,MCL1,NFE2L2,NFKB1,NRP1,P2RY8,PDCD1LG2,PDE4B,PDE4D,PHLPP1,PKM,RCSD1,STAT1,STAT5B,SYNJ2,TGFB1,TNFAIP3,TRDMT1,TSGA10,VMP1,ZAP70
Disease Ontology	DOID:937	DNA virus infectious disease	2	4.53e-34	1.01e-30	5.06e-31	3.55	34.6	123	0.0502	0.179	18	3.8e-10	8.49e-07	4.72e-08	2.61	19.5	51	567	0.0821	0.0899	th17_ARR_1094,th17_ARR_1239,th17_ARR_1240,th17_ARR_1318,th17_ARR_1319,th17_ARR_1320,th17_ARR_1321,th17_ARR_1322,th17_ARR_1570,th17_ARR_1571,th17_ARR_1572,th17_ARR_1610,th17_ARR_1826,th17_ARR_1830,th17_ARR_1838,th17_ARR_1877,th17_ARR_1878,th17_ARR_1879,th17_ARR_1880,th17_ARR_1894,th17_ARR_2038,th17_ARR_2039,th17_ARR_2071,th17_ARR_2072,th17_ARR_2073,th17_ARR_2074,th17_ARR_2075,th17_ARR_2147,th17_AR…	APOBEC3G,BCL2,BLM,CCL20,CCR7,CD274,CD4,CD44,CD83,CFLAR,CSF2,EGR2,EIF1AX,EIF4G1,ELF4,ERN1,F2RL2,FAS,FASLG,GPR183,HIF1A,HNRNPUL1,IL10,IL17A,IL1R1,ITGB1,LMNA,MCL1,MSN,NFATC2,NFE2L2,NFKB1,NR4A1,PTGER4,RARA,RBPJ,SELPLG,SERPINB9,SMC3,SRSF7,STAT1,STAT3,TGFB1,TNFAIP3,TNFSF14,TRDMT1,USP7,VIM,VMP1,VSIG4,ZAP70
Disease Ontology	DOID:3093	nervous system cancer	237	9.24e-09	2.07e-05	8.71e-08	1.5	119	178	0.172	0.258	19	8.83e-10	1.97e-06	1.04e-07	1.88	50.9	96	1480	0.155	0.0649	th17_ARR_1011,th17_ARR_1039,th17_ARR_1238,th17_ARR_1239,th17_ARR_1296,th17_ARR_1297,th17_ARR_1298,th17_ARR_1300,th17_ARR_1301,th17_ARR_1318,th17_ARR_1319,th17_ARR_1320,th17_ARR_1321,th17_ARR_1322,th17_ARR_1436,th17_ARR_1437,th17_ARR_1469,th17_ARR_1470,th17_ARR_1471,th17_ARR_1522,th17_ARR_1536,th17_ARR_1570,th17_ARR_1571,th17_ARR_1572,th17_ARR_1573,th17_ARR_1574,th17_ARR_1643,th17_ARR_1830,th17_AR…	ACTN4,AGAP2,AIFM1,AIM1,AIM2,AIP,ALDOA,ARF6,ATF5,BCL2,BCL2L1,BLM,BTG2,CA12,CADM3,CASP10,CCL20,CCR6,CCR7,CD274,CD40LG,CD44,CD70,CD82,CD99,CFLAR,CTAG2,DCN,ENO1,ERCC1,ERN1,ETS1,ETV6,EZR,FAM163A,FAS,FASLG,FASN,FLI1,FURIN,FYN,GLS,GPR18,HIF1A,HNRNPD,ID2,IFT57,IL10,IL17A,IL7R,ITGB1,ITPR3,KCNA3,KLF6,LAG3,LAMA3,LANCL2,LDHA,LIF,LIMS1,LMNA,LRIG1,MCL1,MSN,NFATC2,NFKB1,NR4A1,NRP1,OS9,OSM,PARK7,PFKFB3,PHLPP1,PK…
Disease Ontology	DOID:417	autoimmune disease	28	1.64e-23	3.67e-20	1.31e-21	2.58	51.2	132	0.0743	0.192	20	1.45e-09	3.24e-06	1.62e-07	2.25	28	63	814	0.101	0.0774	th17_ARR_1353,th17_ARR_1436,th17_ARR_1437,th17_ARR_1570,th17_ARR_1571,th17_ARR_1572,th17_ARR_1573,th17_ARR_1574,th17_ARR_18,th17_ARR_1824,th17_ARR_1830,th17_ARR_1838,th17_ARR_1858,th17_ARR_1877,th17_ARR_1878,th17_ARR_1879,th17_ARR_188,th17_ARR_1880,th17_ARR_19,th17_ARR_2038,th17_ARR_2039,th17_ARR_2071,th17_ARR_2072,th17_ARR_2073,th17_ARR_2074,th17_ARR_2075,th17_ARR_2147,th17_ARR_2217,th17_ARR_221…	BCL2,BCL2L1,BCL2L14,BGLAP,C3,CCR7,CD274,CD4,CD40LG,CD44,CD47,CD6,CD70,CD83,CSF2,EGR2,ENO1,ETS1,FAS,FASLG,FLI1,FOSL2,FURIN,IKZF3,IL10,IL17A,IL19,IL20,IL7R,IRAK1,ITGB1,ITPR3,KCNA3,LMNA,NFE2L2,NFKB1,PDCD1LG2,PDHX,PIK3C2B,RORC,RUNX3,SLAMF1,SLAMF6,SLC10A1,SLC29A3,SPAG9,STAT1,STAT3,STAT4,SUMO4,TAB2,TGFB1,THBS1,TNFAIP3,TNFRSF18,TNFRSF9,TNFSF14,TNFSF15,TREX1,TSGA10,VMP1,YWHAQ,ZAP70
Disease Ontology	DOID:1040	chronic lymphocytic leukemia	104	7.13e-14	1.59e-10	1.53e-12	3.54	13.8	49	0.0201	0.0711	21	1.63e-09	3.65e-06	1.74e-07	4.15	6.02	25	175	0.0403	0.143	th17_ARR_1044,th17_ARR_1045,th17_ARR_126,th17_ARR_1824,th17_ARR_1877,th17_ARR_1878,th17_ARR_1879,th17_ARR_1880,th17_ARR_2038,th17_ARR_2039,th17_ARR_2147,th17_ARR_219,th17_ARR_220,th17_ARR_2349,th17_ARR_2496,th17_ARR_2511,th17_ARR_2512,th17_ARR_2514,th17_ARR_2515,th17_ARR_2516,th17_ARR_2517,th17_ARR_2518,th17_ARR_2635,th17_ARR_288,th17_ARR_3445,th17_ARR_3446,th17_ARR_350,th17_ARR_3665,th17_ARR_366…	BCL2,BCL2L1,CD4,CD40LG,CD5,CD83,CLLU1,FAS,FASLG,FMOD,GRB7,ITGB1,MCL1,NFE2L2,NRP1,PDCD1LG2,PDE4B,PDE4D,PHLPP1,STAT1,SYNJ2,TGFB1,TNFAIP3,VMP1,ZAP70
Disease Ontology	DOID:4960	bone marrow cancer	15	1e-28	2.24e-25	1.49e-26	3.56	29.2	104	0.0424	0.151	22	1.9e-09	4.24e-06	1.93e-07	2.94	13.3	39	386	0.0628	0.101	th17_ARR_1436,th17_ARR_1437,th17_ARR_1716,th17_ARR_1724,th17_ARR_1837,th17_ARR_1838,th17_ARR_2038,th17_ARR_2039,th17_ARR_2147,th17_ARR_219,th17_ARR_220,th17_ARR_2280,th17_ARR_2281,th17_ARR_2282,th17_ARR_2283,th17_ARR_2284,th17_ARR_244,th17_ARR_2511,th17_ARR_2512,th17_ARR_2514,th17_ARR_2515,th17_ARR_2516,th17_ARR_2517,th17_ARR_2518,th17_ARR_2540,th17_ARR_2541,th17_ARR_2542,th17_ARR_2575,th17_ARR_2…	AGO2,BAG6,BCL2,BCL2L1,BGLAP,CASP10,CCL20,CCR6,CD44,CD47,CD82,CFLAR,CSF2,CTAG2,ETV6,FASLG,FLI1,FYN,IL10,IL17A,IL3,ITGB1,LAG3,LDHA,LDHC,MAF,MAPKAPK2,MCL1,NFKB1,OSM,SOS1,SRGN,STAT1,STAT3,STAT5A,SULF2,TGFB1,THBS1,TNFSF8
Disease Ontology	DOID:1036	chronic leukemia	51	3.87e-19	8.66e-16	1.7e-17	3.22	24.2	78	0.0351	0.113	24	2.28e-09	5.09e-06	2.12e-07	3.14	11.2	35	324	0.0564	0.108	th17_ARR_1039,th17_ARR_1044,th17_ARR_1045,th17_ARR_126,th17_ARR_1824,th17_ARR_1830,th17_ARR_1836,th17_ARR_1837,th17_ARR_1838,th17_ARR_1858,th17_ARR_1877,th17_ARR_1878,th17_ARR_1879,th17_ARR_1880,th17_ARR_2038,th17_ARR_2039,th17_ARR_2071,th17_ARR_2072,th17_ARR_2073,th17_ARR_2147,th17_ARR_219,th17_ARR_220,th17_ARR_2309,th17_ARR_2310,th17_ARR_2349,th17_ARR_2496,th17_ARR_2511,th17_ARR_2512,th17_ARR_2…	BCL2,BCL2L1,CCR7,CD4,CD40LG,CD5,CD70,CD83,CLLU1,CSF2,DCN,FAS,FASLG,FMOD,GRB7,ITGB1,MCL1,NFE2L2,NFKB1,NRP1,PDCD1LG2,PDE4B,PDE4D,PHLPP1,REL,SPAG9,STAT1,STAT3,STAT5A,STAT5B,SYNJ2,TGFB1,TNFAIP3,VMP1,ZAP70
Disease Ontology	DOID:3094	neuroepithelial neoplasm	262	2.8e-08	6.26e-05	2.39e-07	1.49	116	173	0.169	0.251	23	2.27e-09	5.07e-06	2.2e-07	1.87	49.6	93	1442	0.15	0.0645	th17_ARR_1011,th17_ARR_1039,th17_ARR_1238,th17_ARR_1239,th17_ARR_1296,th17_ARR_1297,th17_ARR_1298,th17_ARR_1300,th17_ARR_1301,th17_ARR_1318,th17_ARR_1319,th17_ARR_1320,th17_ARR_1321,th17_ARR_1322,th17_ARR_1436,th17_ARR_1437,th17_ARR_1469,th17_ARR_1470,th17_ARR_1471,th17_ARR_1522,th17_ARR_1536,th17_ARR_1570,th17_ARR_1571,th17_ARR_1572,th17_ARR_1573,th17_ARR_1574,th17_ARR_1643,th17_ARR_1830,th17_AR…	ACTN4,AGAP2,AIFM1,AIM1,AIM2,AIP,ALDOA,ARF6,ATF5,BCL2,BCL2L1,BLM,BTG2,CA12,CADM3,CASP10,CCL20,CCR6,CCR7,CD274,CD40LG,CD44,CD70,CD82,CD99,CFLAR,CTAG2,DCN,ENO1,ERCC1,ERN1,ETS1,EZR,FAM163A,FAS,FASLG,FLI1,FURIN,FYN,GLS,GPR18,HIF1A,HNRNPD,ID2,IFT57,IL10,IL17A,IL7R,ITGB1,ITPR3,KCNA3,KLF6,LAG3,LAMA3,LANCL2,LDHA,LIF,LIMS1,LMNA,LRIG1,MCL1,MSN,NFATC2,NFKB1,NR4A1,NRP1,OS9,OSM,PARK7,PFKFB3,PHLPP1,PKM,PRKCH,RA…
Disease Ontology	DOID:4961	bone marrow disease	21	2.05e-26	4.59e-23	2.18e-24	3.25	33	107	0.0478	0.155	25	2.49e-09	5.57e-06	2.23e-07	2.77	15.1	42	440	0.0676	0.0955	th17_ARR_1103,th17_ARR_1436,th17_ARR_1437,th17_ARR_1716,th17_ARR_1724,th17_ARR_1837,th17_ARR_1838,th17_ARR_2038,th17_ARR_2039,th17_ARR_2147,th17_ARR_219,th17_ARR_220,th17_ARR_2280,th17_ARR_2281,th17_ARR_2282,th17_ARR_2283,th17_ARR_2284,th17_ARR_244,th17_ARR_2511,th17_ARR_2512,th17_ARR_2514,th17_ARR_2515,th17_ARR_2516,th17_ARR_2517,th17_ARR_2518,th17_ARR_2540,th17_ARR_2541,th17_ARR_2542,th17_ARR_2…	AGO2,BAG6,BCL2,BCL2L1,BGLAP,CASP10,CCL20,CCR6,CD44,CD47,CD82,CFLAR,CSF2,CTAG2,ETV6,FASLG,FLI1,FYN,IL10,IL17A,IL3,ITGB1,LAG3,LDHA,LDHC,MAF,MAPKAPK2,MCL1,MSN,NFATC2,NFKB1,OSM,SH2B3,SOS1,SRGN,STAT1,STAT3,STAT5A,SULF2,TGFB1,THBS1,TNFSF8
Disease Ontology	DOID:3195	neural neoplasm	268	3.45e-08	7.71e-05	2.88e-07	1.48	117	173	0.169	0.251	26	2.89e-09	6.47e-06	2.49e-07	1.86	49.9	93	1449	0.15	0.0642	th17_ARR_1011,th17_ARR_1039,th17_ARR_1238,th17_ARR_1239,th17_ARR_1296,th17_ARR_1297,th17_ARR_1298,th17_ARR_1300,th17_ARR_1301,th17_ARR_1318,th17_ARR_1319,th17_ARR_1320,th17_ARR_1321,th17_ARR_1322,th17_ARR_1436,th17_ARR_1437,th17_ARR_1469,th17_ARR_1470,th17_ARR_1471,th17_ARR_1522,th17_ARR_1536,th17_ARR_1570,th17_ARR_1571,th17_ARR_1572,th17_ARR_1573,th17_ARR_1574,th17_ARR_1643,th17_ARR_1830,th17_AR…	ACTN4,AGAP2,AIFM1,AIM1,AIM2,AIP,ALDOA,ARF6,ATF5,BCL2,BCL2L1,BLM,BTG2,CA12,CADM3,CASP10,CCL20,CCR6,CCR7,CD274,CD40LG,CD44,CD70,CD82,CD99,CFLAR,CTAG2,DCN,ENO1,ERCC1,ERN1,ETS1,EZR,FAM163A,FAS,FASLG,FLI1,FURIN,FYN,GLS,GPR18,HIF1A,HNRNPD,ID2,IFT57,IL10,IL17A,IL7R,ITGB1,ITPR3,KCNA3,KLF6,LAG3,LAMA3,LANCL2,LDHA,LIF,LIMS1,LMNA,LRIG1,MCL1,MSN,NFATC2,NFKB1,NR4A1,NRP1,OS9,OSM,PARK7,PFKFB3,PHLPP1,PKM,PRKCH,RA…
Disease Ontology	DOID:155	glandular and epithelial neoplasm	274	5.07e-08	0.000113	4.13e-07	1.4	151	212	0.22	0.308	27	3.48e-09	7.78e-06	2.88e-07	1.7	69.3	118	2013	0.19	0.0586	th17_ARR_1011,th17_ARR_1039,th17_ARR_1238,th17_ARR_1239,th17_ARR_1296,th17_ARR_1297,th17_ARR_1298,th17_ARR_1300,th17_ARR_1301,th17_ARR_1318,th17_ARR_1319,th17_ARR_1320,th17_ARR_1321,th17_ARR_1322,th17_ARR_1389,th17_ARR_1436,th17_ARR_1437,th17_ARR_1469,th17_ARR_1470,th17_ARR_1471,th17_ARR_1522,th17_ARR_1536,th17_ARR_1570,th17_ARR_1571,th17_ARR_1572,th17_ARR_1573,th17_ARR_1574,th17_ARR_1643,th17_AR…	ACTN4,AGAP2,AIFM1,AIM1,AIM2,AIP,ALDOA,ARF6,ARL6IP5,ATF5,BCL2,BCL2L1,BCL2L14,BLM,BTG2,CA12,CADM3,CASP10,CCL20,CCNL1,CCR6,CCR7,CD274,CD4,CD40LG,CD44,CD70,CD82,CD83,CD99,CFLAR,CSNK1D,CTAG2,DCN,ENO1,ERCC1,ERN1,ETS1,EZR,FAM163A,FAS,FASLG,FASN,FLI1,FURIN,FYN,GALR1,GLS,GPBAR1,GPR18,GPX4,HECA,HIF1A,HNRNPD,ID2,IFT57,IL10,IL17A,IL19,IL7R,ITGB1,ITPR3,KCNA3,KLF6,KRT17,LAG3,LAMA3,LANCL2,LDHA,LIF,LIMS1,LMNA,LR…
Disease Ontology	DOID:848	arthritis	6	6.62e-33	1.48e-29	2.46e-30	3.12	44.5	139	0.0646	0.202	28	6.29e-09	1.41e-05	5.02e-07	2.38	21.8	52	634	0.0837	0.082	th17_ARR_1318,th17_ARR_1319,th17_ARR_1320,th17_ARR_1321,th17_ARR_1322,th17_ARR_1388,th17_ARR_1389,th17_ARR_1436,th17_ARR_1437,th17_ARR_1469,th17_ARR_1470,th17_ARR_1471,th17_ARR_1716,th17_ARR_1724,th17_ARR_18,th17_ARR_1830,th17_ARR_19,th17_ARR_1950,th17_ARR_1951,th17_ARR_2038,th17_ARR_2039,th17_ARR_2071,th17_ARR_2072,th17_ARR_2073,th17_ARR_2074,th17_ARR_2075,th17_ARR_2147,th17_ARR_2207,th17_ARR_22…	B4GALT1,BCL2,BCL2L1,BGLAP,CALM1,CCL20,CCR6,CCR7,CD274,CD4,CD44,CD69,CD83,CFLAR,ENO1,FAS,FASLG,HIF1A,ID2,IL10,IL17A,IL1R1,IL20,IL2RB,IL7R,IRAK1,ITGB1,MAF,NFKB1,OSM,P4HA2,PDCD1LG2,PRKCH,PTGER4,RAB27A,REL,RORC,RPTOR,SH2D2A,STAT4,SULF2,TAB2,TAGAP,TGFB1,THBS1,TNFAIP3,TNFRSF9,TNFSF14,TNFSF15,TNFSF8,TREX1,VIM
Disease Ontology	DOID:4	disease	121	3.64e-13	8.14e-10	6.73e-12	1.19	453	540	0.658	0.784	30	7.69e-09	1.72e-05	5.73e-07	1.26	271	341	7886	0.549	0.0432	th17_ARR_1011,th17_ARR_1018,th17_ARR_1019,th17_ARR_1039,th17_ARR_1044,th17_ARR_1045,th17_ARR_1070,th17_ARR_1071,th17_ARR_1094,th17_ARR_1096,th17_ARR_1097,th17_ARR_1098,th17_ARR_1103,th17_ARR_1112,th17_ARR_1113,th17_ARR_1114,th17_ARR_1222,th17_ARR_1238,th17_ARR_1239,th17_ARR_1240,th17_ARR_126,th17_ARR_1261,th17_ARR_1296,th17_ARR_1297,th17_ARR_1298,th17_ARR_1300,th17_ARR_1301,th17_ARR_1318,th17_ARR…	ACTN4,ACTR1B,ADAM19,AGAP2,AGO2,AIFM1,AIM1,AIM2,AIP,ALDOA,AMIGO2,ANGPTL6,ANTXR2,APOBEC3G,ARF6,ARHGEF3,ARID1A,ARL6IP5,ARNTL,ARPC2,ATF5,ATP5B,ATXN1,B4GALT1,BAG6,BANP,BATF,BCL2,BCL2L1,BCL2L14,BGLAP,BLM,BRD1,BTBD10,BTG1,BTG2,C3,CA12,CADM3,CALM1,CAPN2,CASP10,CCL20,CCNL1,CCR6,CCR7,CD180,CD274,CD4,CD40LG,CD44,CD47,CD48,CD5,CD6,CD69,CD7,CD70,CD82,CD83,CD99,CDC14A,CDC42EP3,CELF2,CERK,CFLAR,CHD7,CLDN23,CLLU…
Disease Ontology	DOID:77	gastrointestinal system disease	47	6.4e-20	1.43e-16	3.04e-18	1.88	108	203	0.157	0.295	29	7.55e-09	1.69e-05	5.82e-07	1.77	56.9	101	1654	0.163	0.0611	th17_ARR_1039,th17_ARR_1094,th17_ARR_1103,th17_ARR_1296,th17_ARR_1297,th17_ARR_1298,th17_ARR_1300,th17_ARR_1301,th17_ARR_1318,th17_ARR_1319,th17_ARR_1320,th17_ARR_1321,th17_ARR_1322,th17_ARR_1353,th17_ARR_1436,th17_ARR_1437,th17_ARR_1570,th17_ARR_1571,th17_ARR_1572,th17_ARR_1573,th17_ARR_1574,th17_ARR_1716,th17_ARR_1724,th17_ARR_18,th17_ARR_1830,th17_ARR_1837,th17_ARR_1838,th17_ARR_1877,th17_ARR_…	ACTN4,AGO2,APOBEC3G,ARF6,ARPC2,B4GALT1,BCL2,BGLAP,CAPN2,CCL20,CCR7,CD180,CD274,CD4,CD40LG,CD44,CD48,CD83,COX4I2,CPOX,CSF2,CTRC,DCN,EGR2,EIF4G1,ENSA,ERCC1,ERN1,EZR,FAS,FASLG,FASN,FURIN,GLS,HIF1A,HNRNPD,IL10,IL17A,IL1R1,IL1R2,IL7R,IRAK1,ITGB1,ITPR3,KCNA3,KLF14,KLF6,LANCL2,LDHA,LMNA,LPIN2,MAF,MCL1,MOV10,MSN,NFATC2,NFE2L2,NFKB1,NR4A1,NRP1,OSM,PDCD1LG2,PDCD4,PDHX,PEX13,PREX1,PRKCH,RAPGEF1,RORC,RUNX3,S…
Disease Ontology	DOID:305	carcinoma	303	1.77e-07	0.000397	1.31e-06	1.29	222	286	0.322	0.415	31	9.08e-09	2.03e-05	6.55e-07	1.51	111	167	3223	0.269	0.0518	th17_ARR_1011,th17_ARR_1039,th17_ARR_1094,th17_ARR_1112,th17_ARR_1113,th17_ARR_1114,th17_ARR_1238,th17_ARR_1239,th17_ARR_1261,th17_ARR_1296,th17_ARR_1297,th17_ARR_1298,th17_ARR_1300,th17_ARR_1301,th17_ARR_1318,th17_ARR_1319,th17_ARR_1320,th17_ARR_1321,th17_ARR_1322,th17_ARR_1389,th17_ARR_1436,th17_ARR_1437,th17_ARR_1469,th17_ARR_1470,th17_ARR_1471,th17_ARR_1522,th17_ARR_1536,th17_ARR_1556,th17_AR…	ACTN4,ACTR1B,ADAM19,AGAP2,AIFM1,AIM1,AIM2,AIP,ALDOA,ARF6,ARID1A,ARL6IP5,ARNTL,ATF5,ATP5B,B4GALT1,BCL2,BCL2L1,BCL2L14,BGLAP,BLM,BTG2,C3,CA12,CADM3,CASP10,CCL20,CCNL1,CCR6,CCR7,CD274,CD4,CD40LG,CD44,CD47,CD70,CD82,CD83,CD99,CFLAR,CORO1C,CSNK1D,CTAG2,DAB2,DCN,EIF4G1,EML4,ENO1,ERCC1,ERN1,ERRFI1,ETS1,ETV6,EZR,FAM163A,FAS,FASLG,FASN,FES,FLI1,FOSB,FURIN,FYN,GALR1,GLS,GPBAR1,GPR18,GPX4,GRB7,HECA,HIF1A,HN…
Disease Ontology	DOID:1749	squamous cell carcinoma	92	1.28e-14	2.86e-11	3.11e-13	2.2	49.6	109	0.0719	0.158	32	1.24e-08	2.77e-05	8.67e-07	2.27	24.2	55	704	0.0886	0.0781	th17_ARR_1318,th17_ARR_1319,th17_ARR_1320,th17_ARR_1321,th17_ARR_1322,th17_ARR_1389,th17_ARR_1436,th17_ARR_1437,th17_ARR_1536,th17_ARR_1570,th17_ARR_1571,th17_ARR_1572,th17_ARR_1573,th17_ARR_1574,th17_ARR_1830,th17_ARR_1831,th17_ARR_1837,th17_ARR_1838,th17_ARR_1877,th17_ARR_1878,th17_ARR_1879,th17_ARR_1880,th17_ARR_1957,th17_ARR_1969,th17_ARR_1973,th17_ARR_20,th17_ARR_2038,th17_ARR_2039,th17_ARR_…	AIFM1,ARL6IP5,BCL2,BCL2L1,BCL2L14,CCNL1,CCR7,CD274,CD4,CD44,CD82,CD99,CFLAR,CTAG2,ENO1,ERCC1,EZR,FAS,FASN,FURIN,GALR1,GPBAR1,GPX4,HECA,HIF1A,HNRNPD,ID2,IL10,IL17A,IL19,ITGB1,KRT17,LIMS1,MSN,NFE2L2,NFKB1,PARK7,PDCD4,PKM,RAP1GAP,RAPGEF1,RASSF2,RPS6KA3,RPS6KA5,RUNX3,SH3KBP1,ST6GAL1,STAT1,STAT3,STAT5A,TGFB1,TGIF1,THBS1,VIM,VMP1
Disease Ontology	DOID:3342	bone inflammation disease	10	4.02e-31	8.99e-28	8.99e-29	2.98	46.9	140	0.0681	0.203	34	1.38e-08	3.09e-05	9.09e-07	2.3	23	53	668	0.0853	0.0793	th17_ARR_1318,th17_ARR_1319,th17_ARR_1320,th17_ARR_1321,th17_ARR_1322,th17_ARR_1388,th17_ARR_1389,th17_ARR_1436,th17_ARR_1437,th17_ARR_1469,th17_ARR_1470,th17_ARR_1471,th17_ARR_1716,th17_ARR_1724,th17_ARR_18,th17_ARR_1830,th17_ARR_1838,th17_ARR_19,th17_ARR_1950,th17_ARR_1951,th17_ARR_2038,th17_ARR_2039,th17_ARR_2071,th17_ARR_2072,th17_ARR_2073,th17_ARR_2074,th17_ARR_2075,th17_ARR_2147,th17_ARR_22…	B4GALT1,BCL2,BCL2L1,BGLAP,CALM1,CCL20,CCR6,CCR7,CD274,CD4,CD44,CD69,CD83,CFLAR,ENO1,FAS,FASLG,HIF1A,ID2,IL10,IL17A,IL1R1,IL20,IL2RB,IL7R,IRAK1,ITGB1,MAF,NFKB1,OSM,P4HA2,PDCD1LG2,PRKCH,PTGER4,RAB27A,REL,RORC,RPTOR,SH2D2A,STAT3,STAT4,SULF2,TAB2,TAGAP,TGFB1,THBS1,TNFAIP3,TNFRSF9,TNFSF14,TNFSF15,TNFSF8,TREX1,VIM
Disease Ontology	DOID:2428	epithelioma	93	1.46e-14	3.26e-11	3.5e-13	2.2	49.7	109	0.0721	0.158	33	1.37e-08	3.06e-05	9.27e-07	2.26	24.3	55	706	0.0886	0.0779	th17_ARR_1318,th17_ARR_1319,th17_ARR_1320,th17_ARR_1321,th17_ARR_1322,th17_ARR_1389,th17_ARR_1436,th17_ARR_1437,th17_ARR_1536,th17_ARR_1570,th17_ARR_1571,th17_ARR_1572,th17_ARR_1573,th17_ARR_1574,th17_ARR_1830,th17_ARR_1831,th17_ARR_1837,th17_ARR_1838,th17_ARR_1877,th17_ARR_1878,th17_ARR_1879,th17_ARR_1880,th17_ARR_1957,th17_ARR_1969,th17_ARR_1973,th17_ARR_20,th17_ARR_2038,th17_ARR_2039,th17_ARR_…	AIFM1,ARL6IP5,BCL2,BCL2L1,BCL2L14,CCNL1,CCR7,CD274,CD4,CD44,CD82,CD99,CFLAR,CTAG2,ENO1,ERCC1,EZR,FAS,FASN,FURIN,GALR1,GPBAR1,GPX4,HECA,HIF1A,HNRNPD,ID2,IL10,IL17A,IL19,ITGB1,KRT17,LIMS1,MSN,NFE2L2,NFKB1,PARK7,PDCD4,PKM,RAP1GAP,RAPGEF1,RASSF2,RPS6KA3,RPS6KA5,RUNX3,SH3KBP1,ST6GAL1,STAT1,STAT3,STAT5A,TGFB1,TGIF1,THBS1,VIM,VMP1
Disease Ontology	DOID:0050498	dsDNA virus infectious disease	9	3.7e-31	8.28e-28	9.2e-29	3.92	25.8	101	0.0374	0.147	35	1.62e-08	3.62e-05	1.04e-06	2.68	14.9	40	434	0.0644	0.0922	th17_ARR_1094,th17_ARR_1239,th17_ARR_1240,th17_ARR_1318,th17_ARR_1319,th17_ARR_1320,th17_ARR_1321,th17_ARR_1322,th17_ARR_1570,th17_ARR_1571,th17_ARR_1572,th17_ARR_1610,th17_ARR_1826,th17_ARR_1830,th17_ARR_1838,th17_ARR_1877,th17_ARR_1878,th17_ARR_1879,th17_ARR_1880,th17_ARR_2038,th17_ARR_2039,th17_ARR_2071,th17_ARR_2072,th17_ARR_2073,th17_ARR_2074,th17_ARR_2075,th17_ARR_2147,th17_ARR_219,th17_ARR…	APOBEC3G,BCL2,BLM,CCL20,CCR7,CD4,CD44,CD83,CFLAR,CSF2,EIF1AX,EIF4G1,ELF4,F2RL2,FAS,GPR183,HIF1A,HNRNPUL1,IL10,ITGB1,LMNA,MCL1,MSN,NFATC2,NFKB1,NR4A1,PTGER4,RARA,RBPJ,SELPLG,SERPINB9,SMC3,SRSF7,STAT3,TNFAIP3,TNFSF14,USP7,VIM,VMP1,ZAP70
Disease Ontology	DOID:0070004	myeloma	38	1.41e-21	3.16e-18	8.31e-20	3.17	28.4	90	0.0412	0.131	36	2.15e-08	4.82e-05	1.34e-06	2.83	12.7	36	370	0.058	0.0973	th17_ARR_1436,th17_ARR_1437,th17_ARR_1716,th17_ARR_1724,th17_ARR_1838,th17_ARR_2038,th17_ARR_2039,th17_ARR_2147,th17_ARR_219,th17_ARR_220,th17_ARR_244,th17_ARR_2511,th17_ARR_2512,th17_ARR_2514,th17_ARR_2515,th17_ARR_2516,th17_ARR_2517,th17_ARR_2518,th17_ARR_2540,th17_ARR_2541,th17_ARR_2542,th17_ARR_2575,th17_ARR_2635,th17_ARR_2677,th17_ARR_2678,th17_ARR_2679,th17_ARR_2801,th17_ARR_2802,th17_ARR_2…	AGO2,BAG6,BCL2,BCL2L1,BGLAP,CASP10,CCL20,CCR6,CD44,CD47,CD82,CFLAR,CTAG2,ETV6,FASLG,FLI1,FYN,IL10,IL17A,IL3,ITGB1,LAG3,LDHA,LDHC,MAF,MAPKAPK2,MCL1,NFKB1,OSM,SRGN,STAT1,STAT3,SULF2,TGFB1,THBS1,TNFSF8
Disease Ontology	DOID:9074	systemic lupus erythematosus	91	1.1e-14	2.47e-11	2.71e-13	3.18	18.9	60	0.0274	0.0871	37	2.24e-08	5e-05	1.35e-06	3.12	9.95	31	289	0.0499	0.107	th17_ARR_1824,th17_ARR_1830,th17_ARR_188,th17_ARR_2038,th17_ARR_2039,th17_ARR_2071,th17_ARR_2072,th17_ARR_2073,th17_ARR_2075,th17_ARR_2147,th17_ARR_2349,th17_ARR_2354,th17_ARR_2514,th17_ARR_2515,th17_ARR_2516,th17_ARR_2517,th17_ARR_2518,th17_ARR_262,th17_ARR_263,th17_ARR_264,th17_ARR_265,th17_ARR_288,th17_ARR_2965,th17_ARR_364,th17_ARR_365,th17_ARR_366,th17_ARR_3665,th17_ARR_3666,th17_ARR_3667,th…	BCL2,BCL2L14,C3,CCR7,CD274,CD4,CD40LG,CD44,CD70,CD83,EGR2,ETS1,FAS,FASLG,IKZF3,IL10,IL17A,IRAK1,ITGB1,ITPR3,KCNA3,PDCD1LG2,PDHX,SLAMF1,SLAMF6,STAT4,TGFB1,TNFAIP3,TREX1,TSGA10,ZAP70
Disease Ontology	DOID:8857	lupus erythematosus	90	9.24e-15	2.07e-11	2.3e-13	2.95	22.7	67	0.033	0.0972	38	3.01e-08	6.72e-05	1.77e-06	2.84	12.3	35	358	0.0564	0.0978	th17_ARR_1824,th17_ARR_1830,th17_ARR_1877,th17_ARR_1878,th17_ARR_1879,th17_ARR_188,th17_ARR_1880,th17_ARR_2038,th17_ARR_2039,th17_ARR_2071,th17_ARR_2072,th17_ARR_2073,th17_ARR_2075,th17_ARR_2147,th17_ARR_2349,th17_ARR_2354,th17_ARR_2496,th17_ARR_2514,th17_ARR_2515,th17_ARR_2516,th17_ARR_2517,th17_ARR_2518,th17_ARR_262,th17_ARR_263,th17_ARR_2635,th17_ARR_264,th17_ARR_265,th17_ARR_288,th17_ARR_2965…	BCL2,BCL2L1,BCL2L14,C3,CCR7,CD274,CD4,CD40LG,CD44,CD70,CD83,EGR2,ETS1,FAS,FASLG,IKZF3,IL10,IL17A,IL20,IRAK1,ITGB1,ITPR3,KCNA3,NFE2L2,PDCD1LG2,PDHX,SLAMF1,SLAMF6,STAT4,TGFB1,TNFAIP3,TREX1,TSGA10,VMP1,ZAP70
Disease Ontology	DOID:17	musculoskeletal system disease	80	2.35e-15	5.26e-12	6.57e-14	1.61	147	237	0.214	0.344	39	6.12e-08	0.000137	3.5e-06	1.63	70.5	115	2047	0.185	0.0562	th17_ARR_1018,th17_ARR_1019,th17_ARR_1039,th17_ARR_1222,th17_ARR_1296,th17_ARR_1297,th17_ARR_1298,th17_ARR_1300,th17_ARR_1301,th17_ARR_1318,th17_ARR_1319,th17_ARR_1320,th17_ARR_1321,th17_ARR_1322,th17_ARR_1388,th17_ARR_1389,th17_ARR_1436,th17_ARR_1437,th17_ARR_1469,th17_ARR_1470,th17_ARR_1471,th17_ARR_1536,th17_ARR_1716,th17_ARR_1724,th17_ARR_18,th17_ARR_1824,th17_ARR_1826,th17_ARR_1830,th17_ARR_…	AIFM1,AIP,ARF6,ARHGEF3,ARPC2,B4GALT1,BAG6,BCL2,BCL2L1,BCL2L14,BGLAP,BTBD10,BTG2,C3,CALM1,CAPN2,CCL20,CCR6,CCR7,CD274,CD4,CD40LG,CD44,CD47,CD69,CD70,CD83,CD99,CELF2,CFLAR,CLN5,CSF2,DCN,EGR2,ENO1,ERN1,ETS1,ETV6,EZR,FAM163A,FAS,FASLG,FLI1,FOSL2,FYN,HIF1A,ID2,IDI1,IDI2,IKZF3,IL10,IL17A,IL1R1,IL20,IL2RB,IL7R,IRAK1,ITGB1,ITPR3,KAT2B,KCNA3,LIF,LMNA,MAF,MCL1,NFE2L2,NFKB1,OSM,P4HA2,PARK7,PDCD1LG2,PDHX,PHL…
Disease Ontology	DOID:157	epithelial carcinoma	142	3.79e-12	8.48e-09	5.97e-11	1.53	149	227	0.216	0.329	40	7.08e-08	0.000158	3.95e-06	1.62	71.5	116	2076	0.187	0.0559	th17_ARR_1039,th17_ARR_1094,th17_ARR_1261,th17_ARR_1318,th17_ARR_1319,th17_ARR_1320,th17_ARR_1321,th17_ARR_1322,th17_ARR_1389,th17_ARR_1436,th17_ARR_1437,th17_ARR_1536,th17_ARR_1556,th17_ARR_1570,th17_ARR_1571,th17_ARR_1572,th17_ARR_1573,th17_ARR_1574,th17_ARR_1610,th17_ARR_18,th17_ARR_1824,th17_ARR_1826,th17_ARR_1830,th17_ARR_1831,th17_ARR_1837,th17_ARR_1838,th17_ARR_1858,th17_ARR_1877,th17_ARR_…	ACTN4,ACTR1B,AIFM1,AIP,ARID1A,ARL6IP5,ARNTL,ATF5,ATP5B,B4GALT1,BCL2,BCL2L1,BCL2L14,C3,CASP10,CCL20,CCNL1,CCR6,CCR7,CD274,CD4,CD40LG,CD44,CD47,CD70,CD82,CD83,CD99,CFLAR,CORO1C,CSNK1D,CTAG2,DCN,ENO1,ERCC1,ERRFI1,ETS1,ETV6,EZR,FAS,FASLG,FASN,FOSB,FURIN,GALR1,GPBAR1,GPX4,GRB7,HECA,HIF1A,HNRNPD,ID2,IL10,IL17A,IL19,IL1R1,IQGAP2,ITGB1,KCNA3,KLF6,KRT17,LAMA3,LANCL2,LDHA,LIF,LIMS1,LMNA,LRIG1,MCL1,MGAT5,MS…
Disease Ontology	DOID:169	neuroendocrine tumor	126	5.25e-13	1.17e-09	9.32e-12	1.92	67.8	130	0.0984	0.189	41	8.09e-08	0.000181	4.41e-06	2.08	28.4	59	824	0.095	0.0716	th17_ARR_1011,th17_ARR_1238,th17_ARR_1239,th17_ARR_1296,th17_ARR_1297,th17_ARR_1298,th17_ARR_1300,th17_ARR_1301,th17_ARR_1318,th17_ARR_1319,th17_ARR_1320,th17_ARR_1321,th17_ARR_1322,th17_ARR_1469,th17_ARR_1470,th17_ARR_1471,th17_ARR_1570,th17_ARR_1571,th17_ARR_1572,th17_ARR_1643,th17_ARR_1830,th17_ARR_1836,th17_ARR_1838,th17_ARR_1877,th17_ARR_1878,th17_ARR_1879,th17_ARR_1880,th17_ARR_20,th17_ARR_…	AIM1,AIP,ALDOA,ARF6,BCL2,BCL2L1,BLM,CASP10,CCR6,CCR7,CD274,CD40LG,CD44,CD82,CD99,CFLAR,CTAG2,ENO1,ERCC1,ETS1,FAS,FASLG,FLI1,GLS,GPR18,HIF1A,HNRNPD,ID2,IL10,ITGB1,KLF6,LAG3,LANCL2,LDHA,LIF,LMNA,MCL1,MSN,NFKB1,NR4A1,NRP1,OS9,PARK7,PFKFB3,RAB27A,RAP1GAP,RNASET2,RUNX3,SERPINB9,STAT1,STAT3,STAT5B,TGFB1,TNC,TNFSF14,TSPAN8,VIM,VMP1,ZMYND10
Disease Ontology	DOID:0080001	bone disease	26	8.34e-25	1.86e-21	7.17e-23	2.47	60.4	149	0.0876	0.216	42	1.29e-07	0.000289	6.88e-06	2.07	28.1	58	815	0.0934	0.0712	th17_ARR_1318,th17_ARR_1319,th17_ARR_1320,th17_ARR_1321,th17_ARR_1322,th17_ARR_1388,th17_ARR_1389,th17_ARR_1436,th17_ARR_1437,th17_ARR_1469,th17_ARR_1470,th17_ARR_1471,th17_ARR_1716,th17_ARR_1724,th17_ARR_18,th17_ARR_1830,th17_ARR_1838,th17_ARR_19,th17_ARR_1950,th17_ARR_1951,th17_ARR_2038,th17_ARR_2039,th17_ARR_2071,th17_ARR_2072,th17_ARR_2073,th17_ARR_2074,th17_ARR_2075,th17_ARR_2147,th17_ARR_22…	AIP,ARHGEF3,B4GALT1,BCL2,BCL2L1,BGLAP,CALM1,CCL20,CCR6,CCR7,CD274,CD4,CD44,CD47,CD69,CD83,CFLAR,ENO1,FAS,FASLG,HIF1A,ID2,IL10,IL17A,IL1R1,IL20,IL2RB,IL7R,IRAK1,ITGB1,MAF,NFKB1,OSM,P4HA2,PDCD1LG2,PRKCH,PTGER4,QPCT,RAB27A,REL,RORC,RPTOR,SH2D2A,STAT1,STAT3,STAT4,SULF2,TAB2,TAGAP,TGFB1,THBS1,TNFAIP3,TNFRSF9,TNFSF14,TNFSF15,TNFSF8,TREX1,VIM
Disease Ontology	DOID:7148	rheumatoid arthritis	22	2.13e-26	4.76e-23	2.16e-24	3.27	32.4	106	0.0471	0.154	43	1.4e-07	0.000313	7.28e-06	2.44	16.8	41	488	0.066	0.084	th17_ARR_1318,th17_ARR_1319,th17_ARR_1320,th17_ARR_1321,th17_ARR_1322,th17_ARR_1436,th17_ARR_1437,th17_ARR_18,th17_ARR_19,th17_ARR_2038,th17_ARR_2039,th17_ARR_2071,th17_ARR_2072,th17_ARR_2073,th17_ARR_2074,th17_ARR_2075,th17_ARR_2147,th17_ARR_2207,th17_ARR_2309,th17_ARR_2310,th17_ARR_24,th17_ARR_246,th17_ARR_247,th17_ARR_248,th17_ARR_2514,th17_ARR_2515,th17_ARR_2516,th17_ARR_2517,th17_ARR_2518,th…	B4GALT1,BCL2,BCL2L1,CCL20,CCR6,CD274,CD4,CD44,CD69,CD83,CFLAR,ENO1,FAS,FASLG,HIF1A,ID2,IL10,IL17A,IL20,IL2RB,IL7R,IRAK1,ITGB1,NFKB1,OSM,PDCD1LG2,PRKCH,REL,SH2D2A,STAT4,TAB2,TAGAP,TGFB1,THBS1,TNFAIP3,TNFRSF9,TNFSF14,TNFSF15,TNFSF8,TREX1,VIM
Disease Ontology	DOID:1909	melanoma	81	2.94e-15	6.56e-12	8.1e-14	2.15	55.3	119	0.0803	0.173	44	1.52e-07	0.00034	7.72e-06	2.16	24.1	52	699	0.0837	0.0744	th17_ARR_1011,th17_ARR_1238,th17_ARR_1239,th17_ARR_1296,th17_ARR_1297,th17_ARR_1298,th17_ARR_1300,th17_ARR_1301,th17_ARR_1318,th17_ARR_1319,th17_ARR_1320,th17_ARR_1321,th17_ARR_1322,th17_ARR_1469,th17_ARR_1470,th17_ARR_1471,th17_ARR_1570,th17_ARR_1571,th17_ARR_1572,th17_ARR_1643,th17_ARR_1830,th17_ARR_1836,th17_ARR_1838,th17_ARR_20,th17_ARR_2038,th17_ARR_2039,th17_ARR_2071,th17_ARR_2072,th17_ARR_…	AIM1,ALDOA,ARF6,BCL2,BCL2L1,BLM,CASP10,CCR6,CCR7,CD274,CD40LG,CD44,CD82,CD99,CFLAR,CTAG2,ENO1,ETS1,FAS,FASLG,FLI1,GLS,GPR18,HIF1A,HNRNPD,ID2,IL10,ITGB1,KLF6,LAG3,LDHA,MCL1,MSN,NFKB1,NR4A1,NRP1,OS9,PARK7,PFKFB3,RAB27A,RAP1GAP,RNASET2,RUNX3,SERPINB9,STAT1,STAT3,STAT5B,TGFB1,TNC,TNFSF14,TSPAN8,VIM
Disease Ontology	DOID:4241	malignant neoplasm of breast	217	2.21e-09	4.93e-06	2.27e-08	1.53	116	178	0.169	0.258	45	1.59e-07	0.000355	7.9e-06	1.73	52.7	91	1530	0.147	0.0595	th17_ARR_1018,th17_ARR_1019,th17_ARR_1039,th17_ARR_1296,th17_ARR_1297,th17_ARR_1298,th17_ARR_1300,th17_ARR_1301,th17_ARR_1318,th17_ARR_1319,th17_ARR_1320,th17_ARR_1321,th17_ARR_1322,th17_ARR_1436,th17_ARR_1437,th17_ARR_1469,th17_ARR_1470,th17_ARR_1471,th17_ARR_1536,th17_ARR_1548,th17_ARR_1570,th17_ARR_1571,th17_ARR_1572,th17_ARR_1573,th17_ARR_1574,th17_ARR_1748,th17_ARR_1749,th17_ARR_1824,th17_AR…	ACTN4,AGO2,ARF6,ARNTL,ATF5,BANP,BCL2,BCL2L1,BCL2L14,BGLAP,BLM,CAPN2,CASP10,CCR7,CD274,CD44,CD47,CD82,CD99,CELF2,CERK,CFLAR,DAB2,DCN,DUSP5,EIF4G1,ENO1,ERCC1,ERRFI1,ETS1,ETV6,EZR,FAS,FASLG,FASN,FLI1,FOSL2,FURIN,GPX4,GRB7,HIF1A,IL10,IL17A,IL1R1,ITGB1,KCNA3,KDM5B,KLF6,KRT17,LAMA3,LIF,LRIG1,MAPKAPK2,MUCL1,NFATC2,NFE2L2,NFKB1,NRP1,OSM,PDCD4,PHLDA1,PKM,PREX1,PRKCQ,PRMT1,PTGER4,PTGES3,PTPN9,RAB27A,RARA,R…
Disease Ontology	DOID:3937	malignant neoplasm of thorax	218	2.33e-09	5.2e-06	2.38e-08	1.53	117	178	0.169	0.258	46	1.69e-07	0.000377	8.2e-06	1.73	52.7	91	1532	0.147	0.0594	th17_ARR_1018,th17_ARR_1019,th17_ARR_1039,th17_ARR_1296,th17_ARR_1297,th17_ARR_1298,th17_ARR_1300,th17_ARR_1301,th17_ARR_1318,th17_ARR_1319,th17_ARR_1320,th17_ARR_1321,th17_ARR_1322,th17_ARR_1436,th17_ARR_1437,th17_ARR_1469,th17_ARR_1470,th17_ARR_1471,th17_ARR_1536,th17_ARR_1548,th17_ARR_1570,th17_ARR_1571,th17_ARR_1572,th17_ARR_1573,th17_ARR_1574,th17_ARR_1748,th17_ARR_1749,th17_ARR_1824,th17_AR…	ACTN4,AGO2,ARF6,ARNTL,ATF5,BANP,BCL2,BCL2L1,BCL2L14,BGLAP,BLM,CAPN2,CASP10,CCR7,CD274,CD44,CD47,CD82,CD99,CELF2,CERK,CFLAR,DAB2,DCN,DUSP5,EIF4G1,ENO1,ERCC1,ERRFI1,ETS1,ETV6,EZR,FAS,FASLG,FASN,FLI1,FOSL2,FURIN,GPX4,GRB7,HIF1A,IL10,IL17A,IL1R1,ITGB1,KCNA3,KDM5B,KLF6,KRT17,LAMA3,LIF,LRIG1,MAPKAPK2,MUCL1,NFATC2,NFE2L2,NFKB1,NRP1,OSM,PDCD4,PHLDA1,PKM,PREX1,PRKCQ,PRMT1,PTGER4,PTGES3,PTPN9,RAB27A,RARA,R…
Disease Ontology	DOID:191	melanocytic neoplasm	83	3.9e-15	8.71e-12	1.05e-13	2.14	55.6	119	0.0806	0.173	47	1.74e-07	0.000389	8.27e-06	2.15	24.2	52	702	0.0837	0.0741	th17_ARR_1011,th17_ARR_1238,th17_ARR_1239,th17_ARR_1296,th17_ARR_1297,th17_ARR_1298,th17_ARR_1300,th17_ARR_1301,th17_ARR_1318,th17_ARR_1319,th17_ARR_1320,th17_ARR_1321,th17_ARR_1322,th17_ARR_1469,th17_ARR_1470,th17_ARR_1471,th17_ARR_1570,th17_ARR_1571,th17_ARR_1572,th17_ARR_1643,th17_ARR_1830,th17_ARR_1836,th17_ARR_1838,th17_ARR_20,th17_ARR_2038,th17_ARR_2039,th17_ARR_2071,th17_ARR_2072,th17_ARR_…	AIM1,ALDOA,ARF6,BCL2,BCL2L1,BLM,CASP10,CCR6,CCR7,CD274,CD40LG,CD44,CD82,CD99,CFLAR,CTAG2,ENO1,ETS1,FAS,FASLG,FLI1,GLS,GPR18,HIF1A,HNRNPD,ID2,IL10,ITGB1,KLF6,LAG3,LDHA,MCL1,MSN,NFKB1,NR4A1,NRP1,OS9,PARK7,PFKFB3,RAB27A,RAP1GAP,RNASET2,RUNX3,SERPINB9,STAT1,STAT3,STAT5B,TGFB1,TNC,TNFSF14,TSPAN8,VIM
Disease Ontology	DOID:3168	squamous cell neoplasm	103	5.7e-14	1.27e-10	1.24e-12	2.09	55.6	116	0.0807	0.168	48	1.83e-07	0.00041	8.53e-06	2.08	27	56	783	0.0902	0.0715	th17_ARR_1318,th17_ARR_1319,th17_ARR_1320,th17_ARR_1321,th17_ARR_1322,th17_ARR_1389,th17_ARR_1436,th17_ARR_1437,th17_ARR_1536,th17_ARR_1570,th17_ARR_1571,th17_ARR_1572,th17_ARR_1573,th17_ARR_1574,th17_ARR_1830,th17_ARR_1831,th17_ARR_1837,th17_ARR_1838,th17_ARR_1877,th17_ARR_1878,th17_ARR_1879,th17_ARR_1880,th17_ARR_1957,th17_ARR_1969,th17_ARR_1973,th17_ARR_20,th17_ARR_2038,th17_ARR_2039,th17_ARR_…	AIFM1,ARL6IP5,BCL2,BCL2L1,BCL2L14,CCNL1,CCR7,CD274,CD4,CD44,CD82,CD83,CD99,CFLAR,CTAG2,ENO1,ERCC1,EZR,FAS,FASN,FURIN,GALR1,GPBAR1,GPX4,HECA,HIF1A,HNRNPD,ID2,IL10,IL17A,IL19,ITGB1,KRT17,LIMS1,MSN,NFE2L2,NFKB1,PARK7,PDCD4,PKM,RAP1GAP,RAPGEF1,RASSF2,RPS6KA3,RPS6KA5,RUNX3,SH3KBP1,ST6GAL1,STAT1,STAT3,STAT5A,TGFB1,TGIF1,THBS1,VIM,VMP1
Disease Ontology	DOID:1612	mammary cancer	238	9.33e-09	2.08e-05	8.76e-08	1.49	122	182	0.177	0.264	49	1.99e-07	0.000446	9.1e-06	1.71	54.5	93	1583	0.15	0.0587	th17_ARR_1018,th17_ARR_1019,th17_ARR_1039,th17_ARR_1296,th17_ARR_1297,th17_ARR_1298,th17_ARR_1300,th17_ARR_1301,th17_ARR_1318,th17_ARR_1319,th17_ARR_1320,th17_ARR_1321,th17_ARR_1322,th17_ARR_1436,th17_ARR_1437,th17_ARR_1469,th17_ARR_1470,th17_ARR_1471,th17_ARR_1536,th17_ARR_1548,th17_ARR_1570,th17_ARR_1571,th17_ARR_1572,th17_ARR_1573,th17_ARR_1574,th17_ARR_1748,th17_ARR_1749,th17_ARR_1824,th17_AR…	ACTN4,AGO2,ARF6,ARNTL,ATF5,BANP,BCL2,BCL2L1,BCL2L14,BGLAP,BLM,CAPN2,CASP10,CCR7,CD274,CD44,CD47,CD82,CD99,CELF2,CERK,CFLAR,DAB2,DCN,DUSP5,EIF4G1,ENO1,ERCC1,ERRFI1,ETS1,ETV6,EZR,FAS,FASLG,FASN,FLI1,FOSL2,FURIN,GPX4,GRB7,HIF1A,IL10,IL17A,IL1R1,ITGB1,KCNA3,KDM5B,KLF6,KRT17,LAMA3,LIF,LRIG1,MAPKAPK2,MUCL1,NFATC2,NFE2L2,NFKB1,NRP1,OSM,PDCD4,PHLDA1,PKM,PREX1,PRKCQ,PRMT1,PTGER4,PTGES3,PTPN9,RAB27A,RARA,R…
Disease Ontology	DOID:2108	transplant-related disease	89	7.08e-15	1.58e-11	1.78e-13	1.51	184	278	0.267	0.403	52	2.48e-07	0.000554	1.07e-05	1.49	96.5	144	2804	0.232	0.0514	th17_ARR_1039,th17_ARR_1094,th17_ARR_1222,th17_ARR_1261,th17_ARR_1296,th17_ARR_1297,th17_ARR_1298,th17_ARR_1300,th17_ARR_1301,th17_ARR_1318,th17_ARR_1319,th17_ARR_1320,th17_ARR_1321,th17_ARR_1322,th17_ARR_1328,th17_ARR_1329,th17_ARR_1330,th17_ARR_1381,th17_ARR_1389,th17_ARR_1436,th17_ARR_1437,th17_ARR_1536,th17_ARR_1556,th17_ARR_1570,th17_ARR_1571,th17_ARR_1572,th17_ARR_1573,th17_ARR_1574,th17_AR…	AGAP2,AGO2,AIP,ANTXR2,APOBEC3G,ARF6,ARL6IP5,ARNTL,BANP,BCL2,BCL2L1,BGLAP,C3,CAPN2,CASP10,CCL20,CCR6,CCR7,CD274,CD4,CD40LG,CD44,CD47,CD48,CD5,CD70,CD82,CD83,CDC14A,CERK,CFLAR,CHD7,CLN5,CRELD2,CSF2,DAB2,DCN,EGR2,EIF4G1,ELL,ERCC1,ETS1,ETV6,EZR,F2RL2,FAS,FASLG,FASN,FURIN,FYN,GALC,GCM1,GJD3,GNA15,GPBAR1,GPX4,HECA,HEXIM1,HIF1A,HNRNPA3,ID2,IFT57,IL10,IL17A,IL19,IL1R1,IL1R2,IL3,IL7R,IRAK1,ITGB1,KAT2B,KCN…
Disease Ontology	DOID:5093	thoracic cancer	229	3.9e-09	8.71e-06	3.8e-08	1.52	117	178	0.17	0.258	51	2.46e-07	0.00055	1.08e-05	1.71	53.2	91	1545	0.147	0.0589	th17_ARR_1018,th17_ARR_1019,th17_ARR_1039,th17_ARR_1296,th17_ARR_1297,th17_ARR_1298,th17_ARR_1300,th17_ARR_1301,th17_ARR_1318,th17_ARR_1319,th17_ARR_1320,th17_ARR_1321,th17_ARR_1322,th17_ARR_1436,th17_ARR_1437,th17_ARR_1469,th17_ARR_1470,th17_ARR_1471,th17_ARR_1536,th17_ARR_1548,th17_ARR_1570,th17_ARR_1571,th17_ARR_1572,th17_ARR_1573,th17_ARR_1574,th17_ARR_1748,th17_ARR_1749,th17_ARR_1824,th17_AR…	ACTN4,AGO2,ARF6,ARNTL,ATF5,BANP,BCL2,BCL2L1,BCL2L14,BGLAP,BLM,CAPN2,CASP10,CCR7,CD274,CD44,CD47,CD82,CD99,CELF2,CERK,CFLAR,DAB2,DCN,DUSP5,EIF4G1,ENO1,ERCC1,ERRFI1,ETS1,ETV6,EZR,FAS,FASLG,FASN,FLI1,FOSL2,FURIN,GPX4,GRB7,HIF1A,IL10,IL17A,IL1R1,ITGB1,KCNA3,KDM5B,KLF6,KRT17,LAMA3,LIF,LRIG1,MAPKAPK2,MUCL1,NFATC2,NFE2L2,NFKB1,NRP1,OSM,PDCD4,PHLDA1,PKM,PREX1,PRKCQ,PRMT1,PTGER4,PTGES3,PTPN9,RAB27A,RARA,R…
Disease Ontology	DOID:2985	chronic rejection of renal transplant	88	7.04e-15	1.57e-11	1.79e-13	1.51	184	278	0.267	0.403	50	2.43e-07	0.000542	1.08e-05	1.49	96.5	144	2803	0.232	0.0514	th17_ARR_1039,th17_ARR_1094,th17_ARR_1222,th17_ARR_1261,th17_ARR_1296,th17_ARR_1297,th17_ARR_1298,th17_ARR_1300,th17_ARR_1301,th17_ARR_1318,th17_ARR_1319,th17_ARR_1320,th17_ARR_1321,th17_ARR_1322,th17_ARR_1328,th17_ARR_1329,th17_ARR_1330,th17_ARR_1381,th17_ARR_1389,th17_ARR_1436,th17_ARR_1437,th17_ARR_1536,th17_ARR_1556,th17_ARR_1570,th17_ARR_1571,th17_ARR_1572,th17_ARR_1573,th17_ARR_1574,th17_AR…	AGAP2,AGO2,AIP,ANTXR2,APOBEC3G,ARF6,ARL6IP5,ARNTL,BANP,BCL2,BCL2L1,BGLAP,C3,CAPN2,CASP10,CCL20,CCR6,CCR7,CD274,CD4,CD40LG,CD44,CD47,CD48,CD5,CD70,CD82,CD83,CDC14A,CERK,CFLAR,CHD7,CLN5,CRELD2,CSF2,DAB2,DCN,EGR2,EIF4G1,ELL,ERCC1,ETS1,ETV6,EZR,F2RL2,FAS,FASLG,FASN,FURIN,FYN,GALC,GCM1,GJD3,GNA15,GPBAR1,GPX4,HECA,HEXIM1,HIF1A,HNRNPA3,ID2,IFT57,IL10,IL17A,IL19,IL1R1,IL1R2,IL3,IL7R,IRAK1,ITGB1,KAT2B,KCN…
Disease Ontology	DOID:170	endocrine gland cancer	203	5.98e-10	1.34e-06	6.58e-09	1.7	80.1	136	0.116	0.197	53	3.3e-07	0.000738	1.39e-05	1.92	33.9	65	984	0.105	0.0661	th17_ARR_1011,th17_ARR_1039,th17_ARR_1238,th17_ARR_1239,th17_ARR_1296,th17_ARR_1297,th17_ARR_1298,th17_ARR_1300,th17_ARR_1301,th17_ARR_1318,th17_ARR_1319,th17_ARR_1320,th17_ARR_1321,th17_ARR_1322,th17_ARR_1436,th17_ARR_1437,th17_ARR_1469,th17_ARR_1470,th17_ARR_1471,th17_ARR_1570,th17_ARR_1571,th17_ARR_1572,th17_ARR_1643,th17_ARR_1830,th17_ARR_1836,th17_ARR_1838,th17_ARR_1858,th17_ARR_1877,th17_AR…	ACTN4,AIM1,AIP,ALDOA,ARF6,BCL2,BCL2L1,BGLAP,BLM,CASP10,CCR6,CCR7,CD274,CD40LG,CD44,CD82,CD99,CFLAR,CTAG2,DCN,ENO1,ERCC1,ERRFI1,ETS1,FAS,FASLG,FLI1,GLS,GPR18,HIF1A,HNRNPD,ID2,IL10,ITGB1,KLF6,LAG3,LANCL2,LDHA,LIF,LMNA,MCL1,MSN,NFKB1,NR4A1,NRP1,OS9,PARK7,PFKFB3,RAB27A,RAP1GAP,RNASET2,RUNX3,SERPINB9,SPAG9,STAT1,STAT3,STAT5B,TGFB1,THBS1,TNC,TNFSF14,TSPAN8,VIM,VMP1,ZMYND10
Disease Ontology	DOID:2939	Herpesviridae infectious disease	4	4.01e-33	8.97e-30	2.24e-30	5.54	13.9	77	0.0202	0.112	54	4.09e-07	0.000913	1.69e-05	3.07	8.47	26	246	0.0419	0.106	th17_ARR_1094,th17_ARR_1239,th17_ARR_1240,th17_ARR_1318,th17_ARR_1319,th17_ARR_1320,th17_ARR_1321,th17_ARR_1322,th17_ARR_1610,th17_ARR_1830,th17_ARR_1877,th17_ARR_1878,th17_ARR_1879,th17_ARR_1880,th17_ARR_2038,th17_ARR_2039,th17_ARR_2071,th17_ARR_2072,th17_ARR_2073,th17_ARR_2074,th17_ARR_2075,th17_ARR_219,th17_ARR_220,th17_ARR_2275,th17_ARR_2276,th17_ARR_2277,th17_ARR_2278,th17_ARR_242,th17_ARR_3…	BCL2,CCR7,CD4,CD44,CD83,CSF2,EIF1AX,EIF4G1,F2RL2,FAS,GPR183,HIF1A,IL10,LMNA,MCL1,MSN,NFKB1,PTGER4,RBPJ,SELPLG,SERPINB9,SRSF7,TNFSF14,USP7,VIM,VMP1
Disease Ontology	DOID:409	liver disease	71	1.62e-16	3.61e-13	5.09e-15	2.5	39.2	98	0.057	0.142	55	5.68e-07	0.00127	2.31e-05	2.17	21.7	47	630	0.0757	0.0746	th17_ARR_1318,th17_ARR_1319,th17_ARR_1320,th17_ARR_1321,th17_ARR_1322,th17_ARR_1353,th17_ARR_1436,th17_ARR_1437,th17_ARR_1570,th17_ARR_1571,th17_ARR_1572,th17_ARR_1573,th17_ARR_1574,th17_ARR_1716,th17_ARR_1724,th17_ARR_18,th17_ARR_1838,th17_ARR_1877,th17_ARR_1878,th17_ARR_1879,th17_ARR_1880,th17_ARR_1894,th17_ARR_19,th17_ARR_191,th17_ARR_1957,th17_ARR_2038,th17_ARR_2039,th17_ARR_2147,th17_ARR_219…	AGO2,APOBEC3G,B4GALT1,BCL2,BGLAP,CCL20,CD274,CD4,CPOX,EGR2,ERN1,FAS,FASLG,FASN,FURIN,GLS,HIF1A,HNRNPD,IL10,IL17A,IL1R1,IL1R2,IL7R,ITGB1,KLF6,MAF,MCL1,MOV10,NFE2L2,NFKB1,NR4A1,PDCD1LG2,PDHX,PEX13,SH3KBP1,SLC10A1,SRPK2,ST6GAL1,STAT1,STAT3,TGFB1,THBS1,TRDMT1,UTS2,VIM,VMP1,VSIG4
Disease Ontology	DOID:299	adenocarcinoma	200	5.04e-10	1.13e-06	5.63e-09	1.55	118	182	0.171	0.264	56	6.78e-07	0.00151	2.7e-05	1.67	55.2	92	1604	0.148	0.0574	th17_ARR_1039,th17_ARR_1094,th17_ARR_1261,th17_ARR_1318,th17_ARR_1319,th17_ARR_1320,th17_ARR_1321,th17_ARR_1322,th17_ARR_1389,th17_ARR_1436,th17_ARR_1437,th17_ARR_1536,th17_ARR_1556,th17_ARR_1610,th17_ARR_18,th17_ARR_1824,th17_ARR_1830,th17_ARR_1831,th17_ARR_1837,th17_ARR_1838,th17_ARR_1858,th17_ARR_1877,th17_ARR_1878,th17_ARR_1879,th17_ARR_188,th17_ARR_1880,th17_ARR_19,th17_ARR_1950,th17_ARR_195…	ACTN4,ACTR1B,ARID1A,ARNTL,ATF5,B4GALT1,BCL2,BCL2L1,C3,CCL20,CCR6,CCR7,CD274,CD40LG,CD44,CD47,CD70,CD82,CD99,CFLAR,CORO1C,CTAG2,DCN,ENO1,ERCC1,ERRFI1,ETS1,ETV6,EZR,FAS,FASLG,FASN,FOSB,GPX4,GRB7,HIF1A,HNRNPD,ID2,IL10,IL17A,IL1R1,IQGAP2,ITGB1,KCNA3,KLF6,KRT17,LAMA3,LDHA,LIF,LIMS1,LMNA,LRIG1,MCL1,MGAT5,NFATC2,NFE2L2,NFKB1,NR4A1,NR4A2,NRP1,PARK7,PDCD4,PIM3,PKM,PNP,PRCC,PRKCH,PRKCQ,PTGER4,RASSF2,RBPJ,R…
Disease Ontology	DOID:18	urinary system disease	118	2.69e-13	6.02e-10	5.1e-12	1.44	201	291	0.292	0.422	57	7.07e-07	0.00158	2.77e-05	1.44	106	153	3079	0.246	0.0497	th17_ARR_1039,th17_ARR_1094,th17_ARR_1222,th17_ARR_1261,th17_ARR_1296,th17_ARR_1297,th17_ARR_1298,th17_ARR_1300,th17_ARR_1301,th17_ARR_1318,th17_ARR_1319,th17_ARR_1320,th17_ARR_1321,th17_ARR_1322,th17_ARR_1328,th17_ARR_1329,th17_ARR_1330,th17_ARR_1381,th17_ARR_1389,th17_ARR_1436,th17_ARR_1437,th17_ARR_1536,th17_ARR_1556,th17_ARR_1570,th17_ARR_1571,th17_ARR_1572,th17_ARR_1573,th17_ARR_1574,th17_AR…	ACTN4,AGAP2,AGO2,AIP,ANTXR2,APOBEC3G,ARF6,ARL6IP5,ARNTL,BANP,BCL2,BCL2L1,BGLAP,C3,CAPN2,CASP10,CCL20,CCR6,CCR7,CD274,CD4,CD40LG,CD44,CD47,CD48,CD5,CD70,CD82,CD83,CDC14A,CERK,CFLAR,CHD7,CLN5,CRELD2,CSF2,DAB2,DCN,EGR2,EIF4G1,ELL,ERCC1,ETS1,ETV6,EZR,F2RL2,FAS,FASLG,FASN,FURIN,FYN,GALC,GCM1,GJD3,GNA15,GPBAR1,GPX4,HECA,HEXIM1,HIF1A,HNRNPA3,ID2,IFT57,IL10,IL17A,IL19,IL1R1,IL1R2,IL20,IL3,IL7R,IRAK1,ITGB…
Disease Ontology	DOID:193	reproductive system cancer	119	3.2e-13	7.15e-10	6.01e-12	1.57	144	226	0.21	0.328	58	8.28e-07	0.00185	3.19e-05	1.59	66.7	106	1938	0.171	0.0547	th17_ARR_1018,th17_ARR_1019,th17_ARR_1039,th17_ARR_1296,th17_ARR_1297,th17_ARR_1298,th17_ARR_1300,th17_ARR_1301,th17_ARR_1318,th17_ARR_1319,th17_ARR_1320,th17_ARR_1321,th17_ARR_1322,th17_ARR_1436,th17_ARR_1437,th17_ARR_1469,th17_ARR_1470,th17_ARR_1471,th17_ARR_1486,th17_ARR_1487,th17_ARR_1488,th17_ARR_1493,th17_ARR_1494,th17_ARR_1495,th17_ARR_1496,th17_ARR_1497,th17_ARR_1498,th17_ARR_1499,th17_AR…	ACTN4,ADAM19,AGO2,ARF6,ARID1A,ARNTL,ATF5,ATP5B,BANP,BCL2,BCL2L1,BCL2L14,BGLAP,BLM,CAPN2,CASP10,CCR7,CD274,CD44,CD47,CD82,CD99,CELF2,CERK,CFLAR,CTAG2,DAB2,DCN,DUSP5,EIF4G1,ENO1,ERCC1,ERRFI1,ETS1,ETV6,EZR,FAS,FASLG,FASN,FLI1,FOSL2,FURIN,GPX4,GRB7,HIF1A,IL10,IL17A,IL1R1,IL1R2,ITGB1,KCNA3,KDM5B,KLF6,KRT17,LAG3,LAMA3,LIF,LIMS1,LRIG1,MAPKAPK2,MCL1,MUCL1,NFATC2,NFE2L2,NFKB1,NRP1,OSM,PDCD4,PHLDA1,PKM,PRE…
Disease Ontology	DOID:557	kidney disease	143	4.1e-12	9.17e-09	6.41e-11	1.43	197	281	0.285	0.408	60	8.68e-07	0.00194	3.23e-05	1.45	104	150	3014	0.242	0.0498	th17_ARR_1039,th17_ARR_1094,th17_ARR_1222,th17_ARR_1261,th17_ARR_1296,th17_ARR_1297,th17_ARR_1298,th17_ARR_1300,th17_ARR_1301,th17_ARR_1318,th17_ARR_1319,th17_ARR_1320,th17_ARR_1321,th17_ARR_1322,th17_ARR_1328,th17_ARR_1329,th17_ARR_1330,th17_ARR_1381,th17_ARR_1389,th17_ARR_1436,th17_ARR_1437,th17_ARR_1536,th17_ARR_1556,th17_ARR_1570,th17_ARR_1571,th17_ARR_1572,th17_ARR_1573,th17_ARR_1574,th17_AR…	ACTN4,AGAP2,AGO2,AIP,ANTXR2,APOBEC3G,ARF6,ARL6IP5,ARNTL,BANP,BCL2,BCL2L1,BGLAP,C3,CAPN2,CASP10,CCL20,CCR6,CCR7,CD274,CD4,CD40LG,CD44,CD47,CD48,CD5,CD70,CD82,CD83,CDC14A,CERK,CFLAR,CHD7,CLN5,CRELD2,CSF2,DAB2,DCN,EGR2,EIF4G1,ELL,ERCC1,ETS1,ETV6,EZR,F2RL2,FAS,FASLG,FASN,FURIN,FYN,GALC,GCM1,GJD3,GNA15,GPBAR1,GPX4,HECA,HEXIM1,HIF1A,HNRNPA3,ID2,IFT57,IL10,IL17A,IL19,IL1R1,IL1R2,IL20,IL3,IL7R,IRAK1,ITGB…
[truncated: 446 more rows]

## Sheet: F_GREAT_SE-ARRs_Treg
X..Ontology	ID	Desc	BinomRank	BinomP	BinomBonfP	BinomFdrQ	RegionFoldEnrich	ExpRegions	ObsRegions	GenomeFrac	SetCov	HyperRank	HyperP	HyperBonfP	HyperFdrQ	GeneFoldEnrich	ExpGenes	ObsGenes	TotalGenes	GeneSetCov	TermCov	Regions	Genes
[truncated: 205 more rows]

## Sheet: G_ChIP-Seq datasets
ID
GSM1112781_BI.CD4+_CD25-_Th_Primary_Cells.Input.Donor_332.bed
GSM1112782_BI.CD4+_CD25-_CD45RA+_Naive_Primary_Cells.Input.Donor_332.bed
GSM1112803_BI.CD4+_CD25-_IL17+_PMA-Ionomcyin_stimulated_Th17_Primary_Cells.Input.Donor_332.bed
GSM772849_BI.CD4+_CD25-_Th_Primary_Cells.H3K4me1.Donor_62.bed
GSM772850_BI.CD4+_CD25-_Th_Primary_Cells.H3K9me3.Donor_62.bed
[truncated: 36 more rows]
