# Supplementary material for: Pregnancy Epigenetic Signature in T Helper 17 and T Regulatory Cells in Multiple Sclerosis
Source: Front Immunol. 2019 Jan 8;9:3075. doi: 10.3389/fimmu.2018.03075 (PMC6331474; doi:10.3389/fimmu.2018.03075)
Supplement: Supplementary file 2 [file Data_Sheet_2.xlsx]

## Sheet: Table S2 caption
Table S2. Gene expression analysis and networks reconstruction

## Sheet: A_Th17_Treg_DE
											Z-score
Ensembl ID	Symbol	Is a TF	SE ARRs Th17	SE ARRs Treg	baseMean	log2FC	lfcSE	stat	pvalue	padj	Naive	Th1	Th2	Th17	Treg
ENSG00000137801	THBS1		x		467.97	4.14	0.53	7.8	6.18e-15	9.09e-13	-0.4	-0.2	0.46	1.04	-0.89
ENSG00000160219	GAB3		x		239.38	3.13	0.44	7.07	1.5e-12	1.57e-10	-0.82	0.27	1.05	0.61	-1.11
ENSG00000143365	RORC	x	x		166.63	3.03	0.41	7.39	1.47e-13	1.83e-11	-0.7	-0.01	-0.61	1.78	-0.46
ENSG00000229056	AC020571.3		x		62.18	2.92	0.41	7.12	1.1e-12	1.18e-10	-0.48	-0.15	1.71	-0.13	-0.96
ENSG00000102245	CD40LG		x		434.14	2.82	0.23	12.12	8.64e-34	1.41e-30	-0.53	0.17	0.88	0.91	-1.44
ENSG00000115009	CCL20		x		69.59	2.8	0.45	6.22	5.11e-10	3.53e-08	-0.69	0.15	-0.67	1.64	-0.43
ENSG00000228956	AC144521.1			x	274.42	2.7	0.3	9.13	7.12e-20	2.32e-17	0.45	-0.58	1.1	0.34	-1.3
ENSG00000135722	FBXL8		x		89.43	2.65	0.3	8.78	1.69e-18	4.4e-16	-0.97	0.36	0.46	1.16	-1
ENSG00000164398	ACSL6		x		326.25	2.58	0.33	7.91	2.48e-15	3.96e-13	1.28	-0.05	0.03	-0.06	-1.2
ENSG00000104951	IL4I1		x		68.47	2.57	0.55	4.69	2.73e-06	7.65e-05	-0.71	0.67	-0.42	1.08	-0.63
ENSG00000126822	PLEKHG3		x		312.03	2.41	0.54	4.47	7.87e-06	0.000189	-0.96	-0.18	1.5	0.45	-0.81
ENSG00000255163	HSPE1P18		x		23.8	2.34	0.46	5.12	3.1e-07	1.16e-05	-0.24	-0.28	0.13	1.07	-0.68
ENSG00000085511	MAP3K4		x		1296.66	2.33	0.16	14.59	3.23e-48	1.84e-44	-0.65	0.12	-0.58	1.78	-0.66
ENSG00000172819	RARG	x		x	245.5	2.27	0.27	8.48	2.33e-17	5.16e-15	-0.28	-0.2	0.42	1.31	-1.26
ENSG00000102878	HSF4	x	x		102.86	2.19	0.28	7.82	5.34e-15	7.96e-13	-1.17	0.7	0.45	0.98	-0.96
ENSG00000102871	TRADD		x		574.36	2.12	0.24	8.77	1.71e-18	4.4e-16	-0.62	-0.1	0.86	1	-1.15
ENSG00000169884	WNT10B		x		97.58	2.04	0.38	5.32	1.03e-07	4.54e-06	-0.19	1.03	-0.38	0.61	-1.06
ENSG00000232810	TNF			x	357.7	2.03	0.41	4.96	7.04e-07	2.34e-05	-0.74	1.2	-0.33	0.44	-0.57
ENSG00000080573	COL5A3		x		140.93	2	0.4	5.01	5.33e-07	1.82e-05	-0.72	-0.16	-0.69	1.75	-0.18
ENSG00000168685	IL7R		x		19749.8	1.94	0.18	10.53	5.99e-26	3.42e-23	-0.36	0.18	0.65	0.96	-1.44
ENSG00000198805	PNP		x	x	611.12	1.91	0.23	8.42	3.85e-17	8.45e-15	-0.97	0.92	0.08	0.99	-1.03
ENSG00000140939	NOL3		x		32.3	1.86	0.41	4.56	5.18e-06	0.000133	-1.09	0.39	0.87	0.63	-0.8
ENSG00000196123	KIAA0895L		x		122.27	1.81	0.27	6.74	1.54e-11	1.34e-09	-0.97	0.37	0.62	1.02	-1.04
ENSG00000272841	RP3-428L16.2		x		59.9	1.8	0.41	4.41	1.01e-05	0.000234	-0.69	0.35	-0.74	1.4	-0.31
ENSG00000134285	FKBP11		x		681.02	1.8	0.26	6.94	3.9e-12	3.82e-10	-0.73	0.46	-0.31	1.32	-0.74
ENSG00000163568	AIM2		x		74.23	1.76	0.43	4.09	4.26e-05	0.000794	-1.01	-0.15	1.45	0.4	-0.68
ENSG00000027869	SH2D2A		x		561.36	1.75	0.33	5.31	1.09e-07	4.71e-06	-0.99	-0.26	1.19	0.71	-0.64
ENSG00000160593	AMICA1		x		1976.32	1.71	0.29	5.94	2.83e-09	1.7e-07	-0.4	-0.29	0.34	1.16	-0.81
ENSG00000101265	RASSF2		x		1278.53	1.67	0.15	11.32	1.07e-29	9.79e-27	-0.6	0.15	1.33	0.49	-1.37
ENSG00000073331	ALPK1		x		272.88	1.66	0.19	8.89	6.37e-19	1.75e-16	0.96	0.46	-0.84	0.79	-1.37
ENSG00000003400	CASP10		x		408.89	1.65	0.21	7.75	9.02e-15	1.31e-12	0.87	-0.37	0.64	0.36	-1.5
ENSG00000178573	MAF	x	x		1344.65	1.65	0.25	6.49	8.72e-11	6.81e-09	-1.17	-0.35	0.24	1.64	-0.36
ENSG00000168010	ATG16L2			x	815.78	1.61	0.37	4.37	1.24e-05	0.000279	0	-0.46	1.07	0.37	-0.97
ENSG00000178607	ERN1		x		3727.19	1.61	0.24	6.82	8.98e-12	8.2e-10	-0.92	0.09	1.53	0.11	-0.8
ENSG00000246526	RP11-539L10.2		x		66.03	1.59	0.34	4.62	3.75e-06	0.0001	-0.88	-0.09	1.47	0.31	-0.81
ENSG00000237172	B3GNT9		x		42.17	1.56	0.33	4.71	2.5e-06	7.08e-05	-1.16	0.43	0.9	0.73	-0.91
ENSG00000173511	VEGFB			x	277.83	1.55	0.3	5.19	2.08e-07	8.29e-06	-0.16	-0.58	1.43	0.31	-1
ENSG00000107611	CUBN		x		435.96	1.51	0.24	6.28	3.38e-10	2.41e-08	1.54	-0.14	0.04	-0.12	-1.32
ENSG00000104946	TBC1D17		x		733.06	1.51	0.33	4.64	3.53e-06	9.54e-05	0.18	-0.26	0.82	0.43	-1.18
ENSG00000139537	CCDC65		x		115.19	1.44	0.22	6.48	9.3e-11	7.22e-09	-0.61	0.08	-0.43	1.71	-0.75
ENSG00000173486	FKBP2			x	174.79	1.43	0.35	4.1	4.12e-05	0.000773	-0.37	-0.31	1.55	0.12	-0.99
ENSG00000099326	MZF1	x		x	335.17	1.42	0.29	4.98	6.46e-07	2.17e-05	1.21	-0.41	-0.03	0.26	-1.03
ENSG00000166888	STAT6	x		x	3202.47	1.37	0.26	5.31	1.08e-07	4.67e-06	-0.11	-0.48	0.93	0.74	-1.08
ENSG00000115904	SOS1		x		2509.3	1.35	0.31	4.41	1.04e-05	0.00024	-0.67	-0.45	1.46	0.39	-0.74
ENSG00000247287	RP11-902B17.1			x	141.17	1.33	0.21	6.47	9.51e-11	7.33e-09	0.36	0.29	-0.18	0.9	-1.38
ENSG00000135407	AVIL		x	x	116.84	1.3	0.25	5.18	2.18e-07	8.59e-06	-0.29	-0.3	1.19	0.57	-1.16
ENSG00000167797	CDK2AP2		x	x	318.06	1.27	0.31	4.06	4.94e-05	0.000893	-0.41	-0.51	1.62	0.12	-0.83
ENSG00000226791	AC109826.1		x		39.36	1.26	0.31	4.09	4.28e-05	0.000796	-0.01	-0.14	1.13	0.24	-1.21
ENSG00000071073	MGAT4A		x		3248.04	1.26	0.15	8.14	3.8e-16	6.88e-14	0.31	-0.09	-0.18	1.24	-1.28
ENSG00000111913	FAM65B		x		4702.38	1.24	0.22	5.55	2.84e-08	1.42e-06	1.11	-0.48	0.4	0.2	-1.23
ENSG00000101577	LPIN2		x		1742.85	1.23	0.13	9.2	3.61e-20	1.21e-17	0.21	1.14	0.24	0.06	-1.64
ENSG00000106733	NMRK1		x		583.47	1.22	0.2	6.04	1.58e-09	9.94e-08	-0.28	-0.43	0.77	1.11	-1.16
ENSG00000037042	TUBG2			x	112.06	1.19	0.3	4.04	5.34e-05	0.000953	0.9	-0.6	0.83	-0.03	-1.1
ENSG00000264924	RP11-799B12.2		x		24.61	1.14	0.28	4.07	4.72e-05	0.000861	-0.84	-0.04	0.17	1.44	-0.73
ENSG00000040933	INPP4A			x	1796.61	1.09	0.17	6.58	4.6e-11	3.67e-09	0.93	-0.34	0.37	0.54	-1.5
ENSG00000264745	RP11-403A21.2		x		31.68	1.04	0.23	4.53	5.81e-06	0.000147	-1.13	-0.22	-0.48	1.72	0.11
ENSG00000092094	OSGEP		x	x	663.89	1.04	0.17	5.98	2.28e-09	1.39e-07	0.84	0.05	0.15	0.52	-1.56
ENSG00000183309	ZNF623	x	x	x	315.6	1.01	0.24	4.17	3.03e-05	0.000592	0.38	-0.43	0.74	0.51	-1.2
ENSG00000147535	PPAPDC1B			x	515.06	0.97	0.2	4.75	2.02e-06	5.91e-05	-0.85	-0.2	1.7	0.09	-0.75
ENSG00000177189	RPS6KA3		x		3993.13	0.93	0.14	6.71	1.97e-11	1.68e-09	-1.03	0.01	0.85	1.16	-0.99
ENSG00000243477	NAT6		x	x	150.91	0.91	0.19	4.69	2.71e-06	7.6e-05	1.09	-0.37	-0.25	0.67	-1.14
ENSG00000166881	TMEM194A			x	620.81	0.9	0.13	6.79	1.16e-11	1.03e-09	0.57	-0.45	0.63	0.74	-1.48
ENSG00000172932	ANKRD13D		x		1378.17	0.9	0.12	7.25	4.11e-13	4.64e-11	-0.51	0.47	0.79	0.69	-1.45
ENSG00000135426	TESPA1		x		2407.26	0.81	0.1	7.71	1.3e-14	1.83e-12	1.69	-0.58	0.24	-0.21	-1.14
ENSG00000149311	ATM			x	10357	0.8	0.15	5.4	6.76e-08	3.11e-06	1.5	-0.3	0.21	-0.12	-1.28
ENSG00000142546	NOSIP			x	717.73	0.8	0.2	4.03	5.55e-05	0.000982	1.28	-0.09	-0.11	0.1	-1.17
ENSG00000135926	TMBIM1		x		1202.72	0.72	0.15	4.8	1.59e-06	4.83e-05	-0.88	0.66	0.73	0.63	-1.14
ENSG00000182568	SATB1	x		x	4698.8	0.71	0.17	4.15	3.29e-05	0.000635	1.5	-0.35	0.09	-0.23	-1.01
ENSG00000178971	CTC1			x	2704.5	0.65	0.15	4.28	1.85e-05	0.000391	1.56	-0.21	-0.4	0.14	-1.1
ENSG00000113108	APBB3			x	483.99	0.65	0.15	4.27	1.94e-05	0.000406	1.2	-0.31	0.17	0.28	-1.34
ENSG00000109323	MANBA			x	357.84	0.65	0.14	4.54	5.63e-06	0.000143	-0.45	0.86	0.32	0.54	-1.28
ENSG00000101224	CDC25B		x	x	3202.66	0.55	0.13	4.16	3.2e-05	0.000622	1.36	-0.21	-0.42	0.4	-1.14
ENSG00000198837	DENND4B			x	2064.51	0.44	0.11	4.16	3.23e-05	0.000627	0.36	-0.14	0.49	0.67	-1.39
ENSG00000089597	GANAB			x	3541.31	0.36	0.08	4.63	3.71e-06	9.94e-05	1.43	-0.59	0.61	-0.21	-1.23
ENSG00000011007	TCEB3			x	563.73	-0.49	0.11	-4.66	3.13e-06	8.62e-05	-1.29	0.42	-0.24	-0.32	1.42
ENSG00000108278	ZNHIT3		x		461.31	-0.53	0.13	-4.19	2.84e-05	0.000561	-0.29	-0.03	-0.04	-0.95	1.32
ENSG00000105197	TIMM50			x	313.7	-0.55	0.13	-4.28	1.84e-05	0.000389	0.88	-0.69	-0.69	-0.68	1.18
ENSG00000105701	FKBP8		x		1859.55	-0.58	0.12	-4.89	1.03e-06	3.27e-05	-0.12	-0.41	-0.65	-0.37	1.56
ENSG00000196652	ZKSCAN5	x		x	269.88	-0.58	0.11	-5.1	3.36e-07	1.24e-05	-0.91	0.29	-0.85	-0.16	1.63
ENSG00000125457	MIF4GD		x		271.34	-0.59	0.14	-4.24	2.23e-05	0.000456	-0.24	-0.55	-0.48	-0.31	1.59
ENSG00000141699	FAM134C			x	1361.11	-0.59	0.11	-5.36	8.21e-08	3.69e-06	0.81	-0.3	-0.83	-0.87	1.2
ENSG00000160785	SLC25A44		x		553.89	-0.63	0.13	-4.77	1.85e-06	5.45e-05	-0.74	0.02	-0.65	-0.29	1.66
ENSG00000021355	SERPINB1		x		1016.35	-0.65	0.14	-4.61	3.95e-06	0.000105	0.81	-0.05	-0.76	-1.01	1.01
ENSG00000085274	MYNN	x	x	x	376.57	-0.65	0.15	-4.4	1.09e-05	0.000251	-0.71	-0.15	-0.33	-0.36	1.54
ENSG00000154978	VOPP1		x		1132.5	-0.65	0.14	-4.61	4.11e-06	0.000109	-0.62	-0.7	-0.39	0.1	1.62
ENSG00000144749	LRIG1		x		1574.36	-0.7	0.16	-4.49	7.12e-06	0.000173	-1.26	0.61	-0.73	0.05	1.33
ENSG00000120727	PAIP2			x	858.25	-0.72	0.17	-4.31	1.64e-05	0.000351	-0.29	-0.13	-0.66	-0.4	1.47
ENSG00000116731	PRDM2	x		x	2750.15	-0.72	0.18	-4.1	4.22e-05	0.000788	-0.23	0.15	-0.9	-0.49	1.45
ENSG00000186222	BLOC1S4		x		189.19	-0.78	0.17	-4.65	3.26e-06	8.93e-05	-0.07	-0.77	-0.31	-0.47	1.62
ENSG00000169991	IFFO2		x		937.55	-0.8	0.19	-4.21	2.61e-05	0.000522	-0.83	-0.35	-0.41	-0.02	1.62
ENSG00000116288	PARK7		x	x	699.44	-0.83	0.18	-4.51	6.6e-06	0.000163	-0.04	-0.54	-0.33	-0.48	1.4
ENSG00000127526	SLC35E1			x	787.9	-0.84	0.17	-4.78	1.72e-06	5.15e-05	-1.2	0.33	0.16	-0.54	1.25
ENSG00000145349	CAMK2D			x	619.04	-0.84	0.14	-6.12	9.56e-10	6.32e-08	-0.41	-0.01	-1.1	-0.14	1.66
ENSG00000135940	COX5B		x		452.12	-0.85	0.2	-4.35	1.38e-05	0.000304	-0.11	-0.32	-0.5	-0.44	1.37
ENSG00000179010	MRFAP1		x		1997.34	-0.86	0.17	-5.19	2.07e-07	8.26e-06	-0.4	0.05	-0.83	-0.46	1.63
ENSG00000129657	SEC14L1			x	1072.76	-0.87	0.19	-4.66	3.1e-06	8.57e-05	-1.07	-0.09	-0.53	0.01	1.68
ENSG00000078237	C12orf5			x	127.54	-0.89	0.21	-4.27	1.92e-05	0.000402	-0.79	-0.16	-0.34	-0.26	1.55
ENSG00000231880	KBTBD4			x	148.935	-0.916904	0.176426	-5.19711	2.02415e-07	8.09945e-06	NA	NA	NA	NA	NA
ENSG00000249673	NOP14-AS1		x	x	321.72	-0.92	0.19	-4.79	1.66e-06	5.02e-05	-0.44	0.18	-0.56	-0.69	1.51
ENSG00000168421	RHOH			x	1816.76	-0.93	0.17	-5.54	2.98e-08	1.48e-06	-0.2	-0.42	-0.58	-0.45	1.65
ENSG00000148248	SURF4		x		2630.18	-0.96	0.15	-6.21	5.42e-10	3.7e-08	-1.24	-0.14	0.02	-0.23	1.6
ENSG00000198624	CCDC69			x	1916.4	-1.01	0.15	-6.79	1.14e-11	1.02e-09	0.13	-0.21	-0.87	-0.56	1.51
ENSG00000168884	TNIP2			x	548.21	-1.02	0.19	-5.29	1.24e-07	5.27e-06	-0.5	0.03	-0.72	-0.4	1.59
ENSG00000049769	PPP1R3F			x	130.31	-1.03	0.19	-5.44	5.41e-08	2.58e-06	-0.13	-0.71	-0.1	-0.68	1.63
ENSG00000153066	TXNDC11			x	1028.35	-1.08	0.22	-5.02	5.21e-07	1.79e-05	-0.77	-0.05	-0.45	-0.35	1.63
ENSG00000262001	DLGAP1-AS2		x	x	132.87	-1.11	0.24	-4.58	4.55e-06	0.000119	-0.6	-0.35	-0.5	-0.32	1.77
ENSG00000113532	ST8SIA4			x	472.19	-1.12	0.15	-7.32	2.48e-13	2.93e-11	-0.91	-0.34	0.04	-0.39	1.61
ENSG00000026103	FAS		x		1030.4	-1.13	0.26	-4.33	1.5e-05	0.000326	-1.07	-0.27	-0.38	0.04	1.69
ENSG00000106789	CORO2A		x		617.44	-1.13	0.17	-6.85	7.49e-12	6.97e-10	-0.65	-0.49	-0.41	-0.27	1.82
ENSG00000140199	SLC12A6			x	1385.13	-1.16	0.16	-7.27	3.7e-13	4.28e-11	0.83	-0.48	-1.05	-0.6	1.31
ENSG00000260563	RP13-516M14.1		x	x	70.48	-1.21	0.23	-5.17	2.33e-07	9.05e-06	-0.12	-0.66	0.16	-0.87	1.49
ENSG00000137880	GCHFR			x	133.76	-1.23	0.27	-4.51	6.63e-06	0.000163	-0.55	-0.08	-0.32	-0.5	1.45
ENSG00000123080	CDKN2C			x	61.84	-1.3	0.26	-5.06	4.19e-07	1.5e-05	-0.85	-0.22	-0.32	-0.25	1.64
ENSG00000227218	RP11-203J24.8			x	163.7	-1.33	0.33	-4.06	4.98e-05	0.000898	0.53	0.85	-1.05	-0.79	0.46
ENSG00000113368	LMNB1			x	540.74	-1.33	0.13	-10.2	2.02e-24	1.02e-21	-0.57	-0.29	-0.49	-0.51	1.87
ENSG00000163600	ICOS			x	1718.87	-1.36	0.23	-5.88	4.19e-09	2.45e-07	-0.29	-0.4	-0.73	-0.37	1.8
ENSG00000064932	SBNO2		x		3029.95	-1.39	0.32	-4.28	1.89e-05	0.000397	0.06	-0.15	-0.71	-0.5	1.3
ENSG00000183150	GPR19			x	60.44	-1.42	0.31	-4.6	4.18e-06	0.00011	-0.94	-0.33	0.01	-0.4	1.65
ENSG00000100385	IL2RB		x		2406.45	-1.45	0.35	-4.13	3.59e-05	0.000683	-0.96	-0.26	-0.1	-0.28	1.61
ENSG00000272053	RP11-367G6.3		x		63.64	-1.46	0.35	-4.14	3.55e-05	0.000677	-0.73	-0.39	-0.42	0.02	1.52
ENSG00000170464	DNAJC18			x	212.56	-1.54	0.23	-6.66	2.76e-11	2.3e-09	-0.68	-0.15	-0.52	-0.44	1.78
ENSG00000101445	PPP1R16B		x		7004.95	-1.62	0.24	-6.64	3.15e-11	2.59e-09	-1.01	0.44	-0.42	-0.49	1.47
ENSG00000125430	HS3ST3B1			x	468.22	-1.62	0.27	-6.09	1.15e-09	7.47e-08	-0.42	-0.52	-0.39	-0.35	1.69
ENSG00000109113	RAB34			x	59.41	-1.64	0.4	-4.1	4.22e-05	0.000788	1.29	-0.05	-0.85	-0.82	0.42
ENSG00000090975	PITPNM2			x	606.84	-1.65	0.3	-5.54	2.94e-08	1.47e-06	1.43	-0.67	-0.78	-0.58	0.6
ENSG00000253980	CTB-4E7.1		x		24.98	-1.66	0.34	-4.92	8.68e-07	2.81e-05	0.56	-0.46	-0.59	-0.84	1.33
ENSG00000101447	FAM83D		x		59.26	-1.68	0.29	-5.83	5.62e-09	3.19e-07	-0.7	0.07	-0.72	-0.35	1.71
ENSG00000273117	AC144652.1			x	39.23	-1.73	0.35	-4.95	7.5e-07	2.48e-05	-0.06	-0.16	-0.78	-0.51	1.51
ENSG00000057657	PRDM1	x		x	1303.72	-1.78	0.32	-5.61	2e-08	1.03e-06	-0.85	-0.16	-0.47	-0.26	1.74
ENSG00000181847	TIGIT			x	1001.45	-1.78	0.4	-4.48	7.45e-06	0.00018	-1.04	-0.61	0.68	-0.49	1.45
ENSG00000134594	RAB33A		x		120.65	-1.9	0.35	-5.4	6.63e-08	3.05e-06	0.37	-0.26	-0.54	-0.76	1.19
ENSG00000164611	PTTG1			x	77.4	-2.07	0.39	-5.27	1.36e-07	5.74e-06	-0.71	-0.06	-0.41	-0.39	1.58
ENSG00000266709	RP11-214O1.2			x	57.51	-2.11	0.33	-6.41	1.42e-10	1.07e-08	-0.33	-0.42	-0.54	-0.4	1.69
ENSG00000139531	SUOX			x	90.16	-2.14	0.37	-5.79	7.09e-09	3.94e-07	-0.46	-0.54	-0.35	-0.4	1.75
ENSG00000103257	SLC7A5		x		1157.3	-2.21	0.39	-5.69	1.31e-08	6.93e-07	-0.69	0.73	-0.56	-0.64	1.15
ENSG00000163599	CTLA4			x	1344.86	-2.26	0.2	-11.17	5.88e-29	4.79e-26	-0.6	-0.45	-0.63	-0.23	1.91
ENSG00000123411	IKZF4	x		x	350.58	-2.79	0.32	-8.64	5.48e-18	1.34e-15	-0.51	-0.42	-0.41	-0.51	1.86
ENSG00000134460	IL2RA			x	941.41	-2.94	0.34	-8.66	4.73e-18	1.17e-15	-0.67	-0.53	-0.21	-0.41	1.82
ENSG00000269919	RP1-134E15.3			x	6.76	-3.32	0.57	-5.85	4.9e-09	2.81e-07	-0.66	0.06	-0.46	-0.66	1.73
ENSG00000120875	DUSP4			x	2386.45	-3.33	0.33	-9.99	1.63e-23	7.44e-21	-0.74	-0.25	-0.32	-0.53	1.84
ENSG00000251922	SNORA14			x	14.8	-3.34	0.43	-7.72	1.13e-14	1.62e-12	-0.62	-0.55	-0.25	-0.43	1.85
ENSG00000049768	FOXP3	x		x	916.4	-3.38	0.43	-7.9	2.76e-15	4.37e-13	-0.54	-0.47	-0.45	-0.4	1.85
ENSG00000229664	RP11-536K7.5			x	22.84	-3.57	0.43	-8.22	1.96e-16	3.76e-14	-0.59	-0.48	-0.41	-0.44	1.91
ENSG00000100368	CSF2RB			x	198.63	-4.08	0.55	-7.37	1.74e-13	2.11e-11	-0.55	-0.46	-0.29	-0.52	1.83
ENSG00000030419	IKZF2	x		x	923.41	-4.13	0.34	-12.05	2e-33	2.86e-30	-0.56	-0.5	-0.3	-0.56	1.92
ENSG00000270659	RP11-105N14.1			x	8.86	-4.4	0.56	-7.81	5.92e-15	8.77e-13	-0.44	-0.52	-0.35	-0.5	1.81
ENSG00000049249	TNFRSF9			x	61.4	-5.27	0.47	-11.33	9.59e-30	9.11e-27	-0.51	-0.46	-0.47	-0.49	1.93

## Sheet: B_Th17_net_nodes
gene symbol	log2FC_th17_naive	padj_th17_naive	pvalue_th17_naive	mean fpkm in Th17s	associated SE	SE-ARRs
MAF	5.17	1.68e-84	1.85e-88	68.3546	SE_Th17_397	x
RORC	6.57	2.81e-47	1.54e-50	19.8051	SE_Th17_63	x
HSF4	2.86	6.29e-22	2.26e-24	9.22766	SE_Th17_388	x
ZNF101	-1.12	3.54e-10	5.59e-12	33.3119	SE_Th17_520	x
FOSL2	2.52	2.7e-05	1.09e-06	61.7733	SE_Th17_561	x
STAT5B	0.73	0.000158	8.2e-06	152.875	SE_Th17_435	x
ELF4	0.71	0.000307	1.78e-05	22.5388	SE_Th17_995	x
ZNF267	0.85	0.000343	2.02e-05	30.0753	SE_Th17_382	x
TGIF2	-0.6	0.000626	4.09e-05	15.9574	SE_Th17_637	x
ZNF574	0.87	0.00126	9.31e-05	8.20194	SE_Th17_537	x
FLI1	0.95	0.00926	0.00106	41.2168	SE_Th17_214	x
PRDM8	1.03	0.0103	0.00121	7.05595	SE_Th17_758	x
RBPJ	0.75	0.0118	0.00143	66.6648	SE_Th17_752	x
CIC	-0.47	0.022	0.00319	33.8778	SE_Th17_538	x
NR4A3	1.22	0.0423	0.00752	2.89125	SE_Th17_960	x
SMARCC2	-0.31	0.0504	0.00949	58.0753	SE_Th17_242	x
ARNTL	0.8	0.0585	0.0116	87.7878	SE_Th17_167	x
RERE	-0.38	0.0633	0.0128	37.4672	SE_Th17_7	x
ATF5	0.67	0.0662	0.0136	10.3267	SE_Th17_549	x
ELK3	0.43	0.135	0.037	39.5655	SE_Th17_259	x
ZNF526	-0.43	0.145	0.0411	5.71695	SE_Th17_538	x
ARID1A	-0.14	0.179	0.0562	44.1638	SE_Th17_25	x
BAZ2A	-0.46	0.199	0.0657	90.7378	SE_Th17_244	x
MEF2D	0.32	0.219	0.0759	46.8301	SE_Th17_76	x
THAP2	0.36	0.222	0.0781	2.21384	SE_Th17_252	x
STAT1	0.72	0.227	0.0805	117.582	SE_Th17_603	x
NFKB1	0.29	0.3	0.124	59.3026	SE_Th17_762	x
JUNB	-0.78	0.335	0.147	331.842	SE_Th17_508	x
HIVEP2	0.3	0.362	0.166	67.5116	SE_Th17_873	x
KDM5B	0.22	0.394	0.19	17.1501	SE_Th17_101	x
PBX4	0.37	0.452	0.237	30.7487	SE_Th17_520	x
RARA	0.3	0.464	0.248	41.3378	SE_Th17_431	x
POU2F2	-0.44	0.472	0.255	19.4814	SE_Th17_538	x
PLAGL2	-0.15	0.478	0.26	10.1275	SE_Th17_632	x
MYNN	0.15	0.517	0.298	9.46674	SE_Th17_742	x
TEF	0.25	0.522	0.302	5.62671	SE_Th17_689	x
ERF	0.32	0.541	0.32	32.8711	SE_Th17_538	x
FOSB	0.65	0.568	0.348	1017.75	SE_Th17_540	x
ZNF48	0.25	0.609	0.393	7.26152	SE_Th17_379	x
E2F4	0.11	0.637	0.425	51.1353	SE_Th17_388	x
STAT5A	-0.12	0.708	0.513	71.2106	SE_Th17_435	x
IRF3	0.05	0.786	0.614	92.6868	SE_Th17_548	x
ZNF292	0.12	0.801	0.637	51.5672	SE_Th17_861	x
REL	0.13	0.822	0.667	12.2734	SE_Th17_570	x
BATF	0.17	0.854	0.723	29.4124	SE_Th17_317	x
ZNF384	0.03	0.863	0.738	44.2518	SE_Th17_219	x
ZNF623	0.06	0.896	0.792	13.1234	SE_Th17_938	x
NR4A2	-0.16	0.906	0.808	47.3121	SE_Th17_597	x
NR4A1	-0.08	0.957	0.907	30.5566	SE_Th17_238	x
SMARCE1	-0.01	0.978	0.95	18.5379	SE_Th17_433	x
ZBED4	-0.01	0.984	0.961	11.7315	SE_Th17_693	x

## Sheet: C_Treg_net_nodes
gene symbol	log2FC_treg_naive	padj_treg_naive	pvalue_treg_naive	mean fpkm in Tregs	associated_SE	SE-ARRs
PRDM1	3.91	3.73e-32	1.03e-34	57.6644	SE_Treg_709	x
IKZF2	4.08	1.24e-30	3.86e-33	31.3553	SE_Treg_478	x
FOXP3	5.04	1.63e-29	5.44e-32	133.563	SE_Treg_842	x
SATB1	-1.6	7.95e-19	6.61e-21	27.8191	SE_Treg_600	x
IKZF4	2.77	3.81e-16	4.34e-18	17.6579	SE_Treg_195	x
WHSC1	0.95	2.43e-15	3.05e-17	20.6467	SE_Treg_642	x
ZKSCAN5	0.92	2.58e-15	3.25e-17	5.7837	SE_Treg_779	x
ZNF789	-0.97	2.11e-10	4.85e-12	4.31433	SE_Treg_779	x
MZF1	-1.96	2.58e-10	6.01e-12	3.56809	SE_Treg_416	x
FOXO3	1.05	1.91e-08	6.37e-10	9.53054	SE_Treg_738	x
ZBTB38	1.13	2.85e-07	1.22e-08	17.7456	SE_Treg_609	x
MYNN	0.8	5.77e-07	2.65e-08	8.96558	SE_Treg_626	x
SMARCC2	-0.65	7.18e-07	3.38e-08	27.8131	SE_Treg_204	x
PRDM8	1.63	4.63e-06	2.65e-07	6.54236	SE_Treg_649	x
RARG	-1.3	1.82e-05	1.24e-06	2.29996	SE_Treg_190	x
E2F1	1.37	3.84e-05	2.89e-06	2.07797	SE_Treg_539	x
STAT5B	0.75	5.46e-05	4.29e-06	94.4644	SE_Treg_384	x
MAFG	0.82	0.000128	1.14e-05	7.98444	SE_Treg_347	x
ZNF623	-0.94	0.000706	8.24e-05	3.86327	SE_Treg_800	x
HOXB2	1.19	0.00201	0.000281	9.2402	SE_Treg_386	x
ARID3B	0.86	0.00254	0.000373	22.3423	SE_Treg_270	x
ZNF487	0.82	0.00311	0.000474	1.92218	SE_Treg_103	x
STAT6	-0.89	0.00363	0.000571	33.5898	SE_Treg_193	x
ZNF512B	-0.7	0.0037	0.000585	12.3436	SE_Treg_548	x
PRDM2	0.6	0.00406	0.000653	41.6338	SE_Treg_58	x
KLF9	0.91	0.00728	0.00132	38.9708	SE_Treg_814	x
ETS1	0.58	0.0104	0.00203	466.694	SE_Treg_120	x
HINFP	-0.67	0.013	0.00271	5.27501	SE_Treg_139	x
IRF3	-0.26	0.0307	0.00789	45.4485	SE_Treg_452	x
ERF	0.8	0.0429	0.012	28.629	SE_Treg_408	x
STAT5A	0.44	0.0541	0.0161	64.3118	SE_Treg_384	x
ZBTB7B	0.73	0.0544	0.0163	10.9447	SE_Treg_37	x
ZBTB48	-0.37	0.0651	0.0205	9.8111	SE_Treg_34	x
ZNF394	0.65	0.0883	0.0303	91.8532	SE_Treg_779	x
FOXK2	0.4	0.0924	0.0322	9.91963	SE_Treg_385	x
LYL1	0.82	0.0932	0.0326	1.63802	SE_Treg_457	x
PBX4	0.67	0.096	0.0339	23.5095	SE_Treg_431	x
HOXB3	0.69	0.104	0.0376	2.72099	SE_Treg_386	x
ZNF707	-0.35	0.142	0.0571	5.97309	SE_Treg_800	x
KLF16	0.53	0.144	0.0578	6.46824	SE_Treg_409	x
SNAI3	0.84	0.147	0.0598	1.91646	SE_Treg_289	x
GFI1	0.45	0.156	0.0645	8.60843	SE_Treg_83	x
MTA1	-0.31	0.157	0.0654	25.1101	SE_Treg_248	x
ZNF367	0.56	0.207	0.0955	5.69051	SE_Treg_817	x
DBP	-0.27	0.223	0.106	3.30063	SE_Treg_430	x
USF1	0.4	0.242	0.119	75.1022	SE_Treg_61	x
MXI1	0.38	0.25	0.124	31.4213	SE_Treg_97	x
E4F1	0.29	0.254	0.127	11.7256	SE_Treg_323	x
ZNF146	-0.31	0.257	0.129	17.3364	SE_Treg_447	x
ZBTB45	-0.42	0.271	0.138	3.19961	SE_Treg_416	x
ARID1A	-0.1	0.293	0.155	27.4083	SE_Treg_75	x
THAP1	0.21	0.316	0.173	8.20868	SE_Treg_795	x
ZNF581	0.24	0.391	0.234	11.2123	SE_Treg_413	x
ARID2	0.3	0.416	0.256	18.7412	SE_Treg_191	x
PATZ1	-0.23	0.424	0.263	24.4775	SE_Treg_566	x
MTA2	0.17	0.438	0.277	64.3841	SE_Treg_122	x
MLX	0.1	0.48	0.317	15.3128	SE_Treg_370	x
ZNF580	-0.19	0.492	0.329	19.2577	SE_Treg_413	x
TGIF2	-0.14	0.493	0.329	13.4566	SE_Treg_537	x
ZBTB11	0.2	0.558	0.395	24.6238	SE_Treg_635	x
MNT	0.17	0.591	0.431	12.3255	SE_Treg_335	x
ZNF48	0.23	0.6	0.44	4.27113	SE_Treg_285	x
ZNF446	0.11	0.624	0.467	4.49381	SE_Treg_416	x
ZNF579	0.18	0.649	0.494	3.55874	SE_Treg_413	x
ZNF655	-0.06	0.682	0.533	52.1807	SE_Treg_779	x
GMEB2	-0.19	0.684	0.535	18.2929	SE_Treg_544	x
IRF1	-0.16	0.714	0.572	65.6806	SE_Treg_658	x
KLF2	-0.21	0.766	0.64	203.652	SE_Treg_402	x
ZNF524	0.17	0.767	0.641	3.80925	SE_Treg_413	x
ZNF513	0.12	0.768	0.643	13.1996	SE_Treg_493	x
NR4A2	0.28	0.787	0.668	44.7858	SE_Treg_494	x
CIC	-0.06	0.798	0.684	27.3731	SE_Treg_408	x
CAMTA2	-0.08	0.831	0.731	13.8859	SE_Treg_373	x
ZBED4	-0.04	0.854	0.761	6.90487	SE_Treg_575	x
GATAD2B	-0.05	0.854	0.762	19.105	SE_Treg_12	x
ZNF324	0.05	0.881	0.803	5.06072	SE_Treg_416	x
PRDM10	0.05	0.891	0.818	5.33323	SE_Treg_159	x
ZNF784	0.05	0.911	0.847	3.86494	SE_Treg_413	x
JUNB	-0.05	0.956	0.921	369.264	SE_Treg_406	x
ZSCAN25	0.01	0.982	0.965	12.735	SE_Treg_779	x
THAP3	0	1	0.997	4.69002	SE_Treg_34	x

## Sheet: D_Th17_net_edges
TF	COUNT	TARGET
IRF3	84	NFKB1
ATF5	73	NFKB1
STAT1	65	NFKB1
STAT5B	63	NFKB1
STAT5A	63	NFKB1
ESR1	63	ATF5
ZNF384	62	NFKB1
RARA	59	NFKB1
POU2F2	55	NFKB1
MEF2D	53	NFKB1
NR4A2	52	NFKB1
FLI1	51	NFKB1
FOSB	50	NFKB1
RBPJ	48	NFKB1
NR4A3	48	NFKB1
FOSL2	47	NFKB1
JUNB	45	NFKB1
CIC	44	NFKB1
ESR1	43	STAT5B
ESR1	43	STAT5A
RORC	43	NFKB1
NR4A1	43	NFKB1
ESR2	42	NFKB1
ESR1	42	NFKB1
BATF	41	NFKB1
ESR2	41	ATF5
ESR2	40	STAT5B
ESR2	40	STAT5A
HSF4	40	NFKB1
NFKB1	39	NFKB1
SMARCC2	38	NFKB1
MAF	37	NFKB1
TGIF2	36	ATF5
RARA	36	ATF5
FOSL2	36	ATF5
ATF5	35	STAT5B
ATF5	35	STAT5A
TEF	34	NFKB1
REL	34	NFKB1
ARNTL	34	ATF5
TGIF2	33	NFKB1
ATF5	33	BATF
ELK3	33	ATF5
SMARCC2	32	STAT5B
SMARCC2	32	STAT5A
ELK3	32	NFKB1
FLI1	32	ATF5
HIVEP2	31	ATF5
E2F4	31	ATF5
ATF5	31	ATF5
ATF5	30	ELK3
NFKB1	30	ATF5
IRF3	30	ATF5
ESR1	29	ELK3
SMARCC2	29	ATF5
STAT1	28	STAT1
FLI1	28	ELK3
MAF	28	ATF5
ATF5	27	STAT1
ELF4	27	NFKB1
IRF3	27	BATF
NFKB1	26	STAT5B
NFKB1	26	STAT5A
FLI1	26	RORC
TGIF2	26	ELK3
REL	26	ATF5
STAT1	25	STAT5B
STAT1	25	STAT5A
STAT5A	25	STAT1
IRF3	25	STAT1
IRF3	25	HIVEP2
FLI1	25	BATF
RBPJ	25	ATF5
JUNB	25	ATF5
STAT5B	24	STAT1
RBPJ	24	ELK3
NFKB1	24	BATF
JUNB	23	STAT5B
FOSL2	23	STAT5B
JUNB	23	STAT5A
FOSL2	23	STAT5A
FLI1	23	STAT1
CIC	23	ATF5
STAT5A	22	STAT5B
RARA	22	STAT5B
STAT5A	22	STAT5A
RARA	22	STAT5A
STAT5A	22	NR4A2
E2F4	22	HSF4
ESR2	22	ELK3
ARNTL	22	ELK3
E2F4	22	E2F4
REL	22	BATF
ESR2	22	BATF
ESR1	22	BATF
NR4A2	22	ATF5
FOSB	22	ATF5
ZNF384	21	STAT1
NR4A3	21	RORC
STAT1	21	BATF
NR4A3	21	ATF5
STAT5B	20	STAT5B
RBPJ	20	STAT5B
FLI1	20	STAT5B
E2F4	20	STAT5B
STAT5B	20	STAT5A
RBPJ	20	STAT5A
FLI1	20	STAT5A
E2F4	20	STAT5A
RARA	20	STAT1
ESR2	20	STAT1
IRF3	20	ELK3
NR4A1	20	ATF5
IRF3	19	STAT5B
HIVEP2	19	STAT5B
IRF3	19	STAT5A
HIVEP2	19	STAT5A
NR4A1	19	STAT1
HIVEP2	19	NFKB1
SMARCC2	19	BATF
POU2F2	19	BATF
IRF3	19	ARNTL
ESR2	19	ARNTL
NFKB1	18	ZNF384
REL	18	STAT5B
REL	18	STAT5A
RORC	18	STAT1
NR4A3	18	STAT1
NR4A2	18	STAT1
NFKB1	18	STAT1
ESR1	18	STAT1
NR4A1	18	RORC
ESR1	18	RORC
CIC	18	RORC
STAT1	18	NR4A2
ESR1	18	NR4A2
E2F4	18	NR4A2
ESR1	18	HSF4
NFKB1	18	HIVEP2
MAF	18	HIVEP2
CIC	18	HIVEP2
CIC	18	ELK3
ESR1	18	E2F4
NR4A3	18	BATF
ELK3	18	BATF
ZNF384	18	ATF5
NFKB1	18	ARNTL
ESR1	18	ARNTL
ZNF384	17	STAT5B
ZNF384	17	STAT5A
POU2F2	17	STAT1
REL	17	RORC
STAT5B	17	NR4A2
FLI1	17	HIVEP2
SMARCC2	17	ELK3
RARA	17	BATF
RORC	17	ATF5
REL	16	ZNF384
ARNTL	16	STAT5B
ARNTL	16	STAT5A
JUNB	16	STAT1
NR4A2	16	RORC
ATF5	16	RORC
NFKB1	16	NR4A2
HIVEP2	16	NR4A2
ATF5	16	NR4A2
ERF	16	NFKB1
HIVEP2	16	HSF4
ATF5	16	HSF4
REL	16	HIVEP2
ATF5	16	HIVEP2
NR4A2	16	ELK3
MAF	16	ELK3
JUNB	16	ELK3
FOSL2	16	ELK3
HIVEP2	16	E2F4
ATF5	16	E2F4
NR4A2	16	BATF
JUNB	16	BATF
STAT5A	16	ATF5
STAT1	16	ATF5
STAT5B	16	ARNTL
NR4A3	16	ARNTL
NR4A2	16	ARNTL
NR4A1	16	ARNTL
POU2F2	15	ZNF267
NR4A3	15	STAT5B
NR4A3	15	STAT5A
RBPJ	15	STAT1
HSF4	15	STAT1
ELK3	15	STAT1
NFKB1	15	RORC
MAF	15	RORC
ESR2	15	RORC
ELK3	15	RORC
RBPJ	15	NR4A2
IRF3	15	NR4A2
ARNTL	15	NFKB1
SMARCC2	15	HSF4
FLI1	15	HSF4
RBPJ	15	HIVEP2
ZNF384	15	ELK3
RARA	15	ELK3
SMARCC2	15	E2F4
FLI1	15	E2F4
STAT5A	15	BATF
NR4A1	15	BATF
HIVEP2	15	BATF
FOSL2	15	BATF
STAT1	15	ARNTL
CIC	15	ARNTL
ESR1	14	ZNF623
ELK3	14	STAT5B
ELK3	14	STAT5A
FOSL2	14	STAT1
FOSB	14	STAT1
BATF	14	STAT1
ARNTL	14	STAT1
POU2F2	14	REL
REL	14	NR4A2
TGIF2	14	HIVEP2
NR4A1	14	ELK3
ELK3	14	ELK3
RBPJ	14	BATF
CIC	14	BATF
STAT5B	14	ATF5
TGIF2	14	ARNTL
REL	14	ARNTL
RBPJ	14	ARNTL
ESR2	13	ZNF623
ESR1	13	ZNF384
TGIF2	13	STAT5B
RORC	13	STAT5B
NR4A2	13	STAT5B
TGIF2	13	STAT5A
RORC	13	STAT5A
NR4A2	13	STAT5A
MEF2D	13	STAT1
CIC	13	STAT1
RBPJ	13	RORC
HIVEP2	13	RORC
NR4A2	13	NR4A2
ESR2	13	NR4A2
ELK3	13	NR4A2
NR4A1	13	HIVEP2
ERF	13	HIVEP2
BATF	13	HIVEP2
REL	13	ELK3
POU2F2	13	ELK3
NR4A3	13	ELK3
ZNF384	13	BATF
ERF	13	ATF5
STAT5A	13	ARNTL
RARA	13	ARNTL
MEF2D	13	ARNTL
TGIF2	12	ZNF267
MEF2D	12	STAT5B
MAF	12	STAT5B
FOSB	12	STAT5B
BATF	12	STAT5B
MEF2D	12	STAT5A
MAF	12	STAT5A
FOSB	12	STAT5A
BATF	12	STAT5A
SMARCC2	12	STAT1
REL	12	STAT1
ELF4	12	STAT1
RARA	12	RORC
STAT1	12	REL
FOSL2	12	PLAGL2
IRF3	12	MAF
RBPJ	12	HSF4
RORC	12	HIVEP2
ELK3	12	HIVEP2
RBPJ	12	E2F4
E2F4	12	BATF
ELF4	12	ATF5
HIVEP2	12	ARNTL
FLI1	12	ARNTL
ELK3	12	ARNTL
ATF5	12	ARNTL
RARA	11	ZNF623
HIVEP2	11	ZNF623
IRF3	11	ZNF384
IRF3	11	ZNF267
BATF	11	ZNF267
NR4A1	11	STAT5B
CIC	11	STAT5B
NR4A1	11	STAT5A
CIC	11	STAT5A
MAF	11	STAT1
HIVEP2	11	STAT1
TGIF2	11	RORC
JUNB	11	RORC
IRF3	11	REL
ESR1	11	RARA
IRF3	11	PLAGL2
FLI1	11	NR4A2
ELF4	11	NR4A2
IRF3	11	HSF4
ESR2	11	HSF4
ZNF384	11	HIVEP2
STAT5B	11	HIVEP2
MEF2D	11	HIVEP2
JUNB	11	HIVEP2
HIVEP2	11	HIVEP2
FOSL2	11	HIVEP2
NFKB1	11	ELK3
MEF2D	11	ELK3
HSF4	11	ELK3
FOSB	11	ELK3
IRF3	11	E2F4
ESR2	11	E2F4
STAT5B	11	BATF
RORC	11	BATF
MAF	11	BATF
ARNTL	11	BATF
SMARCC2	11	ARNTL
RORC	11	ARNTL
HSF4	11	ARNTL
FOSB	11	ARNTL
NR4A3	10	ZNF623
NFKB1	10	ZNF623
ESR2	10	ZNF48
HIVEP2	10	ZNF384
POU2F2	10	STAT5B
ERF	10	STAT5B
POU2F2	10	STAT5A
ERF	10	STAT5A
ZNF384	10	RORC
IRF3	10	RORC
FOSL2	10	RORC
ZNF384	10	REL
FLI1	10	REL
JUNB	10	PLAGL2
SMARCC2	10	NR4A2
RARA	10	NR4A2
NR4A1	10	NR4A2
NFKB1	10	NR4A1
FLI1	10	NR4A1
NR4A2	10	HIVEP2
FOSB	10	HIVEP2
FLI1	10	FOSL2
ESR1	10	FOSL2
STAT5B	10	ELK3
STAT1	10	ELK3
HIVEP2	10	ELK3
ELF4	10	ELK3
BATF	10	ELK3
MAF	10	ELF4
TGIF2	10	BATF
FOSB	10	BATF
MAF	10	ARNTL
JUNB	10	ARNTL
REL	9	ZNF623
RBPJ	9	ZNF623
FOSL2	9	ZNF623
ELK3	9	ZNF623
ESR1	9	ZNF48
CIC	9	ZNF267
ERF	9	STAT1
NFKB1	9	RERE
STAT5B	9	REL
MEF2D	9	REL
FOSB	9	PLAGL2
POU2F2	9	NR4A3
HSF4	9	NR4A2
ERF	9	NR4A2
E2F4	9	NFKB1
ESR2	9	MYNN
SMARCC2	9	HIVEP2
RARA	9	HIVEP2
ATF5	9	FOSL2
CIC	9	ELF4
MEF2D	9	BATF
ELF4	9	BATF
BATF	9	BATF
FOSL2	9	ARNTL
SMARCC2	8	ZNF623
FOSL2	8	ZNF48
NR4A3	8	ZNF384
TEF	8	ZNF267
MEF2D	8	ZNF267
MAF	8	ZNF267
FOSB	8	ZNF267
IRF3	8	TGIF2
TGIF2	8	STAT1
TEF	8	STAT1
POU2F2	8	RORC
FOSB	8	RORC
ELF4	8	RORC
E2F4	8	RORC
STAT5A	8	REL
REL	8	REL
RBPJ	8	REL
FOSB	8	REL
ATF5	8	REL
IRF3	8	RBPJ
POU2F2	8	NR4A2
RARA	8	NR4A1
HIVEP2	8	NR4A1
ESR1	8	NR4A1
ELK3	8	NR4A1
STAT5B	8	MYNN
FLI1	8	MEF2D
IRF3	8	KDM5B
TGIF2	8	HSF4
MAF	8	HSF4
CIC	8	HSF4
POU2F2	8	HIVEP2
ESR2	8	FOSL2
CIC	8	FOSL2
STAT1	8	FLI1
RARA	8	ELF4
FOSL2	8	ELF4
TGIF2	8	E2F4
MAF	8	E2F4
CIC	8	E2F4
TEF	8	BATF
ERF	8	BATF
ZNF384	8	ARNTL
ERF	8	ARNTL
E2F4	8	ARNTL
BATF	8	ARNTL
TGIF2	7	ZNF623
NR4A1	7	ZNF623
ARNTL	7	ZNF623
ATF5	7	ZNF574
RARA	7	ZNF48
JUNB	7	ZNF48
ATF5	7	ZNF48
ESR2	7	ZNF384
STAT1	7	ZNF292
NR4A3	7	ZNF267
NR4A1	7	ZNF267
FOSL2	7	ZNF267
ESR2	7	ZNF267
ATF5	7	THAP2
HSF4	7	STAT5B
HSF4	7	STAT5A
REL	7	SMARCC2
JUNB	7	SMARCC2
ESR2	7	SMARCC2
ESR1	7	SMARCC2
SMARCC2	7	RORC
HSF4	7	RORC
ERF	7	RORC
BATF	7	RORC
FOSL2	7	REL
ESR2	7	REL
HIVEP2	7	RARA
STAT5B	7	PLAGL2
STAT1	7	PLAGL2
POU2F2	7	PLAGL2
ATF5	7	PLAGL2
ARNTL	7	PLAGL2
ZNF384	7	NR4A3
STAT5A	7	NR4A3
BATF	7	NR4A3
BATF	7	NR4A2
ARNTL	7	NR4A2
RBPJ	7	NR4A1
RORC	7	MYNN
ESR1	7	MYNN
CIC	7	MYNN
RARA	7	HSF4
STAT1	7	HIVEP2
NR4A3	7	HIVEP2
ELF4	7	HIVEP2
RARA	7	FOSL2
NR4A3	7	FOSL2
REL	7	FLI1
ERF	7	ELK3
E2F4	7	ELK3
FOSB	7	ELF4
ESR1	7	ELF4
ELK3	7	ELF4
RARA	7	E2F4
MEF2D	7	ATF5
BATF	7	ATF5
ARNTL	7	ARNTL
NR4A2	6	ZNF623
FLI1	6	ZNF623
ELF4	6	ZNF623
ATF5	6	ZNF623
STAT5A	6	ZNF574
STAT1	6	ZNF574
ESR1	6	ZNF574
RORC	6	ZNF48
FLI1	6	ZNF48
STAT1	6	ZNF384
RBPJ	6	ZNF384
RARA	6	ZNF384
NR4A1	6	ZNF384
STAT5B	6	ZNF267
RBPJ	6	ZNF267
NFKB1	6	TGIF2
RARA	6	TEF
TEF	6	STAT5B
ELF4	6	STAT5B
TEF	6	STAT5A
ELF4	6	STAT5A
E2F4	6	STAT1
FOSL2	6	SMARCC2
FOSB	6	SMARCC2
FLI1	6	SMARCC2
STAT5B	6	RORC
STAT1	6	RORC
TGIF2	6	REL
TEF	6	REL
ESR1	6	REL
CIC	6	REL
BATF	6	REL
STAT5B	6	RBPJ
STAT5A	6	RBPJ
ATF5	6	RARA
IRF3	6	NR4A3
ZNF384	6	NR4A2
NR4A3	6	NR4A2
REL	6	NR4A1
NR4A3	6	NR4A1
ELF4	6	NR4A1
ATF5	6	NR4A1
STAT5A	6	MYNN
NR4A3	6	MYNN
MAF	6	MYNN
HSF4	6	MYNN
ELK3	6	MEF2D
BATF	6	KDM5B
ERF	6	HSF4
ELK3	6	HSF4
ARNTL	6	HSF4
STAT5A	6	HIVEP2
ARNTL	6	HIVEP2
STAT1	6	FOSL2
REL	6	FOSL2
MAF	6	FOSL2
STAT5A	6	FLI1
NFKB1	6	FLI1
NR4A3	6	ELF4
JUNB	6	ELF4
IRF3	6	ELF4
FLI1	6	ELF4
ATF5	6	ELF4
ARNTL	6	ELF4
ERF	6	E2F4
ELK3	6	E2F4
ARNTL	6	E2F4
HSF4	6	BATF
HSF4	6	ATF5
TEF	6	ARNTL
JUNB	5	ZNF623
IRF3	5	ZNF623
STAT5B	5	ZNF574
NR4A2	5	ZNF48
MAF	5	ZNF48
IRF3	5	ZNF48
CIC	5	ZNF48
STAT5B	5	ZNF384
NR4A2	5	ZNF384
MAF	5	ZNF384
HSF4	5	ZNF384
CIC	5	ZNF384
IRF3	5	ZNF292
RARA	5	ZNF267
FLI1	5	ZNF267
ELF4	5	ZNF267
NR4A3	5	TEF
FLI1	5	TEF
NR4A3	5	SMARCC2
REL	5	RERE
ESR1	5	RERE
SMARCC2	5	REL
RARA	5	REL
NFKB1	5	REL
JUNB	5	REL
ELK3	5	REL
E2F4	5	REL
ARNTL	5	REL
STAT1	5	RBPJ
STAT5A	5	PLAGL2
SMARCC2	5	PLAGL2
RORC	5	PLAGL2
NR4A1	5	PLAGL2
FLI1	5	PLAGL2
ESR2	5	PLAGL2
RBPJ	5	NR4A3
NFKB1	5	NR4A3
MAF	5	NR4A2
RORC	5	NR4A1
NR4A2	5	NR4A1
NR4A1	5	NR4A1
MAF	5	NR4A1
ESR2	5	NR4A1
CIC	5	NR4A1
STAT1	5	MYNN
RARA	5	MYNN
NR4A2	5	MYNN
FLI1	5	MYNN
STAT5A	5	MEF2D
RBPJ	5	MEF2D
RARA	5	MEF2D
MAF	5	MAF
CIC	5	MAF
FOSL2	5	KDM5B
ESR1	5	KDM5B
ARNTL	5	KDM5B
JUNB	5	IRF3
FOSL2	5	IRF3
ESR1	5	IRF3
REL	5	HSF4
ELF4	5	HSF4
TEF	5	HIVEP2
HSF4	5	HIVEP2
ELK3	5	FOSL2
ELF4	5	FOSL2
SMARCC2	5	FLI1
NR4A3	5	FLI1
ELK3	5	FLI1
ELF4	5	FLI1
STAT5A	5	ELK3
RORC	5	ELK3
SMARCC2	5	ELF4
NFKB1	5	ELF4
REL	5	E2F4
ELF4	5	E2F4
POU2F2	5	ATF5
POU2F2	5	ARNTL
ELF4	5	ARNTL
FOSB	4	ZNF623
E2F4	4	ZNF623
FLI1	4	ZNF574
ZNF384	4	ZNF48
NR4A3	4	ZNF48
ZNF384	4	ZNF384
STAT5A	4	ZNF384
ELK3	4	ZNF384
STAT5B	4	ZNF292
ZNF384	4	ZNF267
STAT1	4	ZNF267
NR4A2	4	ZNF267
JUNB	4	ZNF267
HSF4	4	ZNF267
ESR1	4	ZNF267
ATF5	4	ZNF267
ARNTL	4	ZNF267
ESR1	4	ZNF101
RARA	4	ZBED4
JUNB	4	ZBED4
ESR1	4	ZBED4
STAT1	4	THAP2
MEF2D	4	THAP2
FOSL2	4	THAP2
FLI1	4	THAP2
HIVEP2	4	TGIF2
ELK3	4	TGIF2
NR4A1	4	SMARCC2
ELK3	4	SMARCC2
BATF	4	SMARCC2
ARNTL	4	SMARCC2
TEF	4	RORC
RORC	4	RORC
ARNTL	4	RORC
RARA	4	RERE
JUNB	4	RERE
FOSL2	4	RERE
CIC	4	RERE
MAF	4	REL
ERF	4	REL
TGIF2	4	RBPJ
HSF4	4	RBPJ
ESR2	4	RARA
ZNF384	4	PLAGL2
RARA	4	PLAGL2
NR4A2	4	PLAGL2
MAF	4	PLAGL2
HIVEP2	4	PLAGL2
ESR1	4	PBX4
SMARCC2	4	NR4A3
NR4A3	4	NR4A3
FOSB	4	NR4A3
FLI1	4	NR4A3
MEF2D	4	NR4A2
FOSB	4	NR4A2
CIC	4	NR4A2
E2F4	4	NR4A1
TGIF2	4	MYNN
NR4A1	4	MYNN
ELK3	4	MYNN
ATF5	4	MYNN
HIVEP2	4	MEF2D
ESR2	4	MEF2D
ARNTL	4	MEF2D
ZNF384	4	MAF
RBPJ	4	MAF
FOSL2	4	MAF
ELK3	4	MAF
ATF5	4	MAF
MEF2D	4	KDM5B
JUNB	4	KDM5B
POU2F2	4	IRF3
HIVEP2	4	IRF3
FLI1	4	IRF3
ESR2	4	IRF3
RORC	4	HSF4
NFKB1	4	HSF4
ESR2	4	HIVEP2
E2F4	4	HIVEP2
NR4A1	4	FOSL2
NFKB1	4	FOSL2
JUNB	4	FOSL2
IRF3	4	FOSL2
TGIF2	4	FLI1
TEF	4	FLI1
STAT5B	4	FLI1
MEF2D	4	FLI1
MAF	4	FLI1
FLI1	4	FLI1
ESR2	4	FLI1
ERF	4	FLI1
ARNTL	4	FLI1
REL	4	ELF4
RBPJ	4	ELF4
HIVEP2	4	ELF4
ELF4	4	ELF4
E2F4	4	ELF4
BATF	4	ELF4
RORC	4	E2F4
NFKB1	4	E2F4
TEF	4	ATF5
STAT5B	4	ARID1A
SMARCC2	4	ARID1A
FOSB	4	ARID1A
ZNF384	3	ZNF623
STAT1	3	ZNF623
ESR2	3	ZNF574
IRF3	3	ZNF526
ESR1	3	ZNF526
TGIF2	3	ZNF48
STAT5B	3	ZNF48
SMARCC2	3	ZNF48
RBPJ	3	ZNF48
NR4A1	3	ZNF48
MEF2D	3	ZNF48
HIVEP2	3	ZNF48
ARNTL	3	ZNF48
TGIF2	3	ZNF384
FOSL2	3	ZNF384
FOSB	3	ZNF384
FLI1	3	ZNF384
ERF	3	ZNF384
E2F4	3	ZNF384
BATF	3	ZNF384
STAT5A	3	ZNF292
RBPJ	3	ZNF292
POU2F2	3	ZNF292
MEF2D	3	ZNF292
STAT5A	3	ZNF267
ELK3	3	ZNF267
REL	3	ZBED4
NFKB1	3	ZBED4
FOSL2	3	ZBED4
ESR2	3	ZBED4
BATF	3	ZBED4
ARNTL	3	ZBED4
STAT5B	3	THAP2
STAT5A	3	THAP2
SMARCC2	3	THAP2
RBPJ	3	THAP2
JUNB	3	THAP2
ZNF384	3	TGIF2
RBPJ	3	TGIF2
POU2F2	3	TGIF2
NR4A3	3	TGIF2
NR4A1	3	TGIF2
MAF	3	TGIF2
JUNB	3	TGIF2
FLI1	3	TGIF2
ESR2	3	TGIF2
ESR1	3	TGIF2
CIC	3	TGIF2
ARNTL	3	TGIF2
RBPJ	3	TEF
MEF2D	3	TEF
MAF	3	TEF
HSF4	3	TEF
FOSB	3	TEF
ESR2	3	TEF
CIC	3	TEF
POU2F2	3	SMARCE1
NR4A2	3	SMARCC2
NFKB1	3	SMARCC2
HIVEP2	3	SMARCC2
STAT5A	3	RORC
TGIF2	3	RERE
NR4A3	3	RERE
MAF	3	RERE
FOSB	3	RERE
ESR2	3	RERE
ARNTL	3	RERE
NR4A2	3	REL
HSF4	3	REL
HIVEP2	3	REL
ELF4	3	REL
ZNF384	3	RBPJ
REL	3	RBPJ
NR4A3	3	RBPJ
FOSB	3	RBPJ
FLI1	3	RBPJ
ATF5	3	RBPJ
RBPJ	3	RARA
RARA	3	RARA
FLI1	3	RARA
ELK3	3	RARA
IRF3	3	POU2F2
ESR1	3	POU2F2
TGIF2	3	PLAGL2
TEF	3	PLAGL2
RBPJ	3	PLAGL2
NR4A3	3	PLAGL2
ELK3	3	PLAGL2
ELF4	3	PLAGL2
E2F4	3	PLAGL2
CIC	3	PLAGL2
BATF	3	PLAGL2
TGIF2	3	NR4A3
STAT5B	3	NR4A3
STAT1	3	NR4A3
NR4A2	3	NR4A3
NR4A1	3	NR4A3
MEF2D	3	NR4A3
JUNB	3	NR4A3
HIVEP2	3	NR4A3
CIC	3	NR4A3
RORC	3	NR4A2
POU2F2	3	NR4A1
MEF2D	3	NR4A1
ERF	3	NR4A1
ARNTL	3	NR4A1
RBPJ	3	MYNN
POU2F2	3	MYNN
MEF2D	3	MYNN
FOSB	3	MYNN
ELF4	3	MYNN
BATF	3	MYNN
STAT5B	3	MEF2D
STAT1	3	MEF2D
SMARCC2	3	MEF2D
FOSB	3	MEF2D
ESR1	3	MEF2D
ELF4	3	MEF2D
ATF5	3	MEF2D
RORC	3	MAF
RARA	3	MAF
JUNB	3	MAF
BATF	3	MAF
STAT5A	3	KDM5B
SMARCC2	3	KDM5B
RBPJ	3	KDM5B
RARA	3	KDM5B
HIVEP2	3	KDM5B
FOSB	3	KDM5B
FLI1	3	KDM5B
ATF5	3	KDM5B
RARA	3	JUNB
NR4A2	3	JUNB
ESR2	3	JUNB
ESR1	3	JUNB
STAT1	3	IRF3
RBPJ	3	IRF3
RARA	3	IRF3
NR4A3	3	IRF3
NR4A1	3	IRF3
HSF4	3	IRF3
FOSB	3	IRF3
ELK3	3	IRF3
E2F4	3	IRF3
NR4A3	3	HSF4
NR4A2	3	HSF4
NR4A1	3	HSF4
HSF4	3	HSF4
STAT5B	3	FOSL2
STAT5A	3	FOSL2
SMARCC2	3	FOSL2
RORC	3	FOSL2
NR4A2	3	FOSL2
FOSB	3	FOSL2
RORC	3	FLI1
RARA	3	FLI1
POU2F2	3	FLI1
IRF3	3	FLI1
ESR1	3	FLI1
IRF3	3	ERF
ESR1	3	ERF
TEF	3	ELK3
TGIF2	3	ELF4
STAT5A	3	ELF4
STAT1	3	ELF4
POU2F2	3	ELF4
ESR2	3	ELF4
NR4A3	3	E2F4
NR4A2	3	E2F4
NR4A1	3	E2F4
HSF4	3	E2F4
IRF3	3	CIC
ESR1	3	CIC
NFKB1	3	BAZ2A
STAT5A	3	ARID1A
STAT1	3	ARID1A
NR4A2	3	ARID1A
NR4A1	3	ARID1A
NFKB1	3	ARID1A
JUNB	3	ARID1A
HSF4	3	ARID1A
ESR2	3	ARID1A
MEF2D	2	ZNF623
ERF	2	ZNF623
BATF	2	ZNF623
SMARCC2	2	ZNF574
HIVEP2	2	ZNF574
ESR2	2	ZNF526
STAT5A	2	ZNF48
STAT1	2	ZNF48
HSF4	2	ZNF48
ELK3	2	ZNF48
ELF4	2	ZNF48
SMARCC2	2	ZNF384
RORC	2	ZNF384
JUNB	2	ZNF384
ELF4	2	ZNF384
ATF5	2	ZNF384
TEF	2	ZNF292
RORC	2	ZNF292
REL	2	ZNF292
NR4A2	2	ZNF292
NR4A1	2	ZNF292
NFKB1	2	ZNF292
ATF5	2	ZNF292
SMARCC2	2	ZNF267
RORC	2	ZNF267
NFKB1	2	ZNF267
HIVEP2	2	ZNF267
TGIF2	2	ZNF101
JUNB	2	ZNF101
FOSL2	2	ZNF101
ESR2	2	ZNF101
STAT1	2	ZBED4
NR4A3	2	ZBED4
HIVEP2	2	ZBED4
FOSB	2	ZBED4
FLI1	2	ZBED4
ELK3	2	ZBED4
ZNF384	2	THAP2
RORC	2	THAP2
IRF3	2	THAP2
HSF4	2	THAP2
FOSB	2	THAP2
ELF4	2	THAP2
CIC	2	THAP2
SMARCC2	2	TGIF2
REL	2	TGIF2
RARA	2	TGIF2
FOSL2	2	TGIF2
FOSB	2	TGIF2
SMARCC2	2	TEF
REL	2	TEF
NR4A2	2	TEF
NR4A1	2	TEF
IRF3	2	TEF
FOSL2	2	TEF
ESR1	2	TEF
BATF	2	TEF
ATF5	2	TEF
RBPJ	2	SMARCC2
RARA	2	SMARCC2
MEF2D	2	SMARCC2
MAF	2	SMARCC2
IRF3	2	SMARCC2
ATF5	2	SMARCC2
STAT1	2	RERE
SMARCC2	2	RERE
HIVEP2	2	RERE
FLI1	2	RERE
ERF	2	RERE
ELK3	2	RERE
E2F4	2	RERE
RORC	2	REL
NR4A3	2	REL
NR4A1	2	REL
RARA	2	RBPJ
NR4A2	2	RBPJ
NR4A1	2	RBPJ
MAF	2	RBPJ
BATF	2	RBPJ
TGIF2	2	RARA
NR4A2	2	RARA
NR4A1	2	RARA
NFKB1	2	RARA
CIC	2	RARA
ZNF384	2	PRDM8
IRF3	2	PRDM8
HIVEP2	2	PRDM8
ESR2	2	POU2F2
NFKB1	2	PLAGL2
MEF2D	2	PLAGL2
ESR1	2	PLAGL2
ERF	2	PLAGL2
TGIF2	2	PBX4
JUNB	2	PBX4
FOSL2	2	PBX4
ESR2	2	PBX4
RORC	2	NR4A3
REL	2	NR4A3
MAF	2	NR4A3
HSF4	2	NR4A3
FOSL2	2	NR4A3
ESR1	2	NR4A3
ERF	2	NR4A3
ELF4	2	NR4A3
ATF5	2	NR4A3
TGIF2	2	NR4A2
ZNF384	2	NR4A1
TEF	2	NR4A1
STAT5B	2	NR4A1
STAT5A	2	NR4A1
STAT1	2	NR4A1
SMARCC2	2	NR4A1
IRF3	2	NR4A1
FOSB	2	NR4A1
ZNF384	2	MYNN
SMARCC2	2	MYNN
IRF3	2	MYNN
ERF	2	MYNN
ZNF384	2	MEF2D
TEF	2	MEF2D
REL	2	MEF2D
NR4A2	2	MEF2D
NFKB1	2	MEF2D
MAF	2	MEF2D
JUNB	2	MEF2D
IRF3	2	MEF2D
ERF	2	MEF2D
E2F4	2	MEF2D
TEF	2	MAF
STAT5B	2	MAF
NR4A2	2	MAF
HIVEP2	2	MAF
FOSB	2	MAF
E2F4	2	MAF
TEF	2	KDM5B
RORC	2	KDM5B
NR4A3	2	KDM5B
NR4A2	2	KDM5B
MAF	2	KDM5B
ELF4	2	KDM5B
E2F4	2	KDM5B
CIC	2	KDM5B
TGIF2	2	JUNB
NR4A3	2	JUNB
MAF	2	JUNB
HIVEP2	2	JUNB
E2F4	2	JUNB
ATF5	2	JUNB
TEF	2	IRF3
REL	2	IRF3
NFKB1	2	IRF3
MAF	2	IRF3
CIC	2	IRF3
BATF	2	IRF3
ATF5	2	IRF3
ARNTL	2	IRF3
FOSL2	2	HSF4
FOSB	2	HSF4
BATF	2	HSF4
ESR1	2	HIVEP2
RBPJ	2	FOSL2
MEF2D	2	FOSL2
HSF4	2	FOSL2
HIVEP2	2	FOSL2
FOSL2	2	FOSL2
ERF	2	FOSL2
E2F4	2	FOSL2
BATF	2	FOSL2
ARNTL	2	FOSL2
TGIF2	2	FOSB
NR4A3	2	FOSB
FOSL2	2	FOSB
ESR2	2	FOSB
RBPJ	2	FLI1
NR4A2	2	FLI1
NR4A1	2	FLI1
JUNB	2	FLI1
FOSB	2	FLI1
CIC	2	FLI1
BATF	2	FLI1
ATF5	2	FLI1
ESR2	2	ERF
STAT5B	2	ELF4
RORC	2	ELF4
NR4A2	2	ELF4
NR4A1	2	ELF4
FOSL2	2	E2F4
FOSB	2	E2F4
BATF	2	E2F4
ESR2	2	CIC
ZNF384	2	BAZ2A
REL	2	BAZ2A
ESR2	2	BAZ2A
ESR1	2	BAZ2A
ELK3	2	BAZ2A
TGIF2	2	ARID1A
RBPJ	2	ARID1A
RARA	2	ARID1A
FOSL2	2	ARID1A
FLI1	2	ARID1A
ESR1	2	ARID1A
BATF	2	ARID1A
ARNTL	2	ARID1A
STAT5A	1	ZNF623
POU2F2	1	ZNF623
MAF	1	ZNF623
HSF4	1	ZNF623
RBPJ	1	ZNF574
RARA	1	ZNF574
MAF	1	ZNF574
HSF4	1	ZNF574
ELK3	1	ZNF574
ELF4	1	ZNF574
E2F4	1	ZNF574
CIC	1	ZNF574
ARNTL	1	ZNF574
ZNF384	1	ZNF526
SMARCC2	1	ZNF526
NR4A3	1	ZNF526
JUNB	1	ZNF526
FOSL2	1	ZNF526
FOSB	1	ZNF526
E2F4	1	ZNF526
ATF5	1	ZNF526
TEF	1	ZNF48
REL	1	ZNF48
POU2F2	1	ZNF48
NFKB1	1	ZNF48
FOSB	1	ZNF48
ERF	1	ZNF48
E2F4	1	ZNF48
BATF	1	ZNF48
MEF2D	1	ZNF384
ZNF384	1	ZNF292
SMARCC2	1	ZNF292
NR4A3	1	ZNF292
JUNB	1	ZNF292
BATF	1	ZNF292
ARNTL	1	ZNF292
ERF	1	ZNF267
STAT5B	1	ZNF101
STAT5A	1	ZNF101
STAT1	1	ZNF101
SMARCC2	1	ZNF101
RARA	1	ZNF101
NR4A2	1	ZNF101
MEF2D	1	ZNF101
MAF	1	ZNF101
IRF3	1	ZNF101
HIVEP2	1	ZNF101
ELK3	1	ZNF101
E2F4	1	ZNF101
CIC	1	ZNF101
ATF5	1	ZNF101
ZNF384	1	ZBED4
NR4A2	1	ZBED4
MEF2D	1	ZBED4
IRF3	1	ZBED4
ERF	1	ZBED4
ATF5	1	ZBED4
TGIF2	1	THAP2
REL	1	THAP2
POU2F2	1	THAP2
NR4A3	1	THAP2
NFKB1	1	THAP2
MAF	1	THAP2
ESR2	1	THAP2
ERF	1	THAP2
ELK3	1	THAP2
E2F4	1	THAP2
ARNTL	1	THAP2
TGIF2	1	TGIF2
TEF	1	TGIF2
NR4A2	1	TGIF2
MEF2D	1	TGIF2
HSF4	1	TGIF2
ERF	1	TGIF2
ELF4	1	TGIF2
BATF	1	TGIF2
motif_alt_id	1	TF-ASSOC
ZNF384	1	TEF
TGIF2	1	TEF
TEF	1	TEF
STAT5A	1	TEF
NFKB1	1	TEF
JUNB	1	TEF
ERF	1	TEF
ELK3	1	TEF
ELF4	1	TEF
E2F4	1	TEF
ARNTL	1	TEF
ZNF384	1	SMARCE1
STAT1	1	SMARCE1
SMARCC2	1	SMARCE1
REL	1	SMARCE1
RBPJ	1	SMARCE1
NFKB1	1	SMARCE1
SMARCC2	1	SMARCC2
HSF4	1	SMARCC2
CIC	1	SMARCC2
MEF2D	1	RORC
ZNF384	1	RERE
STAT5B	1	RERE
STAT5A	1	RERE
RORC	1	RERE
RBPJ	1	RERE
POU2F2	1	RERE
NR4A2	1	RERE
NR4A1	1	RERE
MEF2D	1	RERE
IRF3	1	RERE
ELF4	1	RERE
ATF5	1	RERE
RORC	1	RBPJ
POU2F2	1	RBPJ
NFKB1	1	RBPJ
MEF2D	1	RBPJ
HIVEP2	1	RBPJ
FOSL2	1	RBPJ
ERF	1	RBPJ
ELK3	1	RBPJ
TEF	1	RARA
STAT5B	1	RARA
STAT1	1	RARA
SMARCC2	1	RARA
NR4A3	1	RARA
MEF2D	1	RARA
MAF	1	RARA
E2F4	1	RARA
ARNTL	1	RARA
SMARCC2	1	PRDM8
RBPJ	1	PRDM8
POU2F2	1	PRDM8
HSF4	1	PRDM8
BATF	1	PRDM8
ATF5	1	PRDM8
ZNF384	1	POU2F2
SMARCC2	1	POU2F2
NR4A3	1	POU2F2
JUNB	1	POU2F2
FOSL2	1	POU2F2
FOSB	1	POU2F2
E2F4	1	POU2F2
ATF5	1	POU2F2
REL	1	PLAGL2
HSF4	1	PLAGL2
STAT5B	1	PBX4
STAT5A	1	PBX4
STAT1	1	PBX4
SMARCC2	1	PBX4
RARA	1	PBX4
NR4A2	1	PBX4
MEF2D	1	PBX4
MAF	1	PBX4
IRF3	1	PBX4
HIVEP2	1	PBX4
ELK3	1	PBX4
E2F4	1	PBX4
CIC	1	PBX4
ATF5	1	PBX4
TEF	1	NR4A3
ELK3	1	NR4A3
ARNTL	1	NR4A3
TEF	1	NR4A2
JUNB	1	NR4A2
TGIF2	1	NR4A1
TEF	1	MYNN
REL	1	MYNN
NFKB1	1	MYNN
JUNB	1	MYNN
HIVEP2	1	MYNN
TGIF2	1	MEF2D
RORC	1	MEF2D
NR4A3	1	MEF2D
NR4A1	1	MEF2D
MEF2D	1	MEF2D
FOSL2	1	MEF2D
CIC	1	MEF2D
BATF	1	MEF2D
TGIF2	1	MAF
STAT1	1	MAF
SMARCC2	1	MAF
NR4A3	1	MAF
NFKB1	1	MAF
MEF2D	1	MAF
HSF4	1	MAF
FLI1	1	MAF
ESR2	1	MAF
ESR1	1	MAF
ELF4	1	MAF
ARNTL	1	MAF
ZNF384	1	KDM5B
STAT5B	1	KDM5B
REL	1	KDM5B
POU2F2	1	KDM5B
NFKB1	1	KDM5B
ESR2	1	KDM5B
ERF	1	KDM5B
ELK3	1	KDM5B
SMARCC2	1	JUNB
NR4A1	1	JUNB
STAT5B	1	IRF3
STAT5A	1	IRF3
SMARCC2	1	IRF3
RORC	1	IRF3
NR4A2	1	IRF3
ERF	1	IRF3
ELF4	1	IRF3
ZNF384	1	HSF4
TEF	1	HSF4
JUNB	1	HSF4
ZNF384	1	FOSL2
TEF	1	FOSB
SMARCC2	1	FOSB
RBPJ	1	FOSB
RARA	1	FOSB
MAF	1	FOSB
JUNB	1	FOSB
HIVEP2	1	FOSB
FLI1	1	FOSB
ESR1	1	FOSB
CIC	1	FOSB
BATF	1	FOSB
ATF5	1	FOSB
ZNF384	1	FLI1
HIVEP2	1	FLI1
FOSL2	1	FLI1
E2F4	1	FLI1
ZNF384	1	ERF
SMARCC2	1	ERF
NR4A3	1	ERF
JUNB	1	ERF
FOSL2	1	ERF
FOSB	1	ERF
E2F4	1	ERF
ATF5	1	ERF
ZNF384	1	ELF4
TEF	1	ELF4
ZNF384	1	E2F4
TEF	1	E2F4
JUNB	1	E2F4
ZNF384	1	CIC
SMARCC2	1	CIC
NR4A3	1	CIC
JUNB	1	CIC
FOSL2	1	CIC
FOSB	1	CIC
E2F4	1	CIC
ATF5	1	CIC
TGIF2	1	BAZ2A
SMARCC2	1	BAZ2A
RARA	1	BAZ2A
MEF2D	1	BAZ2A
JUNB	1	BAZ2A
IRF3	1	BAZ2A
ELF4	1	BAZ2A
BATF	1	BAZ2A
RORC	1	ARID1A
REL	1	ARID1A
NR4A3	1	ARID1A
HIVEP2	1	ARID1A
ATF5	1	ARID1A

## Sheet: E_Treg_edges
TF	COUNT	TARGET
ZBTB7B	216	MTA1
IRF1	183	IKZF2
ZBTB7B	138	JUNB
ZBTB7B	134	IKZF4
IRF3	125	IKZF2
PRDM1	123	IKZF2
ZBTB7B	121	STAT6
ZBTB7B	109	ZNF48
ZBTB7B	106	IRF3
FOXP3	101	IKZF2
ZBTB7B	100	ZBED4
ZBTB7B	100	MAFG
ZBTB7B	99	FOXP3
FOXO3	96	IKZF2
ARID3B	92	IKZF2
ZBTB7B	81	ZBTB7B
ZBTB7B	81	NR4A2
IRF1	81	IKZF4
ZBTB7B	79	ZNF146
ZBTB7B	78	ZNF446
ZBTB7B	78	ZNF324
ZBTB7B	78	ZBTB45
ZBTB7B	78	MZF1
MZF1	76	IKZF4
IRF3	74	IKZF4
FOXK2	74	IKZF2
ZBTB7B	73	RARG
PRDM1	70	IKZF4
E2F1	68	MTA1
ZBTB7B	68	GATAD2B
KLF16	67	IKZF4
STAT6	63	IKZF2
E2F1	61	JUNB
STAT5A	60	IKZF2
NR4A2	59	IKZF2
STAT5B	58	IKZF2
KLF16	57	STAT6
RARG	57	IKZF4
TGIF2	57	IKZF2
GFI1	57	IKZF2
IRF1	56	FOXP3
ESR2	54	IKZF2
KLF2	53	IKZF4
ZBTB7B	51	ERF
ZBTB7B	51	CIC
ZBTB7B	50	ZNF707
ZBTB7B	50	ZNF623
KLF16	50	IKZF2
MZF1	50	FOXP3
ESR1	49	IKZF2
CIC	49	IKZF2
MZF1	46	IKZF2
KLF16	46	FOXP3
E2F1	44	ZNF446
E2F1	44	ZNF324
E2F1	44	ZBTB45
KLF2	44	STAT6
E2F1	44	MZF1
ZBTB7B	44	IKZF2
E2F1	43	ZNF48
SNAI3	43	IKZF2
ZBTB7B	42	ZNF512B
E2F1	42	STAT6
RARG	41	IKZF2
HOXB2	41	IKZF2
DBP	40	IKZF2
ZBTB7B	39	MXI1
ZBTB7B	39	MNT
KLF16	39	IRF3
JUNB	39	IKZF2
HOXB3	39	IKZF2
KLF2	39	FOXP3
KLF2	38	JUNB
SMARCC2	38	IKZF2
ETS1	38	IKZF2
IRF3	38	FOXP3
KLF16	37	ZBED4
RARG	37	FOXP3
KLF16	36	MTA1
IRF1	35	RARG
KLF16	35	JUNB
FOXO3	35	IKZF4
ZNF784	35	IKZF2
PRDM1	35	FOXP3
E2F1	34	MAFG
KLF2	34	IRF3
E2F1	33	NR4A2
NR4A2	33	IKZF4
THAP1	33	IKZF2
ESR1	33	FOXP3
ZBTB7B	32	SMARCC2
E2F1	32	RARG
KLF2	32	IKZF2
KLF16	31	NR4A2
IRF1	31	MYNN
KLF2	31	MTA1
FOXK2	31	IKZF4
ESR1	31	IKZF4
E2F1	30	IRF3
ZNF524	30	IKZF4
ESR2	30	IKZF4
ZBTB7B	30	GMEB2
KLF16	30	ERF
KLF16	30	CIC
KLF16	29	ZNF48
ZBTB7B	29	PRDM10
SMARCC2	29	IKZF4
ETS1	29	IKZF4
USF1	29	IKZF2
MAFG	29	IKZF2
KLF2	28	ZNF146
KLF2	28	GATAD2B
KLF16	27	ZNF146
IRF1	27	NR4A2
MZF1	27	GATAD2B
KLF16	27	GATAD2B
ESR2	27	FOXP3
ZBTB7B	26	PBX4
E2F1	25	ZBED4
PRDM1	25	RARG
KLF2	25	NR4A2
IRF3	25	NR4A2
FOXP3	25	IKZF4
E2F1	25	IKZF4
ZBTB7B	25	ARID3B
ZNF784	24	IKZF4
ZNF524	24	FOXP3
KLF2	23	ZNF48
FOXP3	23	SATB1
E2F1	23	MXI1
THAP1	23	IKZF4
ZNF524	23	IKZF2
E2F1	22	ZNF512B
E2F1	22	ZNF146
E2F1	22	ZBTB7B
IRF1	22	TGIF2
E2F1	22	PRDM10
IRF1	22	PRDM1
ZBTB7B	22	IRF1
CIC	22	IKZF4
MXI1	22	IKZF2
ETS1	22	FOXP3
KLF2	21	ZBED4
KLF16	21	RARG
STAT6	21	IKZF4
E2F1	20	ZNF707
E2F1	20	ZNF623
KLF2	20	ZNF512B
KLF16	20	ZNF446
KLF16	20	ZNF324
KLF16	20	ZBTB45
IRF1	20	SATB1
ARID3B	20	SATB1
PRDM1	20	NR4A2
KLF16	20	MZF1
IRF1	20	IRF3
STAT5A	20	IKZF4
MZF1	19	STAT6
IRF3	19	SATB1
MZF1	19	NR4A2
IRF3	19	MYNN
MLX	19	IKZF2
ZBTB7B	19	HOXB3
ZBTB7B	19	HOXB2
THAP1	19	FOXP3
SMARCC2	19	FOXP3
ZBTB7B	19	E2F1
KLF16	18	ZNF512B
KLF16	18	ZBTB7B
STAT5B	18	IKZF4
ERF	18	IKZF2
CIC	18	FOXP3
KLF2	18	ERF
E2F1	18	ERF
KLF2	18	CIC
E2F1	18	CIC
E2F1	17	MNT
KLF16	17	MAFG
GFI1	17	IKZF4
KLF16	17	GMEB2
E2F1	16	SMARCC2
KLF2	16	RARG
IRF3	16	RARG
MZF1	16	MTA1
IRF1	16	LYL1
IRF1	16	JUNB
MZF1	16	IRF3
USF1	16	IKZF4
SNAI3	16	IKZF4
MXI1	16	IKZF4
MNT	16	IKZF2
ZBTB7B	16	GFI1
PRDM1	15	SATB1
IRF1	15	PRDM10
FOXO3	15	NR4A2
ESR1	15	MTA1
ZBTB7B	15	LYL1
ESR1	15	JUNB
ESR1	15	IRF3
JUNB	15	IKZF4
ARID3B	15	IKZF4
TGIF2	15	FOXP3
STAT5B	15	FOXP3
STAT5A	15	FOXP3
NR4A2	15	FOXP3
E2F1	15	FOXP3
MZF1	15	ERF
MZF1	15	CIC
KLF2	15	ARID3B
IRF1	14	ZNF146
IRF3	14	PRDM10
FOXO3	14	PRDM1
KLF16	14	MXI1
KLF2	14	MAFG
RARG	14	JUNB
TGIF2	14	IKZF4
ERF	14	IKZF4
IRF3	14	GATAD2B
STAT6	14	FOXP3
ZBTB7B	14	DBP
KLF2	13	ZBTB7B
ZBTB7B	13	SNAI3
FOXO3	13	PRDM10
ARID3B	13	NR4A2
ZBTB7B	13	KLF16
ZNF524	13	IRF3
E2F1	13	IKZF2
PRDM1	13	GATAD2B
ESR1	13	GATAD2B
USF1	13	FOXP3
GFI1	13	FOXP3
MZF1	13	ARID3B
KLF16	13	ARID3B
ZBTB7B	12	ZNF784
ZBTB7B	12	ZNF581
ZBTB7B	12	ZNF580
ZBTB7B	12	ZNF579
ZBTB7B	12	ZNF524
KLF2	12	ZNF446
ESR1	12	ZNF446
PRDM1	12	ZNF367
KLF2	12	ZNF324
ESR1	12	ZNF324
KLF2	12	ZBTB45
ESR1	12	ZBTB45
ESR1	12	STAT6
KLF16	12	SMARCC2
KLF2	12	MZF1
ESR1	12	MZF1
USF1	12	JUNB
MXI1	12	JUNB
MXI1	12	IRF3
IRF3	12	IRF1
IRF1	12	IRF1
HINFP	12	IKZF2
KLF16	12	HOXB3
KLF16	12	HOXB2
IRF1	12	GATAD2B
E2F1	12	GATAD2B
ZNF784	12	FOXP3
STAT5A	12	ERF
KLF16	12	E2F1
STAT5A	12	CIC
KLF16	11	ZNF707
KLF16	11	ZNF623
KLF2	11	SMARCC2
PRDM1	11	MYNN
ZNF524	11	MTA1
PRDM1	11	LYL1
MNT	11	IKZF4
MAFG	11	IKZF4
KLF2	11	GMEB2
ZNF524	11	GATAD2B
FOXO3	11	GATAD2B
SNAI3	11	FOXP3
JUNB	11	FOXP3
ZBTB7B	10	ZNF367
IRF3	10	ZNF367
IRF1	10	ZNF367
MZF1	10	ZBED4
ZNF524	10	STAT6
STAT6	10	SATB1
STAT5B	10	SATB1
HOXB3	10	SATB1
HOXB2	10	SATB1
FOXP3	10	PRDM10
FOXP3	10	PRDM1
MNT	10	JUNB
ESR2	10	JUNB
ESR2	10	IRF3
RARG	10	GATAD2B
SMARCC2	10	ERF
KLF2	10	E2F1
SMARCC2	10	CIC
ZBTB7B	10	CAMTA2
USF1	10	ARID3B
ESR1	10	ARID3B
RARG	9	ZNF707
KLF2	9	ZNF707
RARG	9	ZNF623
KLF2	9	ZNF623
RARG	9	ZNF512B
ESR1	9	ZNF512B
FOXP3	9	ZNF367
FOXO3	9	ZNF367
IRF3	9	ZNF146
ESR1	9	ZNF146
RARG	9	ZBED4
MXI1	9	ZBED4
TGIF2	9	SATB1
FOXO3	9	SATB1
PRDM1	9	PRDM10
ESR1	9	PRDM10
E2F1	9	PBX4
RARG	9	NR4A2
FOXO3	9	MYNN
KLF2	9	MXI1
ETS1	9	MTA1
KLF16	9	LYL1
MZF1	9	JUNB
RARG	9	IRF3
KLF16	9	IRF1
HOXB3	9	IKZF4
HOXB2	9	IKZF4
DBP	9	IKZF4
E2F1	9	HOXB3
E2F1	9	HOXB2
ZBTB7B	9	HINFP
FOXP3	9	FOXP3
FOXO3	9	FOXP3
ERF	9	FOXP3
KLF16	9	FOXK2
STAT5B	9	ERF
ETS1	9	ERF
STAT5B	9	CIC
ETS1	9	CIC
RARG	9	ARID3B
ESR2	9	ARID3B
ESR2	8	ZNF707
ESR2	8	ZNF623
MZF1	8	ZNF48
ESR1	8	ZNF48
HINFP	8	ZNF146
ESR1	8	ZBED4
KLF2	8	STAT5B
KLF16	8	STAT5B
KLF2	8	STAT5A
KLF16	8	STAT5A
STAT5A	8	SATB1
GFI1	8	SATB1
DBP	8	SATB1
MZF1	8	RARG
PRDM1	8	PRDM1
IRF3	8	PRDM1
FOXK2	8	PRDM1
ESR2	8	PRDM1
ZNF524	8	NR4A2
STAT5B	8	NR4A2
MXI1	8	NR4A2
ESR1	8	NR4A2
MZF1	8	MXI1
ESR2	8	MTA1
KLF2	8	MNT
KLF16	8	MNT
MLX	8	JUNB
ETS1	8	IRF3
E4F1	8	IKZF2
ESR2	8	GATAD2B
FOXK2	8	FOXP3
STAT6	8	ERF
STAT6	8	CIC
CIC	8	ARID3B
ESR1	7	ZNF707
ESR1	7	ZNF623
RARG	7	ZNF48
RARG	7	ZNF446
THAP1	7	ZNF367
ESR1	7	ZNF367
RARG	7	ZNF324
RARG	7	ZNF146
RARG	7	ZBTB45
ESR1	7	ZBTB38
ETS1	7	STAT6
RARG	7	SNAI3
ESR2	7	SNAI3
ESR1	7	SNAI3
USF1	7	SATB1
MZF1	7	SATB1
MNT	7	SATB1
ZBTB7B	7	PRDM8
ZNF524	7	PRDM10
GFI1	7	PRDM10
FOXK2	7	PRDM10
HOXB3	7	NR4A2
HOXB2	7	NR4A2
RARG	7	MZF1
MXI1	7	MXI1
SMARCC2	7	MTA1
KLF16	7	KLF16
ESR1	7	KLF16
THAP1	7	JUNB
ETS1	7	JUNB
CIC	7	JUNB
SMARCC2	7	IRF3
PRDM1	7	IRF3
IRF3	7	IRF3
PRDM1	7	IRF1
MLX	7	IKZF4
PRDM1	7	HOXB3
IRF1	7	HOXB3
PRDM1	7	HOXB2
IRF1	7	HOXB2
THAP1	7	GMEB2
USF1	7	GATAD2B
THAP1	7	GATAD2B
FOXP3	7	GATAD2B
FOXK2	7	GATAD2B
MNT	7	FOXP3
HOXB3	7	FOXP3
HOXB2	7	FOXP3
ZNF524	7	ERF
ERF	7	ERF
ZNF524	7	CIC
ERF	7	CIC
E2F1	7	CAMTA2
THAP1	7	ARID3B
SNAI3	7	ARID3B
SMARCC2	7	ARID3B
ETS1	7	ARID3B
E2F1	7	ARID3B
MXI1	6	ZNF48
HINFP	6	ZNF446
STAT6	6	ZNF367
KLF16	6	ZNF367
HINFP	6	ZNF324
SMARCC2	6	ZNF146
MZF1	6	ZNF146
ETS1	6	ZNF146
HINFP	6	ZBTB45
ZBTB7B	6	ZBTB38
KLF2	6	WHSC1
MZF1	6	USF1
PRDM1	6	THAP1
FOXP3	6	THAP1
ESR1	6	TGIF2
SMARCC2	6	STAT6
MXI1	6	STAT6
MNT	6	STAT6
HINFP	6	STAT6
ESR2	6	STAT6
ZBTB7B	6	STAT5B
ZBTB7B	6	STAT5A
SMARCC2	6	SATB1
FOXK2	6	SATB1
ESR1	6	SATB1
IRF1	6	PRDM8
KLF2	6	PRDM10
NR4A2	6	PRDM1
USF1	6	NR4A2
TGIF2	6	NR4A2
ETS1	6	NR4A2
ESR2	6	NR4A2
ERF	6	NR4A2
HINFP	6	MZF1
IRF1	6	MXI1
ZBTB7B	6	MTA2
TGIF2	6	MTA2
RARG	6	MTA1
MXI1	6	MTA1
SMARCC2	6	LYL1
MZF1	6	LYL1
KLF2	6	LYL1
E2F1	6	KLF16
NR4A2	6	JUNB
ZNF784	6	IRF3
TGIF2	6	IRF1
KLF2	6	IRF1
E4F1	6	IKZF4
KLF9	6	IKZF2
KLF2	6	HOXB3
IRF3	6	HOXB3
KLF2	6	HOXB2
IRF3	6	HOXB2
MXI1	6	GMEB2
E2F1	6	GMEB2
KLF16	6	GFI1
TGIF2	6	GATAD2B
ETS1	6	GATAD2B
MXI1	6	FOXP3
ARID3B	6	FOXP3
ZBTB7B	6	FOXK2
PRDM1	6	ETS1
THAP1	6	ERF
RARG	6	ERF
ZNF524	6	DBP
KLF16	6	DBP
THAP1	6	CIC
RARG	6	CIC
ZNF524	6	ARID3B
TGIF2	6	ARID3B
PRDM1	6	ARID3B
MXI1	6	ARID3B
ZBTB7B	6	ARID2
IRF3	6	ARID1A
MZF1	5	ZNF784
KLF2	5	ZNF784
KLF16	5	ZNF784
ZNF524	5	ZNF707
MZF1	5	ZNF707
ZNF524	5	ZNF623
MZF1	5	ZNF623
MZF1	5	ZNF581
KLF2	5	ZNF581
KLF16	5	ZNF581
MZF1	5	ZNF580
KLF2	5	ZNF580
KLF16	5	ZNF580
MZF1	5	ZNF579
KLF2	5	ZNF579
KLF16	5	ZNF579
MZF1	5	ZNF524
KLF2	5	ZNF524
KLF16	5	ZNF524
ESR2	5	ZNF512B
HINFP	5	ZNF48
ZNF524	5	ZNF446
MZF1	5	ZNF446
MNT	5	ZNF446
RARG	5	ZNF367
KLF2	5	ZNF367
ESR2	5	ZNF367
ZNF524	5	ZNF324
MZF1	5	ZNF324
MNT	5	ZNF324
ZNF524	5	ZNF146
FOXO3	5	ZNF146
ESR2	5	ZNF146
ARID3B	5	ZNF146
SMARCC2	5	ZBTB7B
MZF1	5	ZBTB7B
ETS1	5	ZBTB7B
ESR1	5	ZBTB7B
ZNF524	5	ZBTB45
MZF1	5	ZBTB45
MNT	5	ZBTB45
USF1	5	ZBTB38
MLX	5	ZBTB38
ESR2	5	ZBTB38
ZNF784	5	ZBED4
RARG	5	WHSC1
PRDM1	5	WHSC1
ESR2	5	WHSC1
ESR1	5	WHSC1
ZBTB7B	5	USF1
ZBTB7B	5	TGIF2
ESR2	5	TGIF2
RARG	5	STAT6
MZF1	5	STAT5B
MZF1	5	STAT5A
THAP1	5	SNAI3
KLF16	5	SNAI3
E2F1	5	SNAI3
ERF	5	SMARCC2
THAP1	5	SATB1
SNAI3	5	SATB1
NR4A2	5	SATB1
ETS1	5	SATB1
IRF3	5	PRDM8
E2F1	5	PRDM8
ARID3B	5	PRDM8
ZBTB7B	5	PRDM2
THAP1	5	PRDM10
MNT	5	PRDM10
ESR2	5	PRDM10
RARG	5	PRDM1
JUNB	5	PRDM1
STAT5A	5	NR4A2
MNT	5	NR4A2
MAFG	5	NR4A2
FOXP3	5	NR4A2
FOXK2	5	NR4A2
ZNF524	5	MZF1
MZF1	5	MZF1
MNT	5	MZF1
STAT6	5	MYNN
FOXP3	5	MYNN
FOXK2	5	MYNN
RARG	5	MTA2
MZF1	5	MTA2
CIC	5	MTA2
ZNF784	5	MTA1
THAP1	5	MTA1
MNT	5	MTA1
ZNF784	5	LYL1
ZNF524	5	LYL1
TGIF2	5	KLF16
PRDM1	5	KLF16
MZF1	5	KLF16
KLF2	5	KLF16
ESR2	5	KLF16
ZNF784	5	JUNB
ZNF524	5	JUNB
SMARCC2	5	JUNB
PRDM1	5	JUNB
IRF3	5	JUNB
ERF	5	IRF3
MZF1	5	IRF1
CIC	5	IRF1
HINFP	5	IKZF4
FOXO3	5	HOXB3
FOXO3	5	HOXB2
KLF16	5	HINFP
ZNF524	5	GMEB2
MZF1	5	GMEB2
STAT6	5	GATAD2B
SMARCC2	5	GATAD2B
NR4A2	5	GATAD2B
MLX	5	FOXP3
MAFG	5	FOXP3
KLF2	5	FOXK2
IRF1	5	FOXK2
NR4A2	5	ERF
ESR2	5	ERF
ESR1	5	ERF
KLF2	5	DBP
NR4A2	5	CIC
ESR2	5	CIC
ESR1	5	CIC
RARG	5	CAMTA2
STAT6	5	ARID3B
MAFG	5	ARID3B
JUNB	5	ARID3B
KLF2	5	ARID2
PRDM1	5	ARID1A
IRF1	5	ARID1A
USF1	4	ZNF707
THAP1	4	ZNF707
USF1	4	ZNF623
THAP1	4	ZNF623
ZNF524	4	ZNF512B
MZF1	4	ZNF512B
ETS1	4	ZNF512B
ZBTB7B	4	ZNF487
SMARCC2	4	ZNF446
ETS1	4	ZNF446
ESR2	4	ZNF446
USF1	4	ZNF367
NR4A2	4	ZNF367
MZF1	4	ZNF367
MNT	4	ZNF367
MLX	4	ZNF367
FOXK2	4	ZNF367
CIC	4	ZNF367
SMARCC2	4	ZNF324
ETS1	4	ZNF324
ESR2	4	ZNF324
PRDM1	4	ZNF146
JUNB	4	ZNF146
FOXK2	4	ZNF146
ZNF784	4	ZBTB7B
ESR2	4	ZBTB7B
SMARCC2	4	ZBTB45
ETS1	4	ZBTB45
ESR2	4	ZBTB45
SMARCC2	4	ZBTB38
RARG	4	ZBTB38
JUNB	4	ZBTB38
ETS1	4	ZBTB38
ZBTB7B	4	ZBTB11
ZNF524	4	ZBED4
THAP1	4	ZBED4
ESR2	4	ZBED4
ZNF524	4	WHSC1
NR4A2	4	WHSC1
KLF16	4	WHSC1
FOXK2	4	WHSC1
CIC	4	WHSC1
KLF16	4	USF1
SMARCC2	4	THAP1
IRF1	4	THAP1
ETS1	4	THAP1
ARID3B	4	THAP1
THAP1	4	TGIF2
SMARCC2	4	TGIF2
RARG	4	TGIF2
PRDM1	4	TGIF2
JUNB	4	TGIF2
USF1	4	STAT6
THAP1	4	STAT6
PRDM1	4	STAT6
IRF3	4	STAT6
CIC	4	STAT6
RARG	4	STAT5B
ESR1	4	STAT5B
RARG	4	STAT5A
ESR1	4	STAT5A
ZNF524	4	SNAI3
KLF2	4	SNAI3
ETS1	4	SNAI3
ZNF524	4	SMARCC2
MZF1	4	SMARCC2
MAFG	4	SATB1
KLF2	4	SATB1
ERF	4	SATB1
CIC	4	SATB1
ESR1	4	RARG
PRDM1	4	PRDM8
KLF2	4	PRDM8
KLF16	4	PRDM8
MNT	4	PRDM2
NR4A2	4	PRDM10
MZF1	4	PRDM10
MLX	4	PRDM10
MAFG	4	PRDM10
KLF16	4	PRDM10
JUNB	4	PRDM10
SNAI3	4	PRDM1
MAFG	4	PRDM1
GFI1	4	PRDM1
ESR1	4	PRDM1
DBP	4	PRDM1
CIC	4	PRDM1
ARID3B	4	PRDM1
KLF16	4	PBX4
ARID3B	4	PATZ1
ZNF784	4	NR4A2
SMARCC2	4	NR4A2
DBP	4	NR4A2
SMARCC2	4	MZF1
ETS1	4	MZF1
ESR2	4	MZF1
ZBTB7B	4	MYNN
MLX	4	MYNN
IRF3	4	MXI1
ESR1	4	MXI1
NR4A2	4	MTA2
STAT5B	4	MTA1
STAT5A	4	MTA1
RARG	4	MNT
MZF1	4	MNT
ESR1	4	MAFG
TGIF2	4	LYL1
IRF3	4	LYL1
ETS1	4	LYL1
ESR1	4	LYL1
RARG	4	KLF16
MLX	4	KLF16
FOXO3	4	KLF16
NR4A2	4	IRF3
MNT	4	IRF3
CIC	4	IRF3
KLF9	4	IKZF4
THAP1	4	HOXB3
MZF1	4	HOXB3
THAP1	4	HOXB2
MZF1	4	HOXB2
MZF1	4	HINFP
SMARCC2	4	GMEB2
RARG	4	GMEB2
ESR1	4	GMEB2
E2F1	4	GFI1
STAT5A	4	GATAD2B
MXI1	4	GATAD2B
MNT	4	GATAD2B
JUNB	4	GATAD2B
CIC	4	GATAD2B
DBP	4	FOXP3
IRF3	4	FOXK2
RARG	4	E2F1
ESR1	4	DBP
NR4A2	4	ARID3B
IRF1	4	ARID3B
ERF	4	ARID3B
STAT6	3	ZSCAN25
STAT5B	3	ZSCAN25
STAT5A	3	ZSCAN25
MXI1	3	ZSCAN25
IRF3	3	ZSCAN25
STAT6	3	ZNF789
STAT5B	3	ZNF789
STAT5A	3	ZNF789
MXI1	3	ZNF789
IRF3	3	ZNF789
JUNB	3	ZNF784
STAT6	3	ZNF707
SNAI3	3	ZNF707
NR4A2	3	ZNF707
MXI1	3	ZNF707
MNT	3	ZNF707
JUNB	3	ZNF707
STAT6	3	ZNF655
STAT5B	3	ZNF655
STAT5A	3	ZNF655
MXI1	3	ZNF655
IRF3	3	ZNF655
STAT6	3	ZNF623
SNAI3	3	ZNF623
NR4A2	3	ZNF623
MXI1	3	ZNF623
MNT	3	ZNF623
JUNB	3	ZNF623
JUNB	3	ZNF581
JUNB	3	ZNF580
JUNB	3	ZNF579
JUNB	3	ZNF524
SMARCC2	3	ZNF512B
MXI1	3	ZNF512B
MNT	3	ZNF512B
PRDM1	3	ZNF487
KLF16	3	ZNF487
ZNF784	3	ZNF48
ZNF524	3	ZNF48
USF1	3	ZNF48
THAP1	3	ZNF48
SMARCC2	3	ZNF48
ETS1	3	ZNF48
MXI1	3	ZNF446
IRF1	3	ZNF446
CIC	3	ZNF446
STAT6	3	ZNF394
STAT5B	3	ZNF394
STAT5A	3	ZNF394
MXI1	3	ZNF394
IRF3	3	ZNF394
GFI1	3	ZNF367
MXI1	3	ZNF324
IRF1	3	ZNF324
CIC	3	ZNF324
ZNF784	3	ZNF146
STAT5A	3	ZNF146
MNT	3	ZNF146
FOXP3	3	ZNF146
ERF	3	ZNF146
STAT6	3	ZKSCAN5
STAT5B	3	ZKSCAN5
STAT5A	3	ZKSCAN5
MXI1	3	ZKSCAN5
IRF3	3	ZKSCAN5
ZNF524	3	ZBTB7B
STAT6	3	ZBTB7B
RARG	3	ZBTB7B
ZBTB7B	3	ZBTB48
KLF16	3	ZBTB48
MXI1	3	ZBTB45
IRF1	3	ZBTB45
CIC	3	ZBTB45
ZNF524	3	ZBTB38
STAT5B	3	ZBTB38
KLF16	3	ZBTB38
FOXK2	3	ZBTB38
STAT6	3	ZBTB11
RARG	3	ZBTB11
MNT	3	ZBTB11
MLX	3	ZBTB11
STAT5B	3	ZBED4
SMARCC2	3	ZBED4
MNT	3	ZBED4
JUNB	3	ZBED4
ETS1	3	ZBED4
ERF	3	ZBED4
JUNB	3	WHSC1
IRF1	3	WHSC1
FOXO3	3	WHSC1
PRDM1	3	USF1
IRF3	3	USF1
ZBTB7B	3	THAP3
KLF16	3	THAP3
TGIF2	3	THAP1
JUNB	3	THAP1
GFI1	3	THAP1
FOXO3	3	THAP1
ZNF524	3	TGIF2
KLF16	3	TGIF2
GFI1	3	TGIF2
ETS1	3	TGIF2
MLX	3	STAT6
JUNB	3	STAT6
FOXK2	3	STAT6
ERF	3	STAT6
ZNF524	3	STAT5B
THAP1	3	STAT5B
TGIF2	3	STAT5B
ZNF524	3	STAT5A
THAP1	3	STAT5A
TGIF2	3	STAT5A
SMARCC2	3	SNAI3
NR4A2	3	SNAI3
MZF1	3	SNAI3
MXI1	3	SNAI3
CIC	3	SNAI3
STAT5B	3	SMARCC2
STAT5A	3	SMARCC2
ZBTB7B	3	SATB1
MXI1	3	SATB1
ESR2	3	SATB1
ZNF524	3	RARG
STAT5B	3	RARG
STAT5A	3	RARG
FOXK2	3	RARG
HINFP	3	PRDM8
TGIF2	3	PRDM2
MXI1	3	PRDM2
CIC	3	PRDM2
USF1	3	PRDM10
TGIF2	3	PRDM10
STAT6	3	PRDM10
STAT5B	3	PRDM10
STAT5A	3	PRDM10
SNAI3	3	PRDM10
ETS1	3	PRDM10
ERF	3	PRDM10
CIC	3	PRDM10
ARID3B	3	PRDM10
ZNF524	3	PRDM1
STAT6	3	PRDM1
STAT5A	3	PRDM1
MZF1	3	PRDM1
ETS1	3	PRDM1
ERF	3	PRDM1
MNT	3	PBX4
KLF2	3	PBX4
ESR1	3	PBX4
HINFP	3	NR4A2
GFI1	3	NR4A2
MXI1	3	MZF1
IRF1	3	MZF1
CIC	3	MZF1
THAP1	3	MYNN
STAT5A	3	MYNN
RARG	3	MYNN
NR4A2	3	MYNN
MNT	3	MYNN
HINFP	3	MYNN
DBP	3	MYNN
TGIF2	3	MXI1
RARG	3	MXI1
PRDM1	3	MXI1
FOXP3	3	MXI1
FOXO3	3	MXI1
PRDM1	3	MTA2
MAFG	3	MTA2
KLF2	3	MTA2
KLF16	3	MTA2
ESR1	3	MTA2
HINFP	3	MTA1
RARG	3	MAFG
MZF1	3	MAFG
USF1	3	LYL1
MXI1	3	LYL1
HINFP	3	LYL1
ZBTB7B	3	KLF2
PRDM1	3	KLF2
KLF2	3	KLF2
KLF16	3	KLF2
USF1	3	KLF16
STAT6	3	KLF16
NR4A2	3	KLF16
MXI1	3	KLF16
JUNB	3	KLF16
IRF3	3	KLF16
FOXP3	3	KLF16
TGIF2	3	JUNB
KLF9	3	JUNB
HINFP	3	JUNB
GFI1	3	JUNB
ERF	3	JUNB
E4F1	3	JUNB
THAP1	3	IRF3
SNAI3	3	IRF3
JUNB	3	IRF3
FOXO3	3	IRF3
RARG	3	IRF1
MNT	3	IRF1
GFI1	3	HOXB3
GFI1	3	HOXB2
STAT6	3	HINFP
STAT5B	3	HINFP
STAT5A	3	HINFP
MXI1	3	HINFP
STAT5B	3	GMEB2
STAT5A	3	GMEB2
ETS1	3	GMEB2
MZF1	3	GFI1
KLF2	3	GFI1
STAT5B	3	GATAD2B
SNAI3	3	GATAD2B
GFI1	3	GATAD2B
ARID3B	3	GATAD2B
HINFP	3	FOXP3
FOXO3	3	FOXK2
E2F1	3	FOXK2
CIC	3	FOXK2
IRF3	3	ETS1
IRF1	3	ETS1
FOXP3	3	ETS1
MXI1	3	ERF
IRF3	3	ERF
FOXO3	3	E4F1
E2F1	3	E4F1
ARID3B	3	E4F1
SMARCC2	3	E2F1
PRDM1	3	E2F1
MZF1	3	E2F1
ETS1	3	E2F1
ESR2	3	E2F1
MXI1	3	CIC
IRF3	3	CIC
KLF2	3	CAMTA2
KLF16	3	CAMTA2
ESR1	3	CAMTA2
ZNF784	3	ARID3B
STAT5A	3	ARID3B
STAT6	3	ARID2
NR4A2	3	ARID2
ARID3B	3	ARID2
MXI1	3	ARID1A
GFI1	3	ARID1A
MLX	2	ZSCAN25
IRF1	2	ZSCAN25
HOXB2	2	ZSCAN25
MLX	2	ZNF789
IRF1	2	ZNF789
HOXB2	2	ZNF789
ZNF524	2	ZNF784
SMARCC2	2	ZNF784
ESR1	2	ZNF784
E2F1	2	ZNF784
TGIF2	2	ZNF707
SMARCC2	2	ZNF707
PRDM1	2	ZNF707
MAFG	2	ZNF707
IRF1	2	ZNF707
HINFP	2	ZNF707
CIC	2	ZNF707
MLX	2	ZNF655
IRF1	2	ZNF655
HOXB2	2	ZNF655
TGIF2	2	ZNF623
SMARCC2	2	ZNF623
PRDM1	2	ZNF623
MAFG	2	ZNF623
IRF1	2	ZNF623
HINFP	2	ZNF623
CIC	2	ZNF623
ZNF524	2	ZNF581
SMARCC2	2	ZNF581
ESR1	2	ZNF581
E2F1	2	ZNF581
ZNF524	2	ZNF580
SMARCC2	2	ZNF580
ESR1	2	ZNF580
E2F1	2	ZNF580
ZNF524	2	ZNF579
SMARCC2	2	ZNF579
ESR1	2	ZNF579
E2F1	2	ZNF579
ZNF524	2	ZNF524
SMARCC2	2	ZNF524
ESR1	2	ZNF524
E2F1	2	ZNF524
IRF3	2	ZNF513
FOXO3	2	ZNF513
ESR2	2	ZNF513
ZNF784	2	ZNF512B
USF1	2	ZNF512B
THAP1	2	ZNF512B
PRDM1	2	ZNF512B
MLX	2	ZNF512B
HINFP	2	ZNF512B
IRF1	2	ZNF487
E2F1	2	ZNF487
NR4A2	2	ZNF48
JUNB	2	ZNF48
GMEB2	2	ZNF48
ESR2	2	ZNF48
E4F1	2	ZNF48
THAP1	2	ZNF446
JUNB	2	ZNF446
GFI1	2	ZNF446
ERF	2	ZNF446
MLX	2	ZNF394
IRF1	2	ZNF394
HOXB2	2	ZNF394
ZNF524	2	ZNF367
TGIF2	2	ZNF367
SMARCC2	2	ZNF367
MXI1	2	ZNF367
KLF9	2	ZNF367
HINFP	2	ZNF367
ETS1	2	ZNF367
ERF	2	ZNF367
ARID3B	2	ZNF367
THAP1	2	ZNF324
JUNB	2	ZNF324
GFI1	2	ZNF324
ERF	2	ZNF324
STAT5B	2	ZNF146
MLX	2	ZKSCAN5
IRF1	2	ZKSCAN5
HOXB2	2	ZKSCAN5
IRF3	2	ZBTB7B
HINFP	2	ZBTB7B
KLF2	2	ZBTB48
THAP1	2	ZBTB45
JUNB	2	ZBTB45
GFI1	2	ZBTB45
ERF	2	ZBTB45
ZNF784	2	ZBTB38
THAP1	2	ZBTB38
PRDM1	2	ZBTB38
MZF1	2	ZBTB38
MXI1	2	ZBTB38
KLF2	2	ZBTB38
IRF3	2	ZBTB38
IRF1	2	ZBTB38
CIC	2	ZBTB38
USF1	2	ZBTB11
MXI1	2	ZBTB11
USF1	2	ZBED4
STAT6	2	ZBED4
STAT5A	2	ZBED4
SNAI3	2	ZBED4
NR4A2	2	ZBED4
IRF3	2	ZBED4
IRF1	2	ZBED4
HOXB3	2	ZBED4
HOXB2	2	ZBED4
GFI1	2	ZBED4
FOXO3	2	ZBED4
ZBTB7B	2	WHSC1
USF1	2	WHSC1
TGIF2	2	WHSC1
SNAI3	2	WHSC1
SMARCC2	2	WHSC1
MZF1	2	WHSC1
GFI1	2	WHSC1
USF1	2	USF1
STAT6	2	USF1
KLF2	2	USF1
E2F1	2	USF1
KLF2	2	THAP3
SNAI3	2	THAP1
NR4A2	2	THAP1
MAFG	2	THAP1
IRF3	2	THAP1
HOXB3	2	THAP1
HOXB2	2	THAP1
ESR2	2	THAP1
ERF	2	THAP1
CIC	2	THAP1
USF1	2	TGIF2
MZF1	2	TGIF2
MNT	2	TGIF2
KLF2	2	TGIF2
IRF3	2	TGIF2
CIC	2	TGIF2
NR4A2	2	STAT6
GMEB2	2	STAT6
GFI1	2	STAT6
FOXO3	2	STAT6
E4F1	2	STAT6
ZNF784	2	STAT5B
USF1	2	STAT5B
NR4A2	2	STAT5B
MNT	2	STAT5B
MLX	2	STAT5B
ETS1	2	STAT5B
ESR2	2	STAT5B
ZNF784	2	STAT5A
USF1	2	STAT5A
NR4A2	2	STAT5A
MNT	2	STAT5A
MLX	2	STAT5A
ETS1	2	STAT5A
ESR2	2	STAT5A
STAT5B	2	SNAI3
STAT5A	2	SNAI3
SNAI3	2	SNAI3
MLX	2	SNAI3
JUNB	2	SNAI3
ZNF784	2	SMARCC2
SMARCC2	2	SMARCC2
RARG	2	SMARCC2
MLX	2	SMARCC2
JUNB	2	SMARCC2
IRF1	2	SMARCC2
ETS1	2	SMARCC2
CIC	2	SMARCC2
ZNF784	2	SATB1
ZNF524	2	SATB1
RARG	2	SATB1
MLX	2	SATB1
KLF16	2	SATB1
THAP1	2	RARG
STAT6	2	RARG
RARG	2	RARG
GFI1	2	RARG
TGIF2	2	PRDM8
STAT6	2	PRDM8
MZF1	2	PRDM8
JUNB	2	PRDM8
HOXB3	2	PRDM8
HOXB2	2	PRDM8
USF1	2	PRDM2
STAT5A	2	PRDM2
SMARCC2	2	PRDM2
NR4A2	2	PRDM2
MLX	2	PRDM2
FOXO3	2	PRDM2
ETS1	2	PRDM2
E2F1	2	PRDM2
MXI1	2	PRDM10
HOXB3	2	PRDM10
HOXB2	2	PRDM10
E4F1	2	PRDM10
DBP	2	PRDM10
ZNF784	2	PRDM1
TGIF2	2	PRDM1
SMARCC2	2	PRDM1
HOXB3	2	PRDM1
HOXB2	2	PRDM1
THAP1	2	PBX4
NR4A2	2	PBX4
ESR2	2	PBX4
STAT6	2	PATZ1
STAT5A	2	PATZ1
JUNB	2	PATZ1
GFI1	2	PATZ1
STAT6	2	NR4A2
SNAI3	2	NR4A2
NR4A2	2	NR4A2
MLX	2	NR4A2
GMEB2	2	NR4A2
E4F1	2	NR4A2
THAP1	2	MZF1
JUNB	2	MZF1
GFI1	2	MZF1
ERF	2	MZF1
USF1	2	MYNN
STAT5B	2	MYNN
SNAI3	2	MYNN
E2F1	2	MYNN
ZNF784	2	MXI1
MNT	2	MXI1
GMEB2	2	MXI1
ZNF524	2	MTA2
USF1	2	MTA2
SNAI3	2	MTA2
IRF3	2	MTA2
IRF1	2	MTA2
DBP	2	MTA2
PRDM1	2	MTA1
GFI1	2	MTA1
CIC	2	MTA1
ZNF784	2	MNT
USF1	2	MNT
SMARCC2	2	MNT
MXI1	2	MNT
MNT	2	MNT
MLX	2	MNT
HINFP	2	MNT
ETS1	2	MNT
ESR1	2	MNT
E4F1	2	MNT
ZNF784	2	MLX
MZF1	2	MLX
GFI1	2	MLX
ETS1	2	MLX
ZNF524	2	MAFG
TGIF2	2	MAFG
STAT5B	2	LYL1
STAT5A	2	LYL1
SNAI3	2	LYL1
NR4A2	2	LYL1
MNT	2	LYL1
MLX	2	LYL1
ESR2	2	LYL1
ERF	2	LYL1
CIC	2	LYL1
STAT5B	2	KLF9
IRF3	2	KLF9
IRF1	2	KLF9
HOXB2	2	KLF9
FOXK2	2	KLF9
THAP1	2	KLF2
NR4A2	2	KLF2
MZF1	2	KLF2
MLX	2	KLF2
ZNF524	2	KLF16
SNAI3	2	KLF16
SMARCC2	2	KLF16
IRF1	2	KLF16
HOXB3	2	KLF16
HOXB2	2	KLF16
GFI1	2	KLF16
ETS1	2	KLF16
CIC	2	KLF16
ARID3B	2	KLF16
JUNB	2	JUNB
DBP	2	JUNB
ARID3B	2	JUNB
KLF9	2	IRF3
GMEB2	2	IRF3
FOXK2	2	IRF3
ARID3B	2	IRF3
ZNF524	2	IRF1
STAT5A	2	IRF1
SNAI3	2	IRF1
SMARCC2	2	IRF1
GFI1	2	IRF1
ETS1	2	IRF1
ESR2	2	IRF1
ESR1	2	IRF1
ERF	2	IRF1
STAT5B	2	HOXB3
NR4A2	2	HOXB3
HOXB2	2	HOXB3
ESR2	2	HOXB3
DBP	2	HOXB3
STAT5B	2	HOXB2
NR4A2	2	HOXB2
HOXB2	2	HOXB2
ESR2	2	HOXB2
DBP	2	HOXB2
USF1	2	HINFP
TGIF2	2	HINFP
KLF2	2	HINFP
JUNB	2	HINFP
GFI1	2	HINFP
FOXP3	2	HINFP
FOXK2	2	HINFP
ETS1	2	HINFP
ESR2	2	HINFP
ESR1	2	HINFP
CIC	2	HINFP
USF1	2	GMEB2
TGIF2	2	GMEB2
PRDM1	2	GMEB2
ESR2	2	GMEB2
CIC	2	GMEB2
ZNF784	2	GATAD2B
ERF	2	GATAD2B
DBP	2	GATAD2B
GMEB2	2	FOXP3
E4F1	2	FOXP3
NR4A2	2	FOXO3
ARID3B	2	FOXO3
STAT6	2	FOXK2
PRDM1	2	FOXK2
MZF1	2	FOXK2
MNT	2	FOXK2
JUNB	2	FOXK2
STAT6	2	ETS1
KLF16	2	ETS1
HOXB3	2	ETS1
HOXB2	2	ETS1
GFI1	2	ETS1
ARID3B	2	ETS1
ZNF784	2	ERF
TGIF2	2	ERF
IRF1	2	ERF
E4F1	2	ERF
ZBTB7B	2	E4F1
KLF2	2	E4F1
KLF16	2	E4F1
FOXK2	2	E4F1
JUNB	2	E2F1
ESR1	2	E2F1
E2F1	2	E2F1
CIC	2	E2F1
STAT5B	2	DBP
STAT5A	2	DBP
MZF1	2	DBP
ETS1	2	DBP
ZNF784	2	CIC
TGIF2	2	CIC
IRF1	2	CIC
E4F1	2	CIC
ZNF524	2	CAMTA2
THAP1	2	CAMTA2
STAT6	2	CAMTA2
MZF1	2	CAMTA2
GFI1	2	CAMTA2
ETS1	2	CAMTA2
ESR2	2	CAMTA2
STAT5B	2	ARID3B
GFI1	2	ARID3B
E4F1	2	ARID3B
DBP	2	ARID3B
PRDM1	2	ARID2
MZF1	2	ARID2
KLF16	2	ARID2
E2F1	2	ARID2
ZBTB7B	2	ARID1A
TGIF2	2	ARID1A
STAT5B	2	ARID1A
STAT5A	2	ARID1A
SMARCC2	2	ARID1A
MNT	2	ARID1A
ETS1	2	ARID1A
ESR2	2	ARID1A
ESR1	2	ARID1A
ZNF784	1	ZSCAN25
USF1	1	ZSCAN25
PRDM1	1	ZSCAN25
NR4A2	1	ZSCAN25
MAFG	1	ZSCAN25
KLF9	1	ZSCAN25
KLF2	1	ZSCAN25
KLF16	1	ZSCAN25
JUNB	1	ZSCAN25
HOXB3	1	ZSCAN25
GMEB2	1	ZSCAN25
E4F1	1	ZSCAN25
CIC	1	ZSCAN25
ARID3B	1	ZSCAN25
ZNF784	1	ZNF789
USF1	1	ZNF789
PRDM1	1	ZNF789
NR4A2	1	ZNF789
MAFG	1	ZNF789
KLF9	1	ZNF789
KLF2	1	ZNF789
KLF16	1	ZNF789
JUNB	1	ZNF789
HOXB3	1	ZNF789
GMEB2	1	ZNF789
E4F1	1	ZNF789
CIC	1	ZNF789
ARID3B	1	ZNF789
USF1	1	ZNF784
TGIF2	1	ZNF784
RARG	1	ZNF784
ETS1	1	ZNF784
ESR2	1	ZNF784
CIC	1	ZNF784
ZNF784	1	ZNF707
KLF9	1	ZNF707
IRF3	1	ZNF707
GFI1	1	ZNF707
FOXP3	1	ZNF707
FOXO3	1	ZNF707
ETS1	1	ZNF707
ERF	1	ZNF707
E4F1	1	ZNF707
ARID3B	1	ZNF707
ZNF784	1	ZNF655
USF1	1	ZNF655
PRDM1	1	ZNF655
NR4A2	1	ZNF655
MAFG	1	ZNF655
KLF9	1	ZNF655
KLF2	1	ZNF655
KLF16	1	ZNF655
JUNB	1	ZNF655
HOXB3	1	ZNF655
GMEB2	1	ZNF655
E4F1	1	ZNF655
CIC	1	ZNF655
ARID3B	1	ZNF655
ZNF784	1	ZNF623
KLF9	1	ZNF623
IRF3	1	ZNF623
GFI1	1	ZNF623
FOXP3	1	ZNF623
FOXO3	1	ZNF623
ETS1	1	ZNF623
ERF	1	ZNF623
E4F1	1	ZNF623
ARID3B	1	ZNF623
USF1	1	ZNF581
TGIF2	1	ZNF581
RARG	1	ZNF581
ETS1	1	ZNF581
ESR2	1	ZNF581
CIC	1	ZNF581
USF1	1	ZNF580
TGIF2	1	ZNF580
RARG	1	ZNF580
ETS1	1	ZNF580
ESR2	1	ZNF580
CIC	1	ZNF580
USF1	1	ZNF579
TGIF2	1	ZNF579
RARG	1	ZNF579
ETS1	1	ZNF579
ESR2	1	ZNF579
CIC	1	ZNF579
USF1	1	ZNF524
TGIF2	1	ZNF524
RARG	1	ZNF524
ETS1	1	ZNF524
ESR2	1	ZNF524
CIC	1	ZNF524
ZNF784	1	ZNF513
TGIF2	1	ZNF513
PRDM1	1	ZNF513
MZF1	1	ZNF513
KLF2	1	ZNF513
KLF16	1	ZNF513
FOXP3	1	ZNF513
ARID3B	1	ZNF513
TGIF2	1	ZNF512B
STAT6	1	ZNF512B
NR4A2	1	ZNF512B
MAFG	1	ZNF512B
JUNB	1	ZNF512B
IRF3	1	ZNF512B
IRF1	1	ZNF512B
GMEB2	1	ZNF512B
FOXO3	1	ZNF512B
E4F1	1	ZNF512B
DBP	1	ZNF512B
CIC	1	ZNF512B
USF1	1	ZNF487
SMARCC2	1	ZNF487
RARG	1	ZNF487
MZF1	1	ZNF487
KLF9	1	ZNF487
KLF2	1	ZNF487
ETS1	1	ZNF487
ESR1	1	ZNF487
MAFG	1	ZNF48
GFI1	1	ZNF48
FOXP3	1	ZNF48
FOXK2	1	ZNF48
ERF	1	ZNF48
ZNF784	1	ZNF446
STAT5A	1	ZNF446
SNAI3	1	ZNF446
NR4A2	1	ZNF446
MLX	1	ZNF446
MAFG	1	ZNF446
IRF3	1	ZNF446
HOXB3	1	ZNF446
HOXB2	1	ZNF446
GMEB2	1	ZNF446
FOXO3	1	ZNF446
FOXK2	1	ZNF446
E4F1	1	ZNF446
DBP	1	ZNF446
ZNF784	1	ZNF394
USF1	1	ZNF394
PRDM1	1	ZNF394
NR4A2	1	ZNF394
MAFG	1	ZNF394
KLF9	1	ZNF394
KLF2	1	ZNF394
KLF16	1	ZNF394
JUNB	1	ZNF394
HOXB3	1	ZNF394
GMEB2	1	ZNF394
E4F1	1	ZNF394
CIC	1	ZNF394
ARID3B	1	ZNF394
ZNF784	1	ZNF367
DBP	1	ZNF367
ZNF784	1	ZNF324
STAT5A	1	ZNF324
SNAI3	1	ZNF324
NR4A2	1	ZNF324
MLX	1	ZNF324
MAFG	1	ZNF324
IRF3	1	ZNF324
HOXB3	1	ZNF324
HOXB2	1	ZNF324
GMEB2	1	ZNF324
FOXO3	1	ZNF324
FOXK2	1	ZNF324
E4F1	1	ZNF324
DBP	1	ZNF324
THAP1	1	ZNF146
TGIF2	1	ZNF146
MXI1	1	ZNF146
MAFG	1	ZNF146
KLF9	1	ZNF146
GFI1	1	ZNF146
DBP	1	ZNF146
ZNF784	1	ZKSCAN5
USF1	1	ZKSCAN5
PRDM1	1	ZKSCAN5
NR4A2	1	ZKSCAN5
MAFG	1	ZKSCAN5
KLF9	1	ZKSCAN5
KLF2	1	ZKSCAN5
KLF16	1	ZKSCAN5
JUNB	1	ZKSCAN5
HOXB3	1	ZKSCAN5
GMEB2	1	ZKSCAN5
E4F1	1	ZKSCAN5
CIC	1	ZKSCAN5
ARID3B	1	ZKSCAN5
USF1	1	ZBTB7B
THAP1	1	ZBTB7B
PRDM1	1	ZBTB7B
NR4A2	1	ZBTB7B
MXI1	1	ZBTB7B
MNT	1	ZBTB7B
ERF	1	ZBTB7B
ZNF784	1	ZBTB48
STAT6	1	ZBTB48
SMARCC2	1	ZBTB48
MZF1	1	ZBTB48
FOXO3	1	ZBTB48
ETS1	1	ZBTB48
ZNF784	1	ZBTB45
STAT5A	1	ZBTB45
SNAI3	1	ZBTB45
NR4A2	1	ZBTB45
MLX	1	ZBTB45
MAFG	1	ZBTB45
IRF3	1	ZBTB45
HOXB3	1	ZBTB45
HOXB2	1	ZBTB45
GMEB2	1	ZBTB45
FOXO3	1	ZBTB45
FOXK2	1	ZBTB45
E4F1	1	ZBTB45
DBP	1	ZBTB45
TGIF2	1	ZBTB38
STAT6	1	ZBTB38
STAT5A	1	ZBTB38
SNAI3	1	ZBTB38
NR4A2	1	ZBTB38
MNT	1	ZBTB38
MAFG	1	ZBTB38
FOXP3	1	ZBTB38
ERF	1	ZBTB38
E2F1	1	ZBTB38
DBP	1	ZBTB38
STAT5B	1	ZBTB11
STAT5A	1	ZBTB11
SNAI3	1	ZBTB11
MZF1	1	ZBTB11
KLF16	1	ZBTB11
FOXO3	1	ZBTB11
E4F1	1	ZBTB11
E2F1	1	ZBTB11
TGIF2	1	ZBED4
PRDM1	1	ZBED4
MAFG	1	ZBED4
KLF9	1	ZBED4
HINFP	1	ZBED4
FOXP3	1	ZBED4
ZNF784	1	WHSC1
THAP1	1	WHSC1
STAT5B	1	WHSC1
STAT5A	1	WHSC1
MAFG	1	WHSC1
IRF3	1	WHSC1
HOXB3	1	WHSC1
HOXB2	1	WHSC1
FOXP3	1	WHSC1
ETS1	1	WHSC1
ERF	1	WHSC1
STAT5B	1	USF1
STAT5A	1	USF1
SMARCC2	1	USF1
MXI1	1	USF1
MNT	1	USF1
MLX	1	USF1
IRF1	1	USF1
FOXP3	1	USF1
ETS1	1	USF1
ESR2	1	USF1
ERF	1	USF1
DBP	1	USF1
CIC	1	USF1
ZNF784	1	THAP3
STAT6	1	THAP3
SMARCC2	1	THAP3
MZF1	1	THAP3
FOXO3	1	THAP3
ETS1	1	THAP3
THAP1	1	THAP1
STAT6	1	THAP1
STAT5B	1	THAP1
MZF1	1	THAP1
MXI1	1	THAP1
MNT	1	THAP1
FOXK2	1	THAP1
ESR1	1	THAP1
DBP	1	THAP1
ZNF784	1	TGIF2
TGIF2	1	TGIF2
SNAI3	1	TGIF2
NR4A2	1	TGIF2
MXI1	1	TGIF2
FOXP3	1	TGIF2
E2F1	1	TGIF2
DBP	1	TGIF2
motif_alt_id	1	TF-ASSOC
ZNF784	1	STAT6
STAT6	1	STAT6
STAT5B	1	STAT6
MAFG	1	STAT6
IRF1	1	STAT6
STAT5B	1	STAT5B
SNAI3	1	STAT5B
SMARCC2	1	STAT5B
MXI1	1	STAT5B
HINFP	1	STAT5B
GFI1	1	STAT5B
FOXO3	1	STAT5B
FOXK2	1	STAT5B
E2F1	1	STAT5B
STAT5B	1	STAT5A
SNAI3	1	STAT5A
SMARCC2	1	STAT5A
MXI1	1	STAT5A
HINFP	1	STAT5A
GFI1	1	STAT5A
FOXO3	1	STAT5A
FOXK2	1	STAT5A
E2F1	1	STAT5A
USF1	1	SNAI3
PRDM1	1	SNAI3
MAFG	1	SNAI3
IRF1	1	SNAI3
HOXB2	1	SNAI3
GFI1	1	SNAI3
FOXP3	1	SNAI3
FOXO3	1	SNAI3
ERF	1	SNAI3
DBP	1	SNAI3
THAP1	1	SMARCC2
PRDM1	1	SMARCC2
NR4A2	1	SMARCC2
IRF3	1	SMARCC2
HINFP	1	SMARCC2
FOXO3	1	SMARCC2
FOXK2	1	SMARCC2
ESR2	1	SMARCC2
ESR1	1	SMARCC2
JUNB	1	SATB1
E4F1	1	SATB1
E2F1	1	SATB1
ZNF784	1	RARG
TGIF2	1	RARG
NR4A2	1	RARG
JUNB	1	RARG
FOXP3	1	RARG
FOXO3	1	RARG
ESR2	1	RARG
ERF	1	RARG
CIC	1	RARG
ZNF524	1	PRDM8
USF1	1	PRDM8
SMARCC2	1	PRDM8
RARG	1	PRDM8
NR4A2	1	PRDM8
MAFG	1	PRDM8
GMEB2	1	PRDM8
GFI1	1	PRDM8
FOXP3	1	PRDM8
ETS1	1	PRDM8
ESR2	1	PRDM8
ESR1	1	PRDM8
ERF	1	PRDM8
ZNF784	1	PRDM2
ZNF524	1	PRDM2
STAT5B	1	PRDM2
RARG	1	PRDM2
PRDM1	1	PRDM2
KLF2	1	PRDM2
JUNB	1	PRDM2
IRF1	1	PRDM2
HINFP	1	PRDM2
GFI1	1	PRDM2
ESR1	1	PRDM2
DBP	1	PRDM2
ZNF784	1	PRDM10
SMARCC2	1	PRDM10
RARG	1	PRDM10
KLF9	1	PRDM10
HINFP	1	PRDM10
USF1	1	PRDM1
STAT5B	1	PRDM1
MXI1	1	PRDM1
MNT	1	PRDM1
ZNF524	1	PBX4
USF1	1	PBX4
RARG	1	PBX4
MZF1	1	PBX4
MXI1	1	PBX4
HINFP	1	PBX4
E4F1	1	PBX4
STAT5B	1	PATZ1
SMARCC2	1	PATZ1
NR4A2	1	PATZ1
MZF1	1	PATZ1
IRF1	1	PATZ1
FOXP3	1	PATZ1
ETS1	1	PATZ1
CIC	1	PATZ1
THAP1	1	NR4A2
JUNB	1	NR4A2
CIC	1	NR4A2
ZNF784	1	MZF1
STAT5A	1	MZF1
SNAI3	1	MZF1
NR4A2	1	MZF1
MLX	1	MZF1
MAFG	1	MZF1
IRF3	1	MZF1
HOXB3	1	MZF1
HOXB2	1	MZF1
GMEB2	1	MZF1
FOXO3	1	MZF1
FOXK2	1	MZF1
E4F1	1	MZF1
DBP	1	MZF1
SMARCC2	1	MYNN
MZF1	1	MYNN
MXI1	1	MYNN
KLF2	1	MYNN
GFI1	1	MYNN
ETS1	1	MYNN
ERF	1	MYNN
ARID3B	1	MYNN
ZNF524	1	MXI1
USF1	1	MXI1
THAP1	1	MXI1
SNAI3	1	MXI1
SMARCC2	1	MXI1
NR4A2	1	MXI1
MAFG	1	MXI1
KLF9	1	MXI1
HOXB3	1	MXI1
HOXB2	1	MXI1
FOXK2	1	MXI1
ESR2	1	MXI1
ERF	1	MXI1
THAP1	1	MTA2
STAT6	1	MTA2
MLX	1	MTA2
KLF9	1	MTA2
FOXO3	1	MTA2
ESR2	1	MTA2
E4F1	1	MTA2
E2F1	1	MTA2
USF1	1	MTA1
STAT6	1	MTA1
SNAI3	1	MTA1
NR4A2	1	MTA1
IRF3	1	MTA1
IRF1	1	MTA1
ERF	1	MTA1
THAP1	1	MNT
MAFG	1	MNT
ESR2	1	MNT
DBP	1	MNT
CIC	1	MNT
ZNF524	1	MLX
ZBTB7B	1	MLX
USF1	1	MLX
TGIF2	1	MLX
KLF2	1	MLX
KLF16	1	MLX
JUNB	1	MLX
FOXP3	1	MLX
FOXO3	1	MLX
ESR2	1	MLX
ESR1	1	MLX
ZNF784	1	MAFG
THAP1	1	MAFG
SNAI3	1	MAFG
HINFP	1	MAFG
ESR2	1	MAFG
ERF	1	MAFG
THAP1	1	LYL1
STAT6	1	LYL1
MAFG	1	LYL1
KLF9	1	LYL1
JUNB	1	LYL1
GFI1	1	LYL1
FOXO3	1	LYL1
E4F1	1	LYL1
E2F1	1	LYL1
ZNF784	1	KLF9
STAT6	1	KLF9
HOXB3	1	KLF9
FOXP3	1	KLF9
FOXO3	1	KLF9
CIC	1	KLF9
ARID3B	1	KLF9
ZNF524	1	KLF2
USF1	1	KLF2
STAT5B	1	KLF2
SMARCC2	1	KLF2
RARG	1	KLF2
JUNB	1	KLF2
GFI1	1	KLF2
FOXP3	1	KLF2
FOXO3	1	KLF2
ETS1	1	KLF2
ESR2	1	KLF2
ESR1	1	KLF2
E2F1	1	KLF2
DBP	1	KLF2
CIC	1	KLF2
THAP1	1	KLF16
MNT	1	KLF16
MAFG	1	KLF16
FOXK2	1	KLF16
ERF	1	KLF16
DBP	1	KLF16
STAT6	1	JUNB
STAT5A	1	JUNB
SNAI3	1	JUNB
MAFG	1	JUNB
GMEB2	1	JUNB
FOXP3	1	JUNB
FOXO3	1	JUNB
USF1	1	IRF3
STAT6	1	IRF3
MLX	1	IRF3
MAFG	1	IRF3
HOXB3	1	IRF3
HOXB2	1	IRF3
E4F1	1	IRF3
DBP	1	IRF3
THAP1	1	IRF1
STAT5B	1	IRF1
MXI1	1	IRF1
MAFG	1	IRF1
FOXO3	1	IRF1
E2F1	1	IRF1
ARID3B	1	IRF1
GMEB2	1	IKZF4
GMEB2	1	IKZF2
ZNF524	1	HOXB3
STAT6	1	HOXB3
STAT5A	1	HOXB3
SMARCC2	1	HOXB3
RARG	1	HOXB3
MXI1	1	HOXB3
HOXB3	1	HOXB3
FOXP3	1	HOXB3
ETS1	1	HOXB3
ESR1	1	HOXB3
ZNF524	1	HOXB2
STAT6	1	HOXB2
STAT5A	1	HOXB2
SMARCC2	1	HOXB2
RARG	1	HOXB2
MXI1	1	HOXB2
HOXB3	1	HOXB2
FOXP3	1	HOXB2
ETS1	1	HOXB2
ESR1	1	HOXB2
ZNF784	1	HINFP
ZNF524	1	HINFP
SMARCC2	1	HINFP
PRDM1	1	HINFP
NR4A2	1	HINFP
HINFP	1	HINFP
FOXO3	1	HINFP
STAT6	1	GMEB2
NR4A2	1	GMEB2
MNT	1	GMEB2
FOXP3	1	GMEB2
FOXO3	1	GMEB2
ZNF524	1	GFI1
SMARCC2	1	GFI1
RARG	1	GFI1
NR4A2	1	GFI1
MAFG	1	GFI1
IRF1	1	GFI1
GFI1	1	GFI1
ETS1	1	GFI1
ESR1	1	GFI1
MAFG	1	GATAD2B
E4F1	1	GATAD2B
KLF9	1	FOXP3
RARG	1	FOXO3
MZF1	1	FOXO3
MXI1	1	FOXO3
MAFG	1	FOXO3
KLF9	1	FOXO3
IRF3	1	FOXO3
HOXB3	1	FOXO3
FOXP3	1	FOXO3
FOXK2	1	FOXO3
E4F1	1	FOXO3
ZNF784	1	FOXK2
ZNF524	1	FOXK2
STAT5B	1	FOXK2
STAT5A	1	FOXK2
RARG	1	FOXK2
KLF9	1	FOXK2
HINFP	1	FOXK2
FOXP3	1	FOXK2
FOXK2	1	FOXK2
ETS1	1	FOXK2
ESR2	1	FOXK2
ERF	1	FOXK2
SNAI3	1	ETS1
MAFG	1	ETS1
[truncated: 81 more rows]

## Sheet: F_CD4+_Pearson_Correlation
	JARID2	HIVEP2	ZBTB32	RUNX3	POU2F2	IKZF2	THAP3	ARID1B	FOXP3	NFE2L3	FOXN3	ARID4B	PRDM1	MXD1	ZNF76	FOXJ2	ZBTB11	KLF6	MNT	SREBF1	NFATC3	SMARCE1	TBX21	ENO1	FOSL2	BAZ2A	NFKB2	CIC	RFX3	TCF7	ZNF324	ZNF446	MYNN	ZNF213	KDM2B	ZBTB25	ESR1	CREM	HIVEP1	MZF1	PATZ1	XBP1	ZBED4	YY1	NFATC2	TCFL5	GMEB2	E2F1	SMAD7
JARID2	1	0.772949	0.122785	0.5415	0.270418	-0.0341015	0.482742	0.819399	-0.00195288	0.656572	0.45927	0.866	0.409288	0.917574	0.397448	0.900631	0.848647	0.658441	0.848818	0.650061	0.461829	0.855114	0.454617	0.290911	0.623564	0.840313	0.656745	0.742222	0.766856	0.316261	0.696412	0.719829	0.753101	0.286094	0.768274	0.39307	0.432447	0.341929	0.670064	0.307609	0.694284	0.466471	0.724013	0.809682	0.382715	0.298019	0.765553	0.566871	0.730315
HIVEP2	0.772949	1	-0.0175139	0.209194	0.714266	-0.18143	0.650433	0.831649	-0.0644062	0.883585	0.554406	0.683924	0.123735	0.64746	0.760098	0.817984	0.725957	0.579056	0.749767	0.517175	0.830536	0.743821	0.289961	0.584142	0.222974	0.65743	0.748605	0.882624	0.795515	0.700632	0.85043	0.809726	0.718899	0.632143	0.86482	0.596763	0.774161	0.212204	0.402785	0.732201	0.651416	0.560842	0.849075	0.835636	0.62573	0.688838	0.514995	0.370813	0.411252
ZBTB32	0.122785	-0.0175139	1	0.365812	-0.0395722	0.793766	-0.113649	0.0559875	0.859182	-0.192633	0.2639	0.221197	0.662572	0.00111728	-0.207694	-0.0291983	-0.00587421	0.141819	0.144378	-0.216426	-0.332594	0.195436	-0.0198383	-0.183755	0.0616442	0.192019	0.46593	0.27548	-0.157889	-0.343369	0.18909	0.140916	0.281301	-0.196212	0.0453552	-0.271893	-0.254806	-0.0444908	0.684675	-0.341168	0.125383	-0.288372	-0.157484	0.0903882	-0.351492	-0.346196	0.0424012	0.0993387	0.0845281
RUNX3	0.5415	0.209194	0.365812	1	-0.177273	0.423317	0.281105	0.497946	0.376691	0.167553	0.500299	0.747589	0.662097	0.583822	0.0123292	0.601308	0.628775	0.544542	0.643471	0.218752	0.0654424	0.681111	0.651418	-0.0556632	0.791222	0.617979	0.251902	0.319278	0.21124	-0.19771	0.394697	0.335257	0.697414	-0.0255847	0.396849	0.0455036	-0.0652125	0.479566	0.660919	-0.262346	0.433475	0.414294	0.457639	0.613228	0.240784	-0.189051	0.611801	0.616841	0.708724
POU2F2	0.270418	0.714266	-0.0395722	-0.177273	1	-0.111112	0.574617	0.501471	-0.0297725	0.723086	0.499329	0.164902	-0.0843958	0.0214371	0.886819	0.360001	0.234946	0.005651	0.287137	0.0507518	0.727225	0.262047	-0.149641	0.493308	-0.16099	0.162394	0.604788	0.652466	0.4626	0.812476	0.651965	0.696101	0.382173	0.752224	0.644922	0.618622	0.790868	-0.00261572	-0.0275764	0.910186	0.38136	0.188097	0.610993	0.501318	0.470947	0.823167	0.0370625	0.0185109	-0.113976
IKZF2	-0.0341015	-0.18143	0.793766	0.423317	-0.111112	1	-0.123099	0.0597312	0.927389	-0.305013	0.466776	0.200432	0.857006	-0.18122	-0.277719	-0.127644	-0.0208048	0.0173668	-0.000445895	-0.387417	-0.358051	0.216614	-0.0451972	-0.202614	0.0761988	0.0607847	0.153669	0.0435688	-0.198428	-0.440172	-0.0445698	0.0350586	0.345993	-0.25414	-0.109813	-0.296535	-0.363287	0.0309568	0.596342	-0.417611	0.102843	-0.346472	-0.209989	0.11951	-0.384959	-0.377212	-0.0244559	0.0360094	0.00349249
THAP3	0.482742	0.650433	-0.113649	0.281105	0.574617	-0.123099	1	0.576897	-0.111008	0.789963	0.42558	0.449146	0.0561314	0.382023	0.795547	0.668014	0.592752	0.30093	0.668476	0.0393175	0.736722	0.489267	0.249271	0.571593	0.322302	0.349418	0.358236	0.483572	0.593364	0.439512	0.653961	0.640295	0.599982	0.865341	0.721248	0.850032	0.593896	0.571242	0.0849855	0.597633	0.322767	0.563082	0.695973	0.676586	0.789115	0.554211	0.327769	0.520922	0.135089
ARID1B	0.819399	0.831649	0.0559875	0.497946	0.501471	0.0597312	0.576897	1	0.0348331	0.680794	0.754671	0.8765	0.42523	0.691302	0.632049	0.874047	0.901143	0.525156	0.79662	0.612712	0.68424	0.908778	0.372195	0.385653	0.489149	0.824421	0.583241	0.810194	0.884428	0.570784	0.711763	0.819303	0.900412	0.452768	0.854601	0.534525	0.6467	0.266488	0.591533	0.54419	0.829795	0.530178	0.846168	0.93945	0.499865	0.529666	0.751483	0.45635	0.572047
FOXP3	-0.00195288	-0.0644062	0.859182	0.376691	-0.0297725	0.927389	-0.111008	0.0348331	1	-0.199305	0.338984	0.211946	0.749604	-0.11306	-0.227854	-0.076727	-0.0310159	0.159412	0.0780709	-0.318979	-0.302609	0.20711	-0.00437247	-0.103636	0.0302897	0.0889585	0.334377	0.161445	-0.206201	-0.394193	0.0699965	0.0870927	0.304521	-0.195843	-0.0278796	-0.289516	-0.313122	0.00232376	0.632584	-0.372879	0.069289	-0.296472	-0.179346	0.105231	-0.335082	-0.363964	-0.028242	0.0498733	0.055084
NFE2L3	0.656572	0.883585	-0.192633	0.167553	0.723086	-0.305013	0.789963	0.680794	-0.199305	1	0.41086	0.548675	-0.0295384	0.576812	0.812663	0.770492	0.652806	0.50699	0.645493	0.356566	0.875953	0.56659	0.249698	0.742198	0.333775	0.416389	0.58141	0.667875	0.694094	0.622074	0.754686	0.700252	0.613846	0.801712	0.812047	0.800659	0.745048	0.452766	0.115754	0.75308	0.398908	0.674825	0.867639	0.73747	0.81859	0.678685	0.319451	0.333052	0.333565
FOXN3	0.45927	0.554406	0.2639	0.500299	0.499329	0.466776	0.42558	0.754671	0.338984	0.41086	1	0.614528	0.643798	0.226527	0.487781	0.480424	0.553648	0.189109	0.459045	0.120876	0.490078	0.720124	0.207907	0.172583	0.239754	0.532701	0.443595	0.62212	0.453561	0.42549	0.590265	0.65489	0.829827	0.333856	0.569947	0.285099	0.481404	0.12595	0.532455	0.401049	0.711574	0.239969	0.630914	0.788945	0.272417	0.468675	0.405574	0.227691	0.269104
ARID4B	0.866	0.683924	0.221197	0.747589	0.164902	0.200432	0.449146	0.8765	0.211946	0.548675	0.614528	1	0.586359	0.853493	0.3193	0.8944	0.944223	0.76022	0.853465	0.637154	0.490802	0.952522	0.61569	0.336015	0.707996	0.874166	0.523049	0.69043	0.707998	0.216269	0.626798	0.659461	0.901379	0.207984	0.74935	0.325699	0.36054	0.396162	0.76432	0.165695	0.73587	0.583826	0.752815	0.889652	0.439221	0.181772	0.803867	0.579026	0.818428
PRDM1	0.409288	0.123735	0.662572	0.662097	-0.0843958	0.857006	0.0561314	0.42523	0.749604	-0.0295384	0.643798	0.586359	1	0.27095	-0.157195	0.281024	0.38658	0.293439	0.342253	-0.0212748	-0.140525	0.605953	0.224948	-0.0731086	0.405102	0.426812	0.281707	0.275548	0.169274	-0.291076	0.185816	0.302997	0.665521	-0.186347	0.19068	-0.13084	-0.178151	0.181008	0.805278	-0.291469	0.396817	-0.106875	0.124832	0.467889	-0.2011	-0.244673	0.340063	0.245304	0.359459
MXD1	0.917574	0.64746	0.00111728	0.583822	0.0214371	-0.18122	0.382023	0.691302	-0.11306	0.576812	0.226527	0.853493	0.27095	1	0.231646	0.87852	0.857151	0.780916	0.80457	0.731674	0.408224	0.778501	0.577984	0.297231	0.704569	0.785874	0.488744	0.571509	0.672694	0.14809	0.548798	0.521765	0.639818	0.181649	0.651232	0.331362	0.278739	0.431861	0.571383	0.119359	0.536888	0.621751	0.659631	0.69401	0.454147	0.119536	0.752002	0.586641	0.823246
ZNF76	0.397448	0.760098	-0.207694	0.0123292	0.886819	-0.277719	0.795547	0.632049	-0.227854	0.812663	0.487781	0.3193	-0.157195	0.231646	1	0.574612	0.472132	0.133125	0.501889	0.180374	0.836786	0.385749	0.0185146	0.481404	0.0400894	0.328515	0.536712	0.656313	0.632727	0.809564	0.700308	0.72852	0.48783	0.878732	0.757274	0.795323	0.819034	0.233063	-0.0288572	0.899569	0.447706	0.469049	0.758122	0.643794	0.700321	0.819154	0.267675	0.287914	0.033169
FOXJ2	0.900631	0.817984	-0.0291983	0.601308	0.360001	-0.127644	0.668014	0.874047	-0.076727	0.770492	0.480424	0.8944	0.281024	0.87852	0.574612	1	0.931829	0.742752	0.925608	0.617387	0.661383	0.856825	0.552752	0.460241	0.681984	0.807379	0.555205	0.714806	0.826133	0.405612	0.723343	0.716167	0.813824	0.458961	0.850731	0.572131	0.519152	0.512491	0.525188	0.413967	0.645118	0.702756	0.86115	0.897851	0.6536	0.381505	0.7722	0.669577	0.718181
ZBTB11	0.848647	0.725957	-0.00587421	0.628775	0.234946	-0.0208048	0.592752	0.901143	-0.0310159	0.652806	0.553648	0.944223	0.38658	0.857151	0.472132	0.931829	1	0.700428	0.840751	0.65723	0.633823	0.895827	0.53951	0.429104	0.683001	0.816539	0.446797	0.638119	0.82522	0.321664	0.589548	0.658437	0.866707	0.374147	0.772473	0.543992	0.462206	0.503471	0.573064	0.309812	0.68354	0.716007	0.816988	0.890264	0.606306	0.311216	0.768987	0.579966	0.728627
KLF6	0.658441	0.579056	0.141819	0.544542	0.005651	0.0173668	0.30093	0.525156	0.159412	0.50699	0.189109	0.76022	0.293439	0.780916	0.133125	0.742752	0.700428	1	0.684288	0.487118	0.405333	0.641034	0.601098	0.478179	0.568623	0.54608	0.382988	0.442818	0.508999	-0.0358228	0.427681	0.2829	0.604981	0.0953619	0.458386	0.180939	0.0935066	0.477246	0.541973	-0.0139287	0.260826	0.674087	0.54037	0.587623	0.481598	-0.0644116	0.463998	0.42861	0.745838
MNT	0.848818	0.749767	0.144378	0.643471	0.287137	-0.000445895	0.668476	0.79662	0.0780709	0.645493	0.459045	0.853465	0.342253	0.80457	0.501889	0.925608	0.840751	0.684288	1	0.540318	0.527147	0.860453	0.607461	0.312571	0.59636	0.867703	0.589054	0.758815	0.712331	0.345403	0.777961	0.717584	0.77262	0.428975	0.83631	0.448185	0.492113	0.383164	0.638119	0.318746	0.680057	0.542531	0.742293	0.847478	0.524744	0.310782	0.839132	0.773983	0.656803
SREBF1	0.650061	0.517175	-0.216426	0.218752	0.0507518	-0.387417	0.0393175	0.612712	-0.318979	0.356566	0.120876	0.637154	-0.0212748	0.731674	0.180374	0.617387	0.65723	0.487118	0.540318	1	0.378375	0.595019	0.433208	0.190788	0.379466	0.735526	0.313983	0.545044	0.609097	0.432141	0.3713	0.405007	0.37594	-0.0188732	0.53808	0.104288	0.4503	-0.104412	0.370078	0.259353	0.645876	0.413347	0.549909	0.4863	0.206183	0.243316	0.743632	0.229886	0.696795
NFATC3	0.461829	0.830536	-0.332594	0.0654424	0.727225	-0.358051	0.736722	0.68424	-0.302609	0.875953	0.490078	0.490802	-0.140525	0.408224	0.836786	0.661383	0.633823	0.405333	0.527147	0.378375	1	0.52013	0.267719	0.75792	0.17887	0.37594	0.389771	0.616327	0.663194	0.756434	0.683535	0.662095	0.581667	0.777825	0.769234	0.761514	0.833026	0.30278	-0.0151832	0.826068	0.471692	0.717042	0.871414	0.715039	0.860444	0.811738	0.285082	0.205678	0.248113
SMARCE1	0.855114	0.743821	0.195436	0.681111	0.262047	0.216614	0.489267	0.908778	0.20711	0.56659	0.720124	0.952522	0.605953	0.778501	0.385749	0.856825	0.895827	0.641034	0.860453	0.595019	0.52013	1	0.575091	0.305345	0.566152	0.902998	0.552821	0.768849	0.725273	0.339524	0.691581	0.733369	0.914603	0.271038	0.781659	0.325802	0.488103	0.260109	0.766215	0.280087	0.831404	0.479377	0.752735	0.930948	0.395062	0.326554	0.815649	0.585465	0.685603
TBX21	0.454617	0.289961	-0.0198383	0.651418	-0.149641	-0.0451972	0.249271	0.372195	-0.00437247	0.249698	0.207907	0.61569	0.224948	0.577984	0.0185146	0.552752	0.53951	0.601098	0.607461	0.433208	0.267719	0.575091	1	0.133253	0.607356	0.588615	0.056829	0.287329	0.228569	0.0664172	0.432194	0.342979	0.418688	-0.00645918	0.46331	-0.0262677	0.217527	0.119984	0.373325	-0.0563189	0.414218	0.413823	0.490934	0.462229	0.360566	-0.00337809	0.580175	0.494057	0.781791
ENO1	0.290911	0.584142	-0.183755	-0.0556632	0.493308	-0.202614	0.571593	0.385653	-0.103636	0.742198	0.172583	0.336015	-0.0731086	0.297231	0.481404	0.460241	0.429104	0.478179	0.312571	0.190788	0.75792	0.305345	0.133253	1	0.219656	0.0497486	0.170161	0.299997	0.465514	0.340861	0.353326	0.337771	0.415974	0.575441	0.488144	0.66449	0.491143	0.425963	-0.0851634	0.530026	0.0689409	0.59451	0.567461	0.438666	0.712039	0.471857	-0.0361088	-0.0123067	0.122779
FOSL2	0.623564	0.222974	0.0616442	0.791222	-0.16099	0.0761988	0.322302	0.489149	0.0302897	0.333775	0.239754	0.707996	0.405102	0.704569	0.0400894	0.681984	0.683001	0.568623	0.59636	0.379466	0.17887	0.566152	0.607356	0.219656	1	0.495151	0.0944466	0.17839	0.385989	-0.138585	0.284808	0.332167	0.574037	0.0741473	0.445851	0.304038	0.00896402	0.627952	0.397359	-0.120893	0.288791	0.532909	0.521687	0.516122	0.397108	-0.0968362	0.543771	0.479928	0.770167
BAZ2A	0.840313	0.65743	0.192019	0.617979	0.162394	0.0607847	0.349418	0.824421	0.0889585	0.416389	0.532701	0.874166	0.426812	0.785874	0.328515	0.807379	0.816539	0.54608	0.867703	0.735526	0.37594	0.902998	0.588615	0.0497486	0.495151	1	0.582183	0.790338	0.665503	0.382408	0.681646	0.693546	0.72387	0.136419	0.759156	0.16485	0.474639	0.057964	0.770854	0.225679	0.891189	0.369841	0.655508	0.807543	0.240101	0.266694	0.949566	0.660879	0.727595
NFKB2	0.656745	0.748605	0.46593	0.251902	0.604788	0.153669	0.358236	0.583241	0.334377	0.58141	0.443595	0.523049	0.281707	0.488744	0.536712	0.555205	0.446797	0.382988	0.589054	0.313983	0.389771	0.552821	0.056829	0.170161	0.0944466	0.582183	1	0.867252	0.437575	0.430876	0.782927	0.715394	0.533	0.41002	0.678522	0.292882	0.47689	0.0588895	0.590425	0.431888	0.558658	0.193166	0.53377	0.595962	0.225905	0.390116	0.412198	0.356944	0.32301
CIC	0.742222	0.882624	0.27548	0.319278	0.652466	0.0435688	0.483572	0.810194	0.161445	0.667875	0.62212	0.69043	0.275548	0.571509	0.656313	0.714806	0.638119	0.442818	0.758815	0.545044	0.616327	0.768849	0.287329	0.299997	0.17839	0.790338	0.867252	1	0.646518	0.671401	0.902332	0.853848	0.703856	0.480009	0.866267	0.362254	0.737396	-0.0384456	0.612201	0.613372	0.823676	0.329489	0.748571	0.803469	0.368182	0.602752	0.648347	0.418538	0.436054
RFX3	0.766856	0.795515	-0.157889	0.21124	0.4626	-0.198428	0.593364	0.884428	-0.206201	0.694094	0.453561	0.707998	0.169274	0.672694	0.632727	0.826133	0.82522	0.508999	0.712331	0.609097	0.663194	0.725273	0.228569	0.465514	0.385989	0.665503	0.437575	0.646518	1	0.540944	0.521755	0.679874	0.698093	0.490364	0.738802	0.638084	0.597268	0.298575	0.38367	0.584415	0.601527	0.510307	0.705301	0.759597	0.508368	0.489305	0.630857	0.381528	0.427329
TCF7	0.316261	0.700632	-0.343369	-0.19771	0.812476	-0.440172	0.439512	0.570784	-0.394193	0.622074	0.42549	0.216269	-0.291076	0.14809	0.809564	0.405612	0.321664	-0.0358228	0.345403	0.432141	0.756434	0.339524	0.0664172	0.340861	-0.138585	0.382408	0.430876	0.671401	0.540944	1	0.649344	0.691629	0.294745	0.603165	0.691714	0.485595	0.936456	-0.253737	-0.0818904	0.937006	0.607371	0.249277	0.670367	0.502573	0.43496	0.910495	0.323995	0.0486421	0.0466529
ZNF324	0.696412	0.85043	0.18909	0.394697	0.651965	-0.0445698	0.653961	0.711763	0.0699965	0.754686	0.590265	0.626798	0.185816	0.548798	0.700308	0.723343	0.589548	0.427681	0.777961	0.3713	0.683535	0.691581	0.432194	0.353326	0.284808	0.681646	0.782927	0.902332	0.521755	0.649344	1	0.86631	0.666185	0.623921	0.897708	0.460645	0.74631	0.118799	0.444628	0.62674	0.699717	0.423477	0.813111	0.778033	0.551467	0.638235	0.562873	0.472032	0.443419
ZNF446	0.719829	0.809726	0.140916	0.335257	0.696101	0.0350586	0.640295	0.819303	0.0870927	0.700252	0.65489	0.659461	0.302997	0.521765	0.72852	0.716167	0.658437	0.2829	0.717584	0.405007	0.662095	0.733369	0.342979	0.337771	0.332167	0.693546	0.715394	0.853848	0.679874	0.691629	0.86631	1	0.704979	0.624767	0.933449	0.559843	0.767052	0.0722888	0.456858	0.690751	0.783879	0.275856	0.777304	0.788277	0.451628	0.697136	0.597705	0.392978	0.413327
MYNN	0.753101	0.718899	0.281301	0.697414	0.382173	0.345993	0.599982	0.900412	0.304521	0.613846	0.829827	0.901379	0.665521	0.639818	0.48783	0.813824	0.866707	0.604981	0.77262	0.37594	0.581667	0.914603	0.418688	0.415974	0.574037	0.72387	0.533	0.703856	0.698093	0.294745	0.666185	0.704979	1	0.390818	0.733817	0.466808	0.431789	0.445408	0.692957	0.317794	0.685298	0.537995	0.777392	0.935214	0.485687	0.323774	0.616254	0.453937	0.563746
ZNF213	0.286094	0.632143	-0.196212	-0.0255847	0.752224	-0.25414	0.865341	0.452768	-0.195843	0.801712	0.333856	0.207984	-0.186347	0.181649	0.878732	0.458961	0.374147	0.0953619	0.428975	-0.0188732	0.777825	0.271038	-0.00645918	0.575441	0.0741473	0.136419	0.41002	0.480009	0.490364	0.603165	0.623921	0.624767	0.390818	1	0.664207	0.900328	0.713636	0.390871	-0.154718	0.782439	0.218186	0.483492	0.630735	0.495686	0.78899	0.737518	0.0947642	0.267266	-0.0944611
KDM2B	0.768274	0.86482	0.0453552	0.396849	0.644922	-0.109813	0.721248	0.854601	-0.0278796	0.812047	0.569947	0.74935	0.19068	0.651232	0.757274	0.850731	0.772473	0.458386	0.83631	0.53808	0.769234	0.781659	0.46331	0.488144	0.445851	0.759156	0.678522	0.866267	0.738802	0.691714	0.897708	0.933449	0.733817	0.664207	1	0.633691	0.808428	0.213433	0.423308	0.687559	0.773708	0.51097	0.886801	0.86089	0.638336	0.67693	0.690248	0.535653	0.522474
ZBTB25	0.39307	0.596763	-0.271893	0.0455036	0.618622	-0.296535	0.850032	0.534525	-0.289516	0.800659	0.285099	0.325699	-0.13084	0.331362	0.795323	0.572131	0.543992	0.180939	0.448185	0.104288	0.761514	0.325802	-0.0262677	0.66449	0.304038	0.16485	0.292882	0.362254	0.638084	0.485595	0.460645	0.559843	0.466808	0.900328	0.633691	1	0.603347	0.607442	-0.136105	0.689469	0.18378	0.603639	0.65046	0.531979	0.81327	0.634786	0.149512	0.278968	0.0100426
ESR1	0.432447	0.774161	-0.254806	-0.0652125	0.790868	-0.363287	0.593896	0.6467	-0.313122	0.745048	0.481404	0.36054	-0.178151	0.278739	0.819034	0.519152	0.462206	0.0935066	0.492113	0.4503	0.833026	0.488103	0.217527	0.491143	0.00896402	0.474639	0.47689	0.737396	0.597268	0.936456	0.74631	0.767052	0.431789	0.713636	0.808428	0.603347	1	-0.117679	0.0223796	0.917568	0.65829	0.365872	0.768112	0.620892	0.578675	0.914173	0.389503	0.187358	0.141104
CREM	0.341929	0.212204	-0.0444908	0.479566	-0.00261572	0.0309568	0.571242	0.266488	0.00232376	0.452766	0.12595	0.396162	0.181008	0.431861	0.233063	0.512491	0.503471	0.477246	0.383164	-0.104412	0.30278	0.260109	0.119984	0.425963	0.627952	0.057964	0.0588895	-0.0384456	0.298575	-0.253737	0.118799	0.0722888	0.445408	0.390871	0.213433	0.607442	-0.117679	1	0.0625457	-0.0517856	-0.154165	0.679013	0.369272	0.385626	0.629835	-0.0684564	0.0823842	0.432428	0.246218
HIVEP1	0.670064	0.402785	0.684675	0.660919	-0.0275764	0.596342	0.0849855	0.591533	0.632584	0.115754	0.532455	0.76432	0.805278	0.571383	-0.0288572	0.525188	0.573064	0.541973	0.638119	0.370078	-0.0151832	0.766215	0.373325	-0.0851634	0.397359	0.770854	0.590425	0.612201	0.38367	-0.0818904	0.444628	0.456858	0.692957	-0.154718	0.423308	-0.136105	0.0223796	0.0625457	1	-0.175121	0.626985	0.0610857	0.284466	0.595423	-0.131027	-0.152306	0.649661	0.451953	0.58827
MZF1	0.307609	0.732201	-0.341168	-0.262346	0.910186	-0.417611	0.597633	0.54419	-0.372879	0.75308	0.401049	0.165695	-0.291469	0.119359	0.899569	0.413967	0.309812	-0.0139287	0.318746	0.259353	0.826068	0.280087	-0.0563189	0.530026	-0.120893	0.225679	0.431888	0.613372	0.584415	0.937006	0.62674	0.690751	0.317794	0.782439	0.687559	0.689469	0.917568	-0.0517856	-0.175121	1	0.443321	0.299562	0.673244	0.495198	0.567603	0.94198	0.155674	0.0227031	-0.0725429
PATZ1	0.694284	0.651416	0.125383	0.433475	0.38136	0.102843	0.322767	0.829795	0.069289	0.398908	0.711574	0.73587	0.396817	0.536888	0.447706	0.645118	0.68354	0.260826	0.680057	0.645876	0.471692	0.831404	0.414218	0.0689409	0.288791	0.891189	0.558658	0.823676	0.601527	0.607371	0.699717	0.783879	0.685298	0.218186	0.773708	0.18378	0.65829	-0.154165	0.626985	0.443321	1	0.22651	0.675623	0.79634	0.19718	0.530834	0.824908	0.45753	0.528016
XBP1	0.466471	0.560842	-0.288372	0.414294	0.188097	-0.346472	0.563082	0.530178	-0.296472	0.674825	0.239969	0.583826	-0.106875	0.621751	0.469049	0.702756	0.716007	0.674087	0.542531	0.413347	0.717042	0.479377	0.413823	0.59451	0.532909	0.369841	0.193166	0.329489	0.510307	0.249277	0.423477	0.275856	0.537995	0.483492	0.51097	0.603639	0.365872	0.679013	0.0610857	0.299562	0.22651	1	0.742583	0.608688	0.869073	0.306683	0.33499	0.385498	0.492307
ZBED4	0.724013	0.849075	-0.157484	0.457639	0.610993	-0.209989	0.695973	0.846168	-0.179346	0.867639	0.630914	0.752815	0.124832	0.659631	0.758122	0.86115	0.816988	0.54037	0.742293	0.549909	0.871414	0.752735	0.490934	0.567461	0.521687	0.655508	0.53377	0.748571	0.705301	0.670367	0.813111	0.777304	0.777392	0.630735	0.886801	0.65046	0.768112	0.369272	0.284466	0.673244	0.675623	0.742583	1	0.888368	0.779403	0.668113	0.576728	0.412157	0.58942
YY1	0.809682	0.835636	0.0903882	0.613228	0.501318	0.11951	0.676586	0.93945	0.105231	0.73747	0.788945	0.889652	0.467889	0.69401	0.643794	0.897851	0.890264	0.587623	0.847478	0.4863	0.715039	0.930948	0.462229	0.438666	0.516122	0.807543	0.595962	0.803469	0.759597	0.502573	0.778033	0.788277	0.935214	0.495686	0.86089	0.531979	0.620892	0.385626	0.595423	0.495198	0.79634	0.608688	0.888368	1	0.597162	0.516283	0.717388	0.594202	0.573199
NFATC2	0.382715	0.62573	-0.351492	0.240784	0.470947	-0.384959	0.789115	0.499865	-0.335082	0.81859	0.272417	0.439221	-0.2011	0.454147	0.700321	0.6536	0.606306	0.481598	0.524744	0.206183	0.860444	0.395062	0.360566	0.712039	0.397108	0.240101	0.225905	0.368182	0.508368	0.43496	0.551467	0.451628	0.485687	0.78899	0.638336	0.81327	0.578675	0.629835	-0.131027	0.567603	0.19718	0.869073	0.779403	0.597162	1	0.562308	0.213519	0.398416	0.281607
TCFL5	0.298019	0.688838	-0.346196	-0.189051	0.823167	-0.377212	0.554211	0.529666	-0.363964	0.678685	0.468675	0.181772	-0.244673	0.119536	0.819154	0.381505	0.311216	-0.0644116	0.310782	0.243316	0.811738	0.326554	-0.00337809	0.471857	-0.0968362	0.266694	0.390116	0.602752	0.489305	0.910495	0.638235	0.697136	0.323774	0.737518	0.67693	0.634786	0.914173	-0.0684564	-0.152306	0.94198	0.530834	0.306683	0.668113	0.516283	0.562308	1	0.191035	0.0803941	-0.0693127
GMEB2	0.765553	0.514995	0.0424012	0.611801	0.0370625	-0.0244559	0.327769	0.751483	-0.028242	0.319451	0.405574	0.803867	0.340063	0.752002	0.267675	0.7722	0.768987	0.463998	0.839132	0.743632	0.285082	0.815649	0.580175	-0.0361088	0.543771	0.949566	0.412198	0.648347	0.630857	0.323995	0.562873	0.597705	0.616254	0.0947642	0.690248	0.149512	0.389503	0.0823842	0.649661	0.155674	0.824908	0.33499	0.576728	0.717388	0.213519	0.191035	1	0.707872	0.710462
E2F1	0.566871	0.370813	0.0993387	0.616841	0.0185109	0.0360094	0.520922	0.45635	0.0498733	0.333052	0.227691	0.579026	0.245304	0.586641	0.287914	0.669577	0.579966	0.42861	0.773983	0.229886	0.205678	0.585465	0.494057	-0.0123067	0.479928	0.660879	0.356944	0.418538	0.381528	0.0486421	0.472032	0.392978	0.453937	0.267266	0.535653	0.278968	0.187358	0.432428	0.451953	0.0227031	0.45753	0.385498	0.412157	0.594202	0.398416	0.0803941	0.707872	1	0.430022
SMAD7	0.730315	0.411252	0.0845281	0.708724	-0.113976	0.00349249	0.135089	0.572047	0.055084	0.333565	0.269104	0.818428	0.359459	0.823246	0.033169	0.718181	0.728627	0.745838	0.656803	0.696795	0.248113	0.685603	0.781791	0.122779	0.770167	0.727595	0.32301	0.436054	0.427329	0.0466529	0.443419	0.413327	0.563746	-0.0944611	0.522474	0.0100426	0.141104	0.246218	0.58827	-0.0725429	0.528016	0.492307	0.58942	0.573199	0.281607	-0.0693127	0.710462	0.430022	1
ELF4	0.667245	0.545097	-0.139341	0.626015	0.129807	-0.152439	0.593956	0.656688	-0.14003	0.664247	0.331215	0.790613	0.202022	0.78752	0.383951	0.820878	0.846059	0.661817	0.706108	0.518804	0.619765	0.697672	0.660592	0.534923	0.788205	0.588131	0.24554	0.416597	0.567525	0.201269	0.521696	0.522824	0.669265	0.438314	0.710086	0.574263	0.399816	0.60671	0.285778	0.237378	0.449454	0.798543	0.78343	0.724222	0.773233	0.268145	0.59113	0.573444	0.716595
HSF4	0.581677	0.537851	-0.306629	0.25952	0.0873595	-0.404529	0.51599	0.516104	-0.323861	0.64748	-0.0364901	0.595849	-0.0844136	0.742527	0.329544	0.742902	0.712233	0.722166	0.619047	0.566992	0.566078	0.498388	0.457966	0.665206	0.585891	0.416509	0.130308	0.293485	0.685769	0.169251	0.308933	0.3085	0.433227	0.403994	0.545356	0.587183	0.330697	0.549772	0.112575	0.263292	0.188096	0.74974	0.579986	0.502944	0.706231	0.18535	0.452295	0.431982	0.527543
NFAT5	0.65154	0.785709	-0.0153371	0.356857	0.586654	-0.0403589	0.80979	0.73148	-0.0021604	0.897142	0.518231	0.660903	0.200008	0.587394	0.724061	0.788411	0.765165	0.576828	0.663958	0.258949	0.800185	0.639221	0.214486	0.73001	0.467267	0.424929	0.527971	0.595425	0.709441	0.383749	0.634185	0.621849	0.762663	0.7541	0.738141	0.833668	0.564274	0.670372	0.259823	0.559467	0.37721	0.745784	0.820207	0.795964	0.832918	0.51481	0.326676	0.430012	0.351619
CTCF	0.658239	0.867149	-0.140585	0.412942	0.621789	-0.134008	0.802801	0.847629	-0.0957429	0.8713	0.6407	0.744801	0.154817	0.595493	0.789007	0.860288	0.829717	0.57569	0.770082	0.433358	0.915902	0.763258	0.433621	0.668993	0.430165	0.615978	0.489044	0.714638	0.749762	0.623763	0.765461	0.74108	0.811121	0.698555	0.867108	0.723973	0.739256	0.45777	0.288911	0.666634	0.620532	0.767698	0.942652	0.912931	0.831218	0.660208	0.537687	0.480214	0.454185
MAZ	0.827483	0.924074	-0.098107	0.394533	0.63578	-0.186748	0.795469	0.892582	-0.145022	0.900309	0.58788	0.764761	0.178039	0.720137	0.787745	0.917189	0.846266	0.55485	0.831467	0.514727	0.834626	0.79055	0.396294	0.573125	0.479948	0.688516	0.622059	0.794701	0.846808	0.638478	0.833745	0.849992	0.80271	0.69543	0.921051	0.732917	0.744157	0.408559	0.362756	0.69272	0.661109	0.645499	0.930012	0.897631	0.732633	0.654546	0.618722	0.489634	0.512899
GABPB1	0.731647	0.560383	0.486331	0.730692	0.185568	0.532606	0.399256	0.797086	0.489469	0.409637	0.733626	0.887423	0.815142	0.638688	0.259101	0.715761	0.802053	0.611804	0.685853	0.320013	0.324913	0.864611	0.332318	0.251403	0.569956	0.700361	0.546863	0.604021	0.597812	0.034316	0.495354	0.576148	0.930409	0.166134	0.577166	0.2854	0.169687	0.439096	0.831042	0.0568978	0.608867	0.387452	0.562909	0.819702	0.267678	0.0679774	0.58857	0.474189	0.569396
LYL1	0.275845	0.496921	-0.0526679	-0.00671715	0.325254	-0.054109	0.566895	0.286741	0.017355	0.656693	0.164347	0.314762	0.0304495	0.297347	0.341918	0.37049	0.376913	0.495322	0.2936	0.0516131	0.632746	0.289546	0.116223	0.884051	0.177615	0.010407	0.180679	0.245773	0.345477	0.122838	0.339611	0.241422	0.394206	0.574414	0.379261	0.590244	0.343705	0.488648	-0.0105829	0.34023	-0.0040973	0.565832	0.443392	0.374271	0.67971	0.318059	-0.0780423	0.0455586	0.0960998
PIAS4	0.492265	0.757593	-0.11314	0.185551	0.766919	-0.18056	0.880966	0.571294	-0.0858313	0.884768	0.400693	0.399286	-0.0353589	0.363252	0.885494	0.683997	0.50513	0.363793	0.631239	0.0682952	0.765005	0.424127	0.132439	0.583911	0.236375	0.303254	0.558777	0.587385	0.580547	0.555767	0.718314	0.653422	0.538815	0.85728	0.739071	0.799681	0.62995	0.510877	0.0536693	0.714124	0.28967	0.542593	0.738321	0.667507	0.772354	0.623055	0.260484	0.467227	0.142042
DBP	0.673694	0.87478	-0.0455507	0.137655	0.705594	-0.0713146	0.68235	0.822137	-0.0122367	0.8224	0.534682	0.640709	0.222142	0.531162	0.751932	0.761937	0.702728	0.484258	0.668486	0.405468	0.779324	0.69215	0.206971	0.64983	0.250187	0.5413	0.561551	0.71881	0.866283	0.628	0.656865	0.799194	0.708744	0.650696	0.82469	0.686378	0.700659	0.253906	0.333492	0.726996	0.557188	0.428421	0.740571	0.782736	0.575931	0.634512	0.451835	0.315934	0.297865
USF2	0.87691	0.718478	0.332661	0.621498	0.264311	0.179191	0.499088	0.756541	0.264062	0.534569	0.507171	0.833039	0.504282	0.772954	0.380837	0.827358	0.740347	0.606946	0.926835	0.511758	0.354992	0.869958	0.498968	0.143086	0.47361	0.901197	0.731935	0.815962	0.613024	0.283914	0.776212	0.725279	0.741164	0.269937	0.77601	0.242923	0.40431	0.214973	0.799029	0.222987	0.750207	0.317546	0.618834	0.810116	0.273811	0.229812	0.838688	0.733106	0.634069
ZNF14	0.667383	0.763362	-0.0620664	0.349225	0.520249	-0.13196	0.494368	0.857978	-0.144802	0.556597	0.677573	0.684755	0.160128	0.529557	0.66013	0.712019	0.724244	0.296745	0.721783	0.638631	0.661329	0.772446	0.425658	0.155083	0.240273	0.836991	0.551482	0.832795	0.708738	0.763117	0.766469	0.793604	0.674519	0.42246	0.817957	0.374394	0.793355	-0.057522	0.448853	0.622142	0.911635	0.411535	0.795121	0.812414	0.414015	0.650722	0.767404	0.444215	0.480493
PBX4	0.863513	0.684638	0.287547	0.5541	0.294387	0.0770245	0.269363	0.79162	0.134366	0.484629	0.493001	0.808986	0.423939	0.796732	0.374332	0.770108	0.755545	0.529172	0.714259	0.644958	0.343163	0.77945	0.357423	0.0520626	0.494467	0.833143	0.782237	0.782409	0.642392	0.337655	0.667626	0.723456	0.690452	0.180917	0.719662	0.24169	0.379068	0.161086	0.707554	0.258393	0.735906	0.345333	0.642878	0.73052	0.237712	0.246586	0.746881	0.499186	0.698568
ERF	0.835984	0.518593	0.356376	0.695533	-0.0423251	0.266189	0.222529	0.722859	0.275162	0.293388	0.45208	0.845295	0.642952	0.807708	0.0974432	0.739373	0.743214	0.632534	0.778599	0.556582	0.115495	0.841911	0.430053	-0.0291582	0.575997	0.846386	0.53771	0.610002	0.616632	0.0211355	0.482751	0.513197	0.731121	-0.00995612	0.532474	0.0827557	0.104687	0.245654	0.863329	-0.0512861	0.628134	0.274577	0.438742	0.686839	0.079426	-0.0516004	0.808879	0.581893	0.678921
ZNF574	0.719809	0.761983	0.0646572	0.453078	0.395106	-0.0884223	0.744397	0.621933	0.0545383	0.799972	0.284744	0.677494	0.181268	0.720007	0.567847	0.857993	0.717181	0.770037	0.803679	0.272333	0.621939	0.619096	0.357144	0.599128	0.516466	0.502249	0.56779	0.572201	0.644742	0.223036	0.654577	0.556266	0.667132	0.571191	0.696823	0.633137	0.34235	0.684785	0.381283	0.35084	0.28441	0.696319	0.689719	0.722592	0.70794	0.282979	0.439882	0.59911	0.466206
HBP1	0.807703	0.524449	0.264139	0.742471	0.0324589	0.266388	0.321908	0.842572	0.224912	0.324812	0.597819	0.936735	0.621457	0.768405	0.214347	0.788863	0.885169	0.587484	0.788834	0.636026	0.29522	0.9015	0.543587	0.0693979	0.667797	0.906803	0.444819	0.619071	0.683202	0.154179	0.49559	0.605442	0.82201	0.0600435	0.643464	0.199949	0.263202	0.267623	0.815482	0.0525403	0.781303	0.407652	0.599858	0.792398	0.224475	0.0842973	0.869835	0.576653	0.774187
CREB3	0.578254	0.806118	-0.0587606	0.410267	0.605941	-0.0827915	0.818726	0.735173	-0.0159626	0.876739	0.545925	0.658612	0.136436	0.550375	0.773204	0.801351	0.743995	0.603403	0.716748	0.245132	0.854975	0.652961	0.35218	0.673735	0.432275	0.46415	0.508058	0.634318	0.667928	0.473602	0.719879	0.66158	0.752617	0.789729	0.788716	0.787929	0.618751	0.601181	0.230319	0.597589	0.415782	0.786922	0.857028	0.819168	0.897272	0.575515	0.382087	0.502559	0.361904
GATA3	-0.010522	0.000991161	0.00780331	0.295594	-0.0452075	0.112304	0.379999	0.0104047	0.0720381	0.224189	0.115436	0.0946012	0.0689318	0.0912418	0.126984	0.128071	0.206461	0.184109	0.03817	-0.346081	0.201488	0.000567643	-0.126787	0.273532	0.296864	-0.215505	-0.0258941	-0.17372	-0.0394246	-0.314996	-0.017741	-0.114463	0.239059	0.368525	-0.0477525	0.473376	-0.193611	0.817613	-0.114548	-0.119762	-0.296313	0.552899	0.159348	0.135105	0.519133	-0.0434274	-0.232157	0.150654	-0.0580158
UBTF	0.471011	0.78871	-0.329477	-0.0289854	0.741096	-0.43737	0.50043	0.675146	-0.383345	0.699542	0.476971	0.393482	-0.214057	0.346263	0.798858	0.558646	0.491758	0.129799	0.498328	0.550526	0.813452	0.508372	0.230914	0.373392	0.000184006	0.548146	0.501935	0.75569	0.606953	0.961592	0.738865	0.746039	0.415022	0.606207	0.790839	0.505775	0.955667	-0.149201	0.0475694	0.883886	0.719934	0.400424	0.781497	0.643381	0.540237	0.897605	0.479487	0.234171	0.220687
CAMTA2	0.724004	0.86683	0.00266335	0.27093	0.631178	-0.19219	0.691735	0.63591	-0.0862392	0.82605	0.449643	0.528859	0.0735958	0.590179	0.733917	0.740017	0.556118	0.484307	0.733376	0.286869	0.654995	0.600512	0.292268	0.342334	0.195417	0.568853	0.756252	0.779041	0.593288	0.560659	0.863268	0.715142	0.567149	0.641427	0.764048	0.513655	0.631134	0.274005	0.327872	0.612509	0.508386	0.465687	0.738622	0.727789	0.584027	0.570066	0.462378	0.539848	0.348287
MLX	0.636185	0.897135	-0.0685563	0.27239	0.718565	-0.109889	0.786833	0.787308	-0.045314	0.935675	0.596184	0.645456	0.14008	0.54564	0.826636	0.787418	0.739532	0.553565	0.670096	0.322327	0.893619	0.672578	0.210348	0.718738	0.310102	0.479506	0.593357	0.714089	0.747022	0.587373	0.727278	0.697565	0.768556	0.775501	0.795827	0.788576	0.706001	0.493606	0.256269	0.708566	0.47884	0.725008	0.875643	0.844603	0.809527	0.656415	0.353584	0.365116	0.304403
NFKB1	0.796571	0.664033	-0.102396	0.649082	0.233956	-0.186496	0.525508	0.797573	-0.174696	0.661289	0.44761	0.85541	0.197112	0.84749	0.47692	0.899193	0.916491	0.656008	0.764679	0.67816	0.623118	0.765881	0.590965	0.368012	0.741135	0.746039	0.441924	0.593588	0.680527	0.352043	0.615197	0.603027	0.736315	0.354629	0.752907	0.501634	0.466327	0.497837	0.413747	0.315165	0.623743	0.781064	0.867652	0.809481	0.668573	0.323414	0.720031	0.565782	0.803375
WHSC1	0.796686	0.75681	0.168715	0.540671	0.407637	0.0878187	0.819919	0.725933	0.1465	0.777204	0.474466	0.741211	0.381403	0.718015	0.59499	0.859795	0.774384	0.630661	0.862454	0.237923	0.570813	0.748918	0.33072	0.474543	0.535036	0.61232	0.619407	0.65169	0.699057	0.228127	0.707802	0.677096	0.784085	0.638518	0.757273	0.676263	0.408048	0.647057	0.515307	0.361529	0.447621	0.578922	0.696485	0.814799	0.640776	0.329124	0.548186	0.690548	0.428824
KLF3	0.753613	0.479638	0.0724486	0.699346	-0.0437559	0.0365303	0.285091	0.710951	0.0295869	0.317769	0.435507	0.8532	0.437328	0.771971	0.13497	0.750485	0.784135	0.548983	0.791405	0.710244	0.30329	0.851672	0.795839	0.0841878	0.677004	0.90527	0.293877	0.559255	0.548513	0.241804	0.541015	0.592991	0.658682	0.0128246	0.669358	0.0955594	0.360031	0.0964417	0.659747	0.076107	0.776281	0.373577	0.605786	0.706453	0.236976	0.143131	0.899572	0.58075	0.823371
ELK3	0.676177	0.902526	-0.0576899	0.364346	0.670022	-0.134051	0.74284	0.786494	-0.0451743	0.912396	0.571396	0.708119	0.139924	0.606349	0.774044	0.849184	0.750788	0.653304	0.744061	0.400644	0.883589	0.71028	0.416249	0.697179	0.385378	0.568399	0.593074	0.746168	0.702569	0.597944	0.800857	0.721025	0.756562	0.662831	0.855912	0.651584	0.701175	0.425296	0.300792	0.663565	0.547815	0.723688	0.917015	0.872978	0.801095	0.617671	0.461589	0.457667	0.469663
CREBL2	0.313137	0.56535	-0.319794	0.053348	0.51913	-0.302687	0.802535	0.410214	-0.268324	0.81306	0.209026	0.294744	-0.155996	0.324335	0.676584	0.536464	0.495787	0.360468	0.369934	0.0119186	0.777543	0.259138	0.0399429	0.800445	0.29676	0.0198615	0.186008	0.224807	0.521462	0.324585	0.373324	0.361701	0.434005	0.814555	0.491116	0.917241	0.454933	0.733146	-0.205886	0.561268	-0.0145521	0.731546	0.618299	0.479127	0.892643	0.503393	-0.0186158	0.215062	0.0369257
PPARD	0.536107	0.718568	0.00205254	0.214528	0.609672	-0.134844	0.432473	0.666988	-0.0823263	0.540217	0.607163	0.455806	0.0616244	0.374422	0.671633	0.519124	0.471235	0.0917391	0.576804	0.434333	0.582411	0.603984	0.206737	0.0637758	0.0408095	0.669876	0.67956	0.839264	0.47041	0.780072	0.814622	0.792495	0.501213	0.525046	0.74906	0.359787	0.79322	-0.146907	0.337173	0.667158	0.804277	0.270417	0.67783	0.664486	0.344511	0.758407	0.569781	0.356164	0.234607
BACH2	0.641131	0.558474	-0.311265	0.388363	0.22516	-0.496234	0.47412	0.632202	-0.46512	0.574017	0.23379	0.603772	-0.157422	0.709768	0.515244	0.732681	0.725737	0.342628	0.664194	0.72352	0.586115	0.560758	0.477525	0.194955	0.527156	0.695045	0.360504	0.543464	0.563538	0.53372	0.595396	0.568364	0.436632	0.418594	0.723848	0.498919	0.601734	0.263695	0.165416	0.430359	0.621698	0.660321	0.761497	0.613775	0.606802	0.47658	0.725413	0.536591	0.604757
ZBTB24	0.733739	0.811315	0.252657	0.566394	0.554063	0.289169	0.712697	0.820214	0.314898	0.761104	0.771209	0.818753	0.547934	0.591153	0.609778	0.805337	0.787958	0.618434	0.767967	0.261136	0.691383	0.844532	0.383724	0.559866	0.453195	0.637431	0.644655	0.746469	0.636349	0.367286	0.758961	0.744137	0.920911	0.53913	0.788999	0.545571	0.525273	0.472416	0.593703	0.439936	0.626436	0.555157	0.808768	0.931547	0.595989	0.443382	0.49655	0.501661	0.478872
NR3C1	0.238084	0.227893	-0.281549	0.396288	0.0688742	-0.223862	0.609765	0.288913	-0.289297	0.47054	0.172054	0.317106	-0.0756736	0.368425	0.379217	0.456185	0.507669	0.27128	0.321139	-0.0125897	0.473604	0.227659	0.185201	0.351101	0.51501	0.0858535	-0.00900857	0.00119215	0.276118	0.00809239	0.200336	0.145488	0.371365	0.544601	0.289487	0.696303	0.140859	0.843804	-0.148239	0.142132	-0.0230215	0.777929	0.486686	0.384973	0.787191	0.197842	0.116115	0.41553	0.185642
BCL6	0.426092	0.391109	0.786131	0.526846	0.162751	0.586032	0.162507	0.384696	0.715716	0.163927	0.480096	0.542849	0.609909	0.326705	0.0844217	0.323982	0.338035	0.40209	0.515907	0.119743	0.0742746	0.571486	0.402087	-0.0273999	0.167324	0.570912	0.685351	0.642666	0.105004	0.0229368	0.60386	0.503235	0.532753	0.0713984	0.448099	-0.104119	0.172829	-0.0715848	0.8036	-0.0497542	0.503763	0.0233123	0.271486	0.455792	-0.00990259	-0.0119329	0.386225	0.344561	0.404393
STAT1	0.145359	0.411683	-0.178889	0.0177927	0.196033	-0.183677	0.361801	0.231443	-0.0994467	0.550761	0.0799307	0.301391	-0.100291	0.285074	0.251481	0.323928	0.375866	0.598162	0.1927	0.188492	0.621228	0.240132	0.296652	0.820193	0.156832	0.00270038	0.0152186	0.144793	0.296123	0.109736	0.186009	0.0552192	0.318052	0.374403	0.252852	0.408286	0.294008	0.373277	-0.0792623	0.251358	-0.061	0.679226	0.44235	0.308081	0.682209	0.201282	-0.102581	-0.0338501	0.215502
ZNF142	0.823385	0.888752	0.0599047	0.524047	0.541966	-0.0645504	0.704581	0.886764	-0.0064961	0.788274	0.62565	0.817254	0.252003	0.736121	0.728312	0.915232	0.848247	0.609395	0.886851	0.517992	0.729063	0.84716	0.448671	0.383808	0.44079	0.817277	0.707992	0.865149	0.771988	0.562377	0.850569	0.797556	0.810743	0.585114	0.896367	0.56692	0.669763	0.35712	0.534029	0.555369	0.753107	0.65152	0.882309	0.937065	0.658368	0.551511	0.726442	0.678717	0.559208
MEF2D	0.825287	0.615983	0.343388	0.763194	0.192771	0.333458	0.561248	0.837069	0.336755	0.496191	0.598771	0.926724	0.643582	0.749178	0.364049	0.862452	0.871274	0.664263	0.892731	0.445189	0.384633	0.898609	0.517413	0.266735	0.698384	0.827361	0.535354	0.667266	0.703642	0.139133	0.612125	0.68343	0.883483	0.287812	0.739367	0.384898	0.29626	0.451123	0.787933	0.143817	0.679366	0.452717	0.649651	0.853385	0.382279	0.140762	0.788838	0.685096	0.682087
PRDM2	0.821277	0.659181	0.404646	0.685881	0.259979	0.376228	0.493682	0.867238	0.369633	0.466361	0.699237	0.921859	0.67291	0.699542	0.37712	0.801285	0.854303	0.58383	0.849349	0.486557	0.40284	0.930481	0.488435	0.197205	0.544299	0.886311	0.619414	0.761783	0.692116	0.239382	0.658052	0.731353	0.889807	0.253277	0.750002	0.305918	0.392679	0.268045	0.85363	0.198996	0.801318	0.362238	0.649389	0.869516	0.298403	0.213978	0.79391	0.623504	0.653136
ZBTB17	0.887174	0.749061	0.184065	0.637443	0.319563	0.121626	0.497336	0.922605	0.142286	0.588406	0.612692	0.935405	0.473998	0.813394	0.487378	0.907416	0.911934	0.657366	0.876856	0.660504	0.515688	0.909675	0.458557	0.254905	0.590877	0.899859	0.651539	0.799705	0.792004	0.36439	0.690137	0.737856	0.854316	0.313171	0.809131	0.390541	0.461718	0.321385	0.72682	0.318863	0.80182	0.519596	0.768753	0.897119	0.426299	0.306344	0.854381	0.628443	0.7333
KDM5B	0.922046	0.824991	-0.0311151	0.534247	0.299871	-0.170893	0.613203	0.86444	-0.107978	0.738559	0.428031	0.89925	0.250245	0.919592	0.508902	0.97051	0.938607	0.730676	0.910377	0.714556	0.651953	0.87438	0.552424	0.464187	0.623541	0.852861	0.563559	0.74214	0.826819	0.410638	0.7158	0.711818	0.774919	0.416452	0.849494	0.528622	0.547211	0.416708	0.552795	0.395436	0.700514	0.681266	0.826979	0.869935	0.611216	0.391996	0.806221	0.64517	0.724239
ARID1A	0.757592	0.957482	-0.0300503	0.33722	0.710661	-0.162792	0.762637	0.858426	-0.0734018	0.903206	0.604166	0.728535	0.130853	0.646281	0.82587	0.868028	0.784828	0.553095	0.813543	0.485779	0.875276	0.771999	0.394459	0.58203	0.345856	0.695761	0.698797	0.869765	0.774151	0.70548	0.890318	0.85439	0.762436	0.716058	0.942676	0.679744	0.814424	0.306058	0.376536	0.737174	0.698462	0.642048	0.927007	0.898564	0.742763	0.719629	0.58319	0.510901	0.458513
KMT2A	0.697587	0.915269	-0.0855589	0.281204	0.749441	-0.210298	0.808178	0.829945	-0.153685	0.905743	0.604323	0.649565	0.0664621	0.576651	0.886658	0.81595	0.752484	0.421811	0.746725	0.411417	0.892157	0.6983	0.29778	0.555448	0.31797	0.619274	0.657457	0.813977	0.760628	0.73698	0.857399	0.851907	0.724812	0.80466	0.920085	0.780258	0.83977	0.345413	0.268602	0.790954	0.651312	0.641067	0.917158	0.858033	0.779116	0.778197	0.513032	0.473012	0.353322
CREB1	0.412111	0.800232	-0.150714	0.0330893	0.82103	-0.153195	0.699518	0.721258	-0.14557	0.819055	0.624233	0.455206	0.00569593	0.280862	0.872301	0.578721	0.589614	0.286672	0.433655	0.251207	0.933156	0.499505	0.0586461	0.692619	0.0926854	0.318734	0.463239	0.636036	0.684624	0.735845	0.630971	0.678743	0.638585	0.787493	0.722586	0.779585	0.799513	0.279718	0.0515905	0.842312	0.469447	0.590223	0.804269	0.711961	0.754098	0.799214	0.193583	0.120874	0.108649
FOXO3	0.808909	0.606503	0.263909	0.707456	0.221016	0.357924	0.484712	0.870578	0.294521	0.466682	0.701984	0.929865	0.700082	0.703379	0.347206	0.822993	0.87438	0.607258	0.796736	0.476167	0.411434	0.914732	0.492278	0.26129	0.635246	0.812756	0.467233	0.640338	0.717775	0.187708	0.54721	0.663576	0.905695	0.202157	0.696506	0.319236	0.31681	0.364015	0.767865	0.175762	0.739436	0.392624	0.662283	0.878112	0.330305	0.177083	0.766515	0.594403	0.685064
TGIF2	0.631422	0.856859	0.254701	0.21219	0.770224	0.100315	0.502911	0.799642	0.204079	0.670241	0.672676	0.590245	0.266186	0.418809	0.735435	0.623253	0.579747	0.305889	0.620207	0.405656	0.637387	0.67063	0.0628921	0.331327	0.0953547	0.627369	0.863966	0.92487	0.653783	0.699912	0.815256	0.856185	0.692292	0.569366	0.80387	0.484228	0.72502	0.0226213	0.500625	0.687629	0.724197	0.296715	0.709191	0.748927	0.358393	0.653277	0.479195	0.242298	0.265217
KLF12	0.831047	0.799793	-0.183041	0.4327	0.315443	-0.240969	0.634609	0.86333	-0.224651	0.766633	0.427599	0.831366	0.185807	0.84979	0.544033	0.926414	0.938584	0.697487	0.796617	0.651994	0.724725	0.804841	0.435884	0.572288	0.609551	0.698753	0.408746	0.609083	0.899206	0.411535	0.578629	0.634165	0.772667	0.493022	0.763719	0.668798	0.536832	0.52241	0.390974	0.454868	0.561998	0.764104	0.817669	0.825575	0.698353	0.432926	0.657487	0.487608	0.603254
KLF9	0.827635	0.536031	0.354526	0.736783	0.0206559	0.350434	0.202062	0.787922	0.317871	0.299544	0.61322	0.922597	0.724738	0.759955	0.0988455	0.744091	0.792772	0.658962	0.746352	0.601608	0.22218	0.904474	0.562274	0.0863597	0.631404	0.867157	0.470025	0.630431	0.604434	0.100854	0.508769	0.563547	0.821061	-0.0750313	0.577732	0.0294833	0.192386	0.175294	0.881542	-0.00222724	0.742971	0.302732	0.551381	0.765809	0.0999769	0.0176642	0.795981	0.466738	0.79354
NR4A3	0.41556	-0.000927793	0.507409	0.752918	-0.253786	0.648779	0.026595	0.347713	0.548186	-0.0893124	0.454036	0.583506	0.76302	0.359051	-0.206271	0.313958	0.433746	0.353367	0.340145	0.126985	-0.170374	0.481169	0.359314	-0.170546	0.603406	0.426105	0.180996	0.166272	0.104208	-0.366666	0.134197	0.181396	0.543529	-0.263318	0.137282	-0.163248	-0.264969	0.286559	0.688834	-0.412426	0.343918	0.0847531	0.181856	0.37026	-0.111518	-0.372233	0.406178	0.26666	0.612771
ZBTB45	0.471954	0.825182	-0.0231488	0.0312326	0.839474	-0.196725	0.689359	0.60562	-0.0667389	0.782372	0.481349	0.352681	-0.0799397	0.271304	0.845589	0.565678	0.40354	0.183642	0.598051	0.25654	0.751303	0.478079	0.0798208	0.491185	-0.00536798	0.455156	0.676528	0.806513	0.530185	0.809223	0.840272	0.753883	0.480427	0.745126	0.799431	0.601774	0.855878	0.0570975	0.15755	0.837156	0.568897	0.35323	0.713249	0.655019	0.542771	0.821794	0.356323	0.323645	0.0577836
MXI1	0.840464	0.583354	0.0732985	0.752687	0.103966	0.101895	0.473904	0.823266	0.0451978	0.494509	0.593439	0.932266	0.536875	0.814573	0.297379	0.857677	0.897319	0.603191	0.833902	0.619764	0.446655	0.916155	0.723427	0.22788	0.751254	0.874611	0.354813	0.595654	0.660729	0.252285	0.599531	0.662553	0.824914	0.184988	0.739363	0.299627	0.397645	0.322141	0.66001	0.17619	0.762717	0.49014	0.74033	0.848562	0.407756	0.217211	0.849016	0.619702	0.816516
HOXB3	0.298726	0.283313	-0.0141491	0.307108	0.118823	-0.0979763	0.731194	0.240594	-0.0736533	0.494597	0.00112511	0.304176	0.00923454	0.35763	0.372145	0.476824	0.39746	0.397973	0.514973	-0.0689798	0.353819	0.261414	0.414838	0.420414	0.427123	0.163796	0.0792198	0.129557	0.364655	-0.0214222	0.331576	0.280202	0.306918	0.581968	0.429718	0.58588	0.202369	0.578375	0.0167925	0.161562	-0.0359979	0.460387	0.350229	0.330904	0.646716	0.0719253	0.199832	0.551995	0.195055
ELF1	0.746568	0.501232	0.400507	0.797691	0.0650616	0.460234	0.401461	0.775729	0.405184	0.397063	0.657693	0.913891	0.784965	0.700349	0.18504	0.754132	0.840735	0.670279	0.70599	0.358971	0.307465	0.858062	0.449716	0.281747	0.728006	0.692813	0.409873	0.50217	0.604481	-0.0352471	0.438737	0.526305	0.916129	0.121026	0.557172	0.295716	0.113734	0.524719	0.788155	-0.0139372	0.552759	0.46391	0.573949	0.793847	0.30814	-0.000565501	0.61082	0.477368	0.664863
EGR1	0.498453	0.205253	-0.168065	0.412239	-0.258056	-0.268515	-0.0472433	0.275572	-0.2066	0.219134	-0.0842455	0.532841	0.0143674	0.71188	-0.0960794	0.492838	0.50907	0.522293	0.378537	0.676559	0.154894	0.393865	0.471616	0.10678	0.545495	0.494899	0.169438	0.205415	0.187539	-0.0353933	0.180021	0.103521	0.200067	-0.147743	0.303361	-0.0082528	0.0368538	0.246943	0.250165	-0.145288	0.332293	0.49378	0.375833	0.323063	0.279933	-0.0681973	0.54592	0.442025	0.724866
GTF3A	0.760213	0.810229	0.0583438	0.560231	0.528017	0.105781	0.700954	0.883294	0.0892325	0.795561	0.729536	0.835416	0.462933	0.665102	0.640977	0.873158	0.865485	0.612083	0.763156	0.385438	0.73177	0.84556	0.377604	0.570485	0.549472	0.63645	0.532406	0.679929	0.759623	0.423473	0.681454	0.716297	0.932648	0.538973	0.784612	0.637918	0.542951	0.534243	0.484402	0.4942	0.59247	0.635351	0.864805	0.938259	0.654511	0.463883	0.540415	0.465986	0.50629
NR4A1	0.328749	-0.00782659	-0.193397	0.306267	-0.314841	-0.266437	-0.173939	0.165627	-0.254718	-0.0102778	-0.162868	0.353578	-0.0488065	0.519016	-0.14293	0.309347	0.349394	0.204067	0.233647	0.619516	-0.0377343	0.243528	0.335266	-0.167378	0.412135	0.44233	0.0575126	0.0937035	0.0905546	-0.0255549	0.0205332	0.0483674	0.0171623	-0.237152	0.197326	-0.102742	-0.00824705	0.0483521	0.15876	-0.180333	0.337385	0.236199	0.188559	0.1623	0.0698697	-0.0965954	0.553391	0.43374	0.558266
IKZF4	0.0630833	-0.00973311	0.821829	0.397096	0.000217602	0.923099	-0.0468233	0.0930876	0.975381	-0.144805	0.405245	0.263192	0.761616	-0.0709602	-0.182472	-0.0321654	0.025099	0.170067	0.129943	-0.279514	-0.241957	0.272968	0.0520765	-0.0900703	0.049804	0.149695	0.366042	0.2189	-0.16378	-0.342598	0.14095	0.152926	0.3465	-0.138806	0.0372267	-0.257236	-0.231199	-0.00126483	0.651066	-0.325558	0.15939	-0.261426	-0.108274	0.17043	-0.282934	-0.29922	0.0325698	0.0977606	0.109616
IRF1	0.424747	0.6035	0.439536	0.222156	0.423108	0.302868	0.0306707	0.556747	0.430164	0.348828	0.54854	0.525593	0.375658	0.299928	0.243811	0.370689	0.384451	0.450134	0.362056	0.410547	0.371365	0.556946	0.210562	0.299353	0.0398918	0.492098	0.673414	0.714388	0.337212	0.368853	0.554671	0.499461	0.538214	0.056178	0.487427	-0.0255151	0.418697	-0.196774	0.573759	0.294359	0.574219	0.171254	0.463734	0.518972	0.092006	0.292519	0.300844	-0.00148063	0.393669
FOSB	0.745793	0.545744	0.0556665	0.458344	-0.106117	-0.165081	0.164883	0.420504	-0.0106048	0.43297	0.0449889	0.676878	0.180913	0.865051	0.0124239	0.682838	0.603692	0.844482	0.676419	0.634974	0.259866	0.609663	0.560838	0.253932	0.4723	0.641859	0.452451	0.480608	0.391685	0.00385188	0.465292	0.260611	0.430097	-0.0339465	0.422288	0.0169248	0.110445	0.278692	0.543141	-0.0579317	0.357607	0.513743	0.457445	0.497494	0.292992	-0.0456985	0.58345	0.48276	0.747043
GZF1	0.936301	0.740203	0.135073	0.654301	0.190205	0.050058	0.491133	0.880611	0.0696157	0.606016	0.527555	0.964689	0.465062	0.911953	0.370749	0.926093	0.953096	0.75596	0.880588	0.703703	0.511038	0.926116	0.567994	0.339051	0.675287	0.885334	0.559456	0.719363	0.791035	0.26672	0.643942	0.665751	0.850628	0.254095	0.759298	0.381669	0.411048	0.386916	0.71814	0.232762	0.725413	0.593636	0.762567	0.866462	0.454991	0.225997	0.820024	0.58424	0.806572
CENPB	0.534216	0.868764	-0.0890578	0.163158	0.800192	-0.133701	0.729106	0.706011	-0.0544977	0.891507	0.59479	0.525692	0.0532606	0.391059	0.81723	0.679083	0.58096	0.408461	0.604471	0.300321	0.903135	0.598222	0.208003	0.747629	0.196491	0.433969	0.568355	0.747754	0.605209	0.714488	0.788318	0.721918	0.658901	0.745493	0.816937	0.687731	0.820536	0.279272	0.164164	0.800953	0.547708	0.584676	0.857671	0.787794	0.743783	0.802635	0.318818	0.2984	0.22171
PLAGL2	0.769864	0.772038	0.0883285	0.606368	0.491331	0.0916852	0.685186	0.919848	0.059734	0.674579	0.775559	0.839708	0.429641	0.645929	0.657609	0.842461	0.851379	0.425666	0.846438	0.484596	0.6633	0.899982	0.476853	0.294057	0.507208	0.828808	0.584203	0.80139	0.724153	0.562761	0.810245	0.856935	0.880157	0.550042	0.891097	0.55125	0.678973	0.292899	0.556369	0.519167	0.836563	0.514905	0.858201	0.942962	0.550235	0.547447	0.768676	0.593945	0.534826
THRA	0.461917	0.737525	0.0896386	0.0323634	0.756063	0.0073408	0.447162	0.64703	0.0749009	0.537165	0.634583	0.396842	0.132596	0.196779	0.70618	0.459886	0.375465	0.105661	0.522798	0.329927	0.582211	0.532562	0.140735	0.166232	-0.136723	0.581421	0.659764	0.826794	0.521307	0.80837	0.765898	0.766243	0.490587	0.46104	0.709779	0.27283	0.77852	-0.271239	0.37277	0.721682	0.740848	0.0707809	0.596851	0.628475	0.212487	0.685528	0.463437	0.214927	0.16772
NR1D1	0.675176	0.646231	0.122107	0.373146	0.370715	-0.0209639	0.51176	0.583441	0.0856463	0.630904	0.238051	0.591948	0.227081	0.622294	0.495507	0.765996	0.59896	0.682154	0.696876	0.296377	0.381549	0.526939	0.215165	0.328235	0.402992	0.490124	0.571217	0.522055	0.664828	0.186025	0.481229	0.429034	0.563772	0.338362	0.543141	0.414199	0.209779	0.500016	0.437922	0.272632	0.248711	0.449274	0.526457	0.616479	0.410389	0.0884874	0.45247	0.54329	0.439245
IRF3	0.647594	0.901644	-0.166021	0.156773	0.737525	-0.24552	0.839288	0.790096	-0.173277	0.922808	0.479562	0.589838	0.00824969	0.536089	0.880461	0.805561	0.711584	0.485342	0.729678	0.386041	0.885511	0.632742	0.210876	0.689243	0.269185	0.515825	0.558839	0.729879	0.837457	0.682945	0.74128	0.752447	0.672033	0.819398	0.855891	0.821033	0.781506	0.392296	0.19097	0.795019	0.513761	0.632341	0.837812	0.797745	0.781516	0.716136	0.45226	0.427212	0.267432
STAT5A	0.862889	0.754566	0.380822	0.6477	0.33451	0.212787	0.432203	0.83475	0.303412	0.554328	0.602325	0.894686	0.516188	0.773407	0.429218	0.832105	0.801357	0.627045	0.880641	0.591909	0.433036	0.902942	0.489217	0.173488	0.492448	0.926821	0.797079	0.883488	0.633025	0.356195	0.794933	0.770115	0.805109	0.280241	0.818757	0.26445	0.470147	0.189037	0.824671	0.273925	0.820755	0.408048	0.707061	0.85731	0.321805	0.286025	0.823507	0.64378	0.694271
ZNF384	0.843653	0.866757	-0.014856	0.497651	0.478837	-0.167517	0.723012	0.844084	-0.089727	0.793287	0.505441	0.82078	0.181922	0.78635	0.669365	0.929342	0.85191	0.612299	0.930275	0.60217	0.730741	0.843479	0.582822	0.436548	0.502745	0.842463	0.634494	0.833451	0.755356	0.575101	0.865524	0.817385	0.746636	0.575066	0.940772	0.56445	0.713698	0.310755	0.486719	0.54763	0.757728	0.629693	0.880814	0.893074	0.668136	0.547132	0.783118	0.694183	0.625592
ZBTB1	0.673982	0.70558	0.0434632	0.559586	0.515255	0.129051	0.782082	0.841686	0.0831365	0.756316	0.720769	0.777028	0.42121	0.57986	0.675894	0.807451	0.854228	0.468503	0.688579	0.273433	0.728398	0.756915	0.32973	0.533335	0.591512	0.553293	0.460889	0.579682	0.714871	0.387766	0.630952	0.732289	0.890586	0.640782	0.773442	0.756708	0.525701	0.623839	0.389584	0.481554	0.547155	0.65588	0.841651	0.877999	0.711148	0.468302	0.477296	0.44692	0.455136
ZNF484	0.888373	0.72933	0.0151421	0.646556	0.171887	-0.0910145	0.522293	0.842089	-0.0636448	0.613701	0.475182	0.924013	0.33812	0.902089	0.399774	0.923741	0.925565	0.713421	0.912427	0.733036	0.551547	0.918758	0.705013	0.312123	0.65112	0.921574	0.480207	0.714914	0.750395	0.354959	0.685684	0.671452	0.779552	0.292518	0.802033	0.371078	0.509858	0.3044	0.629926	0.28224	0.759144	0.620276	0.789873	0.860026	0.517422	0.301603	0.873751	0.673731	0.795264
BCL11B	0.809736	0.825451	-0.151874	0.373158	0.425313	-0.254379	0.45978	0.903795	-0.214848	0.65114	0.528861	0.798956	0.141377	0.753173	0.586354	0.856518	0.841772	0.510197	0.802764	0.818167	0.681017	0.836127	0.472011	0.307011	0.417147	0.883422	0.547629	0.81443	0.828431	0.685883	0.721115	0.769765	0.69473	0.376744	0.853432	0.427433	0.726698	0.083099	0.476578	0.572681	0.859588	0.537412	0.831244	0.837023	0.478794	0.584869	0.840934	0.483462	0.630816
KLF2	0.656324	0.536634	0.0208032	0.534677	-0.0711427	-0.106944	0.151614	0.588983	0.0245057	0.422151	0.185467	0.797221	0.22183	0.814672	0.0694963	0.731634	0.746213	0.889733	0.66668	0.744544	0.406199	0.684815	0.644496	0.406403	0.626397	0.662064	0.308531	0.463818	0.525892	0.0986987	0.404416	0.328666	0.571297	-0.00156232	0.506909	0.131186	0.19843	0.304574	0.521675	0.0183583	0.430154	0.663667	0.578044	0.574629	0.409437	0.0278954	0.618796	0.345388	0.826598
ATF4	0.790154	0.747255	0.138162	0.623192	0.261388	0.0629145	0.527709	0.746626	0.127344	0.670724	0.50592	0.850514	0.378758	0.79273	0.433133	0.875257	0.83218	0.84669	0.798277	0.474801	0.564006	0.790433	0.438761	0.429261	0.53246	0.696033	0.585856	0.651656	0.63894	0.195404	0.625762	0.480999	0.804499	0.300863	0.640165	0.374278	0.300806	0.562175	0.602454	0.209805	0.512714	0.735204	0.744406	0.847196	0.574412	0.18062	0.604993	0.599518	0.663784
KLF16	0.789643	0.628499	0.185699	0.655759	0.103905	0.104848	0.524216	0.601626	0.174843	0.640015	0.360974	0.815076	0.452444	0.826743	0.238374	0.817409	0.777806	0.873233	0.761439	0.372264	0.44986	0.728155	0.523363	0.507379	0.687974	0.565532	0.463803	0.479988	0.527288	-0.0243834	0.548171	0.423165	0.757148	0.262154	0.554644	0.381364	0.151606	0.669962	0.569318	0.0525404	0.315324	0.662956	0.642922	0.713564	0.542446	0.0290162	0.480348	0.501825	0.695661
JUND	0.641736	0.394946	0.377396	0.750146	-0.205176	0.303126	0.0721803	0.550036	0.387958	0.18341	0.319135	0.814042	0.57672	0.731166	-0.0868157	0.645393	0.666044	0.846785	0.685895	0.516177	0.0936806	0.733874	0.631328	0.0735577	0.601358	0.710407	0.37341	0.452276	0.413541	-0.154438	0.360474	0.291318	0.646952	-0.179793	0.375449	-0.106049	-0.0608162	0.262206	0.807752	-0.249291	0.433843	0.403795	0.379025	0.561048	0.121443	-0.249572	0.653283	0.456123	0.793464
DNMT1	0.58314	0.90525	-0.132637	0.098322	0.866121	-0.246343	0.77602	0.751532	-0.158207	0.908397	0.533467	0.509126	-0.0495384	0.425971	0.931929	0.717402	0.607241	0.341771	0.64644	0.358	0.901135	0.574667	0.192031	0.621725	0.165049	0.494878	0.647674	0.799846	0.719808	0.818368	0.826895	0.825126	0.604599	0.828752	0.889924	0.758968	0.891038	0.220922	0.142846	0.890355	0.588824	0.538948	0.862	0.768107	0.737963	0.839606	0.400582	0.359409	0.229711
NFATC1	0.602731	0.792292	-0.148527	0.148722	0.707986	-0.279252	0.806661	0.655313	-0.182814	0.880314	0.346686	0.485978	-0.0442738	0.481022	0.793157	0.746352	0.585286	0.366867	0.683246	0.286147	0.783239	0.512184	0.209411	0.684848	0.384561	0.416546	0.502992	0.625515	0.693355	0.638204	0.728819	0.757299	0.545514	0.795687	0.845021	0.82801	0.731023	0.419885	0.0938586	0.758318	0.416019	0.529784	0.767732	0.675539	0.726898	0.709433	0.379709	0.404988	0.229917
NR1H2	0.864187	0.740913	0.145406	0.662835	0.226581	-0.0372302	0.524697	0.766894	0.0593394	0.611426	0.445858	0.871199	0.31205	0.849196	0.427157	0.907547	0.835352	0.743027	0.947571	0.638717	0.511463	0.857566	0.638865	0.280078	0.591698	0.901277	0.615599	0.772791	0.636218	0.331992	0.759975	0.649497	0.738364	0.289199	0.790442	0.312987	0.462644	0.324266	0.670697	0.25935	0.720185	0.600394	0.761752	0.841071	0.485181	0.286402	0.836717	0.731166	0.755071
RARA	0.642045	0.533378	0.295312	0.723389	0.23267	0.143699	0.369535	0.642218	0.249637	0.526264	0.424425	0.779382	0.3565	0.690183	0.382586	0.730678	0.727501	0.684178	0.654604	0.46161	0.411617	0.640066	0.500416	0.240308	0.669828	0.615834	0.606278	0.587834	0.441474	0.151394	0.591078	0.543546	0.690148	0.277431	0.640228	0.321633	0.247918	0.449298	0.548886	0.131876	0.461001	0.629518	0.703659	0.672829	0.492034	0.0829132	0.542484	0.441732	0.770492
THAP1	0.523592	0.801588	-0.00965601	0.312944	0.66745	0.0597231	0.720702	0.767399	0.0622496	0.768377	0.767596	0.626684	0.263996	0.398723	0.738503	0.653175	0.68539	0.374195	0.60525	0.282123	0.843683	0.703326	0.207602	0.580926	0.180792	0.509227	0.536698	0.717506	0.586918	0.597465	0.730966	0.67983	0.799374	0.67861	0.737114	0.634587	0.714212	0.330615	0.308522	0.641754	0.614959	0.587097	0.825153	0.849209	0.68328	0.67031	0.391051	0.323955	0.241753
RFX1	0.371054	0.616602	-0.172514	0.139383	0.649698	-0.239208	0.824638	0.451225	-0.153733	0.804845	0.228236	0.313154	-0.128617	0.306292	0.804736	0.617179	0.452159	0.400629	0.526503	0.0052166	0.68751	0.280032	0.163822	0.585114	0.267223	0.16179	0.372532	0.383074	0.558403	0.419049	0.520809	0.477908	0.425307	0.783081	0.596257	0.780301	0.488462	0.575929	-0.0673205	0.606236	0.0763685	0.57026	0.634151	0.525645	0.77757	0.446033	0.137207	0.404932	0.135607
ARNTL	0.913104	0.635597	-0.0488566	0.484022	0.0455914	-0.221826	0.385311	0.689783	-0.159055	0.543124	0.16879	0.804309	0.227633	0.963842	0.261727	0.872496	0.823556	0.708727	0.811865	0.746183	0.368467	0.746518	0.503004	0.24956	0.62589	0.801089	0.47448	0.56716	0.732661	0.190571	0.503484	0.52658	0.574932	0.164667	0.652461	0.323966	0.288408	0.361131	0.552336	0.159298	0.558988	0.509434	0.595095	0.668459	0.378474	0.135279	0.804313	0.642322	0.754469
BHLHE40	0.595161	0.478016	-0.323343	0.448852	-0.0197327	-0.433366	0.373849	0.450013	-0.368696	0.598862	0.0316667	0.617802	-0.0781974	0.793286	0.218907	0.717419	0.691481	0.76776	0.550233	0.597094	0.52602	0.478315	0.624173	0.514507	0.702518	0.416341	0.124535	0.253407	0.480138	0.118889	0.361838	0.235746	0.433694	0.236434	0.463162	0.393089	0.244565	0.551841	0.111448	0.136788	0.18862	0.847954	0.668026	0.490288	0.692861	0.106344	0.419897	0.334143	0.74255
ETS1	0.546377	0.802595	0.215055	0.369977	0.710288	0.284187	0.637694	0.77016	0.321139	0.742515	0.802573	0.658841	0.469015	0.362608	0.66616	0.659951	0.623692	0.484448	0.6042	0.172216	0.737605	0.724527	0.237889	0.635882	0.254876	0.47608	0.589968	0.724289	0.59148	0.504947	0.714192	0.723065	0.847489	0.561289	0.736652	0.527732	0.604399	0.304064	0.449916	0.585822	0.562163	0.443302	0.761422	0.848732	0.543334	0.564613	0.320383	0.264327	0.278459
DMTF1	0.834201	0.864708	-0.153314	0.36198	0.466207	-0.287342	0.702443	0.890264	-0.241827	0.789353	0.461187	0.793793	0.104017	0.793896	0.691939	0.915934	0.901242	0.562149	0.854275	0.682906	0.769799	0.809703	0.460451	0.47218	0.472852	0.799311	0.541502	0.762364	0.900963	0.614583	0.73514	0.794094	0.727589	0.591269	0.896443	0.669112	0.726268	0.319904	0.401999	0.607496	0.718042	0.654381	0.856928	0.848976	0.669222	0.582403	0.749152	0.556677	0.564784
SETDB2	0.450524	0.836389	0.0838335	0.163284	0.852603	0.0466641	0.75429	0.675395	0.142923	0.840239	0.644728	0.488193	0.146144	0.285239	0.864582	0.6019	0.540195	0.395122	0.560804	0.12489	0.850068	0.546509	0.126538	0.650204	0.0914491	0.362379	0.64471	0.7364	0.582147	0.637981	0.758495	0.726564	0.684148	0.804146	0.752305	0.697145	0.73214	0.300017	0.231298	0.756722	0.450567	0.515387	0.774525	0.742417	0.695717	0.703502	0.206105	0.240605	0.140843
VEZF1	0.685715	0.876601	-0.028263	0.404221	0.64671	-0.0628937	0.822234	0.838745	-0.0148882	0.889262	0.642474	0.750014	0.209688	0.601284	0.789297	0.847024	0.829671	0.571609	0.772433	0.38915	0.886784	0.768706	0.429804	0.659438	0.413581	0.618947	0.569445	0.740203	0.749055	0.58281	0.783515	0.772813	0.818502	0.724334	0.879779	0.739419	0.740881	0.454523	0.346254	0.651945	0.60937	0.713584	0.91932	0.903684	0.812732	0.628511	0.505304	0.499217	0.451183
MYC	0.165371	0.62897	-0.100667	-0.244929	0.86742	-0.186314	0.314524	0.439799	-0.125461	0.539126	0.518722	0.0999841	-0.176938	-0.0455289	0.74457	0.198895	0.144915	-0.122919	0.151245	0.208057	0.670668	0.232319	-0.144952	0.297582	-0.332736	0.218192	0.548278	0.665973	0.305865	0.891494	0.62082	0.600048	0.266232	0.564607	0.547156	0.367446	0.8309	-0.299541	-0.0427608	0.856766	0.519183	0.143931	0.557211	0.420298	0.326558	0.859514	0.0830609	-0.112908	-0.110319
ZSCAN9	0.206671	0.112274	0.299681	0.367863	0.0254394	0.338227	0.48001	0.100846	0.381651	0.261472	0.146406	0.26261	0.351646	0.207371	0.0807418	0.224706	0.262803	0.170411	0.28222	-0.310528	0.114615	0.236715	0.191263	0.257022	0.388442	0.055915	0.187434	0.0302379	0.0291191	-0.250634	0.217262	0.288277	0.305497	0.389762	0.252363	0.42953	-0.0310989	0.573498	0.20471	-0.0966642	-0.0412115	0.212241	0.136392	0.219759	0.32929	-0.0223958	-0.00479847	0.335368	0.081502
HMGA1	0.728128	0.783743	0.0711638	0.514283	0.544421	0.0672339	0.508356	0.943873	0.0414936	0.652534	0.789165	0.808738	0.392038	0.615976	0.661646	0.790543	0.824577	0.432848	0.71671	0.563434	0.669618	0.854251	0.345729	0.282329	0.4272	0.777981	0.622779	0.819862	0.756247	0.604991	0.727612	0.807675	0.857162	0.480511	0.825885	0.500356	0.6707	0.203793	0.533345	0.562867	0.821883	0.512281	0.852244	0.906299	0.50736	0.573627	0.691	0.434097	0.525905
SMARCC2	0.529971	0.836694	-0.259673	0.101009	0.826893	-0.341235	0.798778	0.728637	-0.292335	0.887112	0.504257	0.470857	-0.133533	0.400469	0.958574	0.710088	0.619651	0.2764	0.604533	0.357362	0.907295	0.516031	0.176129	0.573949	0.183932	0.459736	0.53735	0.701035	0.715045	0.821113	0.746829	0.749853	0.56918	0.82327	0.841115	0.797155	0.86746	0.28657	0.0371181	0.881252	0.544892	0.598902	0.870431	0.747485	0.777596	0.81685	0.39761	0.372912	0.213712
ZNF740	0.391056	0.803087	-0.319173	-0.0671771	0.867501	-0.379931	0.715261	0.642798	-0.327544	0.823307	0.492911	0.319127	-0.228729	0.248154	0.947151	0.547757	0.475156	0.11515	0.463976	0.30183	0.898109	0.419843	0.0514777	0.529042	-0.0219549	0.35674	0.50344	0.678585	0.62493	0.901572	0.711287	0.713633	0.459192	0.842155	0.758921	0.754173	0.920595	0.121257	-0.0709122	0.943725	0.517341	0.50229	0.78684	0.642179	0.705588	0.90836	0.280841	0.210725	0.0356147
FOXK2	0.66212	0.820524	0.175769	0.413008	0.647021	0.0563689	0.809974	0.693276	0.16949	0.801006	0.532778	0.615241	0.237636	0.533395	0.764096	0.771926	0.638726	0.47955	0.797596	0.17695	0.654503	0.666275	0.242912	0.430085	0.283258	0.579361	0.769254	0.775735	0.59369	0.459565	0.829851	0.748858	0.697859	0.723931	0.815427	0.643965	0.580005	0.452411	0.420541	0.545676	0.521273	0.508393	0.729489	0.808811	0.64238	0.517904	0.49011	0.673269	0.284648
RERE	0.760382	0.865795	0.0344629	0.307684	0.615455	-0.113227	0.542385	0.866124	-0.0594217	0.672595	0.621765	0.699418	0.18192	0.596471	0.712637	0.778887	0.707571	0.385544	0.795569	0.625405	0.666383	0.791447	0.350917	0.254212	0.220005	0.85119	0.720081	0.936021	0.750033	0.756256	0.848737	0.848348	0.680052	0.483753	0.892632	0.412911	0.801152	-0.0230792	0.514396	0.669949	0.893568	0.377204	0.796261	0.847223	0.422865	0.668979	0.769573	0.530306	0.460298
RORC	0.647455	0.635404	-0.106852	0.131598	0.291419	-0.24411	0.472868	0.485135	-0.118677	0.681569	0.0393671	0.533803	0.0757779	0.651242	0.330872	0.689999	0.573893	0.682778	0.564515	0.459028	0.515181	0.471681	0.292037	0.744952	0.428125	0.353464	0.317075	0.390216	0.639471	0.213642	0.380712	0.394022	0.456554	0.286468	0.531707	0.458824	0.309097	0.40137	0.227954	0.336218	0.185784	0.459584	0.524063	0.496828	0.459666	0.214339	0.313608	0.228908	0.442472
CERS2	0.458847	0.784765	-0.201262	0.181099	0.682521	-0.224624	0.816175	0.649445	-0.159334	0.901418	0.46624	0.517708	-0.0411703	0.419372	0.805808	0.69352	0.651874	0.492077	0.561252	0.240832	0.946919	0.509907	0.230483	0.840021	0.300779	0.308	0.391966	0.548886	0.632027	0.571995	0.639275	0.590248	0.641834	0.808047	0.731506	0.837287	0.695037	0.537757	0.0261618	0.711351	0.335157	0.786751	0.843095	0.724554	0.9141	0.674348	0.217349	0.280704	0.230177
CREB3L4	0.39869	0.808212	-0.195949	-0.204923	0.831338	-0.336227	0.608012	0.546385	-0.254152	0.785843	0.404685	0.248673	-0.207331	0.246754	0.826231	0.455163	0.381856	0.155879	0.355573	0.202991	0.841612	0.352546	-0.0418689	0.59107	-0.109083	0.255303	0.558884	0.648264	0.577822	0.788235	0.663883	0.69175	0.373734	0.788306	0.683069	0.703262	0.830581	0.0894974	-0.0472203	0.891041	0.421281	0.41822	0.65501	0.535765	0.637951	0.901287	0.109661	0.109027	-0.0393555
GATAD2B	0.747837	0.890617	-0.0877537	0.403207	0.589787	-0.266979	0.769407	0.755653	-0.161929	0.865454	0.480895	0.674691	0.0374469	0.695198	0.780402	0.859023	0.746252	0.542283	0.837386	0.446599	0.787258	0.710995	0.442617	0.425926	0.374397	0.684682	0.684296	0.798433	0.678189	0.623178	0.888408	0.781118	0.671792	0.715949	0.881346	0.654311	0.7241	0.379045	0.323335	0.634933	0.607475	0.680681	0.879733	0.828298	0.756626	0.627946	0.602486	0.617111	0.469284
MTA2	0.905338	0.828706	-0.000587893	0.556444	0.330391	-0.144446	0.610923	0.85603	-0.0783174	0.724557	0.486129	0.880732	0.260509	0.885456	0.539339	0.936393	0.901702	0.65426	0.927765	0.694778	0.639036	0.8982	0.571326	0.360554	0.560019	0.900634	0.624458	0.805262	0.762617	0.471363	0.78872	0.762303	0.765184	0.452943	0.878354	0.493196	0.612938	0.327327	0.578099	0.422062	0.775231	0.633935	0.833625	0.886216	0.582396	0.45005	0.842023	0.690103	0.690333
FOXO1	0.706603	0.675308	0.491018	0.649082	0.373981	0.493979	0.371224	0.802402	0.556976	0.463636	0.757729	0.858759	0.717443	0.564183	0.353706	0.697708	0.71096	0.588966	0.748136	0.407737	0.403579	0.883654	0.44617	0.255255	0.437617	0.780454	0.69032	0.797795	0.541173	0.284427	0.69676	0.73145	0.873688	0.21337	0.713994	0.186259	0.392577	0.146615	0.849232	0.228346	0.755141	0.285826	0.634682	0.830105	0.221567	0.239074	0.648491	0.423364	0.602829
FLI1	0.437024	0.712513	-0.0990695	0.154816	0.617581	-0.0975843	0.801666	0.536413	-0.0105448	0.861949	0.349715	0.457831	0.0492631	0.38685	0.694078	0.649616	0.562358	0.552724	0.525135	0.0631101	0.802022	0.429615	0.143225	0.86899	0.311063	0.175238	0.372602	0.426461	0.59086	0.356429	0.523813	0.487899	0.590103	0.755442	0.613991	0.810559	0.489203	0.657874	0.0503647	0.572646	0.133381	0.683611	0.682781	0.628121	0.829426	0.49075	0.0927058	0.284315	0.161238
PRDM8	0.605365	0.641708	0.407961	0.605694	0.376375	0.345911	0.56982	0.677543	0.427742	0.590738	0.549244	0.785153	0.531335	0.550913	0.431059	0.733681	0.70876	0.722616	0.748202	0.252565	0.515637	0.746972	0.571766	0.50371	0.495597	0.601173	0.545596	0.630352	0.534987	0.180854	0.632102	0.611477	0.794503	0.367049	0.706872	0.37098	0.368102	0.38681	0.618905	0.237597	0.481014	0.468491	0.650873	0.770672	0.511844	0.177207	0.479183	0.540943	0.563639
NR4A2	0.60662	0.152071	0.108398	0.776559	-0.408026	0.0381404	0.0374156	0.43515	0.0326675	0.0405038	0.148288	0.710362	0.356602	0.73651	-0.176286	0.585118	0.636545	0.542183	0.619823	0.62546	-0.0286963	0.605513	0.721859	-0.17012	0.771101	0.731254	0.133976	0.259351	0.292168	-0.139235	0.25794	0.233656	0.437179	-0.255069	0.341621	-0.10697	-0.0475591	0.233513	0.591315	-0.316864	0.483341	0.370204	0.356689	0.427435	0.0886667	-0.250942	0.783957	0.547935	0.865079
KLF10	0.787452	0.435472	0.137465	0.6781	-0.133788	0.0312988	0.101424	0.549167	0.0549491	0.348146	0.293856	0.806904	0.405685	0.857041	-0.0247637	0.68986	0.707435	0.735462	0.608969	0.666523	0.222581	0.694146	0.662825	0.143532	0.728454	0.705135	0.380837	0.453103	0.391095	-0.00862319	0.446008	0.365062	0.573435	-0.122765	0.470294	-0.00748117	0.107683	0.282334	0.621783	-0.10456	0.526129	0.49778	0.565156	0.581109	0.250816	-0.0647825	0.64928	0.408942	0.9425
BATF	0.107736	0.15033	0.854585	0.303182	0.180125	0.797779	0.00280214	0.100245	0.937716	0.0194564	0.333535	0.226935	0.636269	-0.0208698	-0.0402411	0.0316123	0.00425475	0.257524	0.156293	-0.29873	-0.139552	0.224528	-0.0738929	0.0322631	-0.0134421	0.0958627	0.559199	0.326951	-0.110176	-0.25073	0.25205	0.204702	0.338417	-0.00257862	0.100633	-0.133778	-0.176295	0.0705941	0.603338	-0.183378	0.0648011	-0.178997	-0.0514579	0.179188	-0.177104	-0.201076	-0.064414	0.0754804	0.0347203
ZNF689	0.80873	0.564668	0.419535	0.760763	0.0286469	0.290959	0.372895	0.653465	0.346573	0.369944	0.480427	0.847028	0.579609	0.767622	0.165665	0.753106	0.716917	0.681053	0.865569	0.453511	0.230772	0.847194	0.591398	0.0752643	0.565805	0.865511	0.599119	0.686881	0.456804	0.0614282	0.663802	0.555427	0.724449	0.0997525	0.626866	0.0904953	0.211938	0.280787	0.850521	-0.0218915	0.679803	0.385389	0.53249	0.74684	0.232213	0.0423409	0.791127	0.728435	0.702816
USF1	0.889336	0.692466	0.331434	0.60656	0.147701	0.182104	0.389432	0.755604	0.253292	0.476009	0.488018	0.855249	0.546269	0.829182	0.268014	0.784229	0.770832	0.632973	0.858731	0.568375	0.310376	0.896243	0.488851	0.117277	0.475766	0.899596	0.687049	0.767527	0.63585	0.21029	0.680942	0.681223	0.74353	0.198305	0.698986	0.209462	0.344524	0.193528	0.838579	0.144235	0.728561	0.336491	0.563792	0.768137	0.219793	0.172513	0.803404	0.622911	0.647647
ZBTB7B	0.481109	0.705831	-0.121955	0.115995	0.582641	-0.123315	0.765466	0.534002	-0.0628785	0.870225	0.337783	0.459852	0.0797985	0.42038	0.642195	0.638189	0.55769	0.547124	0.498364	0.120108	0.78356	0.446439	0.153309	0.906899	0.3225	0.179237	0.324843	0.411707	0.612371	0.349267	0.493754	0.475387	0.586513	0.700446	0.600345	0.775924	0.499763	0.598394	0.0560522	0.57448	0.145253	0.634585	0.675158	0.619068	0.776343	0.486274	0.0891565	0.21466	0.180358
ZNF394	0.800055	0.498321	0.360346	0.736167	-0.0249761	0.30708	0.229433	0.767128	0.28624	0.239291	0.550315	0.89156	0.634472	0.756813	0.135053	0.730056	0.791339	0.591486	0.795039	0.615871	0.181055	0.880885	0.523194	-0.057442	0.570555	0.928465	0.512885	0.660789	0.589536	0.102949	0.519269	0.556274	0.757133	-0.0181329	0.586504	0.0500625	0.202523	0.161732	0.883924	-0.0244901	0.783634	0.310076	0.505832	0.740566	0.109743	0.0220793	0.88777	0.621506	0.74329
IKZF3	0.771978	0.792223	0.400781	0.454543	0.466913	0.274368	0.56453	0.746817	0.414105	0.658426	0.503904	0.777858	0.513368	0.647215	0.475231	0.783744	0.698411	0.707306	0.798168	0.336489	0.489713	0.773246	0.390949	0.461284	0.401939	0.666181	0.73876	0.766051	0.687822	0.27134	0.715021	0.741381	0.772199	0.399343	0.761661	0.39293	0.397824	0.301802	0.710834	0.336157	0.539849	0.340716	0.612423	0.764537	0.381782	0.250891	0.540184	0.486073	0.529769
MYSM1	0.899662	0.828663	0.0360063	0.57355	0.33519	-0.0843536	0.620195	0.895583	-0.0347722	0.717105	0.534892	0.920874	0.312148	0.868702	0.538572	0.948981	0.938663	0.693372	0.932704	0.703157	0.660788	0.92206	0.594103	0.408662	0.584043	0.907519	0.588235	0.804108	0.80486	0.460576	0.768389	0.75454	0.820693	0.43214	0.87878	0.492074	0.60994	0.334537	0.61539	0.415886	0.78588	0.64897	0.850099	0.912056	0.586051	0.422165	0.840942	0.654378	0.720083
GFI1	0.756226	0.65371	-0.00736031	0.559032	0.390634	-0.208581	0.672771	0.658324	-0.156111	0.71819	0.342325	0.664586	0.136932	0.725048	0.594486	0.845513	0.708615	0.486437	0.79715	0.385672	0.537371	0.627511	0.558952	0.278764	0.66827	0.640615	0.531351	0.588831	0.600105	0.402047	0.738398	0.727944	0.593979	0.538132	0.818237	0.58416	0.507886	0.464488	0.318499	0.425998	0.489587	0.545572	0.769646	0.708038	0.631126	0.387823	0.617542	0.673993	0.598599
REL	0.710974	0.314862	0.411227	0.853917	-0.158604	0.39792	0.140873	0.665516	0.350145	0.145036	0.505637	0.865702	0.709925	0.706346	-0.0200758	0.657242	0.740312	0.581	0.679881	0.524696	0.056914	0.789681	0.614324	-0.0800728	0.751349	0.800398	0.356106	0.468627	0.45655	-0.0807642	0.391444	0.450448	0.730107	-0.140837	0.477282	-0.0163096	0.0319934	0.244955	0.835987	-0.193235	0.628709	0.288109	0.453014	0.634903	0.0716397	-0.170589	0.775246	0.50708	0.83495
ZNF513	0.871748	0.769895	0.150777	0.385827	0.245528	-0.0304817	0.345209	0.821994	0.0142421	0.523401	0.47959	0.812999	0.364174	0.807184	0.336962	0.76177	0.780739	0.555025	0.786238	0.747422	0.467194	0.870658	0.418419	0.241994	0.374599	0.887296	0.632041	0.820079	0.747856	0.432478	0.691513	0.721572	0.698623	0.249298	0.751754	0.279503	0.546687	0.0322153	0.691306	0.35087	0.810887	0.358224	0.631776	0.750516	0.277804	0.38856	0.798273	0.451921	0.598136
PBRM1	0.547798	0.844604	-0.22548	0.214326	0.689615	-0.281978	0.814146	0.698342	-0.210592	0.93641	0.471286	0.562229	-0.0547469	0.510833	0.835654	0.755136	0.70365	0.524169	0.615146	0.316836	0.946444	0.564252	0.280619	0.762999	0.310552	0.396235	0.472042	0.613772	0.688464	0.608339	0.688536	0.632365	0.655447	0.802983	0.769466	0.823191	0.728158	0.513883	0.0738602	0.726735	0.396772	0.804185	0.885338	0.766808	0.915751	0.681669	0.295465	0.357483	0.301484
ZNF691	0.0996181	0.535247	-0.387509	-0.131754	0.710276	-0.381206	0.726042	0.317858	-0.344998	0.75241	0.273141	0.0813505	-0.337943	0.0500399	0.782639	0.325972	0.281675	0.0421532	0.230471	-0.0100543	0.813168	0.138761	-0.019102	0.669286	-0.013052	-0.0376041	0.205382	0.307456	0.339945	0.605473	0.456657	0.391184	0.287608	0.866724	0.482591	0.818427	0.699604	0.357077	-0.371694	0.759887	0.0830473	0.544765	0.614709	0.390623	0.808537	0.726046	-0.0906764	0.0701124	-0.158587
ZNF367	0.728889	0.493963	0.439228	0.594759	-0.00696496	0.456966	0.195059	0.709394	0.427734	0.231152	0.589428	0.85283	0.751486	0.649733	0.0333343	0.619708	0.721818	0.605824	0.677283	0.48487	0.212013	0.865889	0.465123	0.158088	0.47751	0.793901	0.430911	0.591682	0.550529	0.0356012	0.439884	0.524414	0.766548	-0.0417832	0.519589	0.0385246	0.182557	0.131592	0.887347	-0.0314695	0.707994	0.227738	0.418553	0.697022	0.0685259	0.0418548	0.689531	0.433494	0.623401
STAT6	0.356929	0.652983	-0.356274	-0.0418622	0.73436	-0.412561	0.819547	0.489355	-0.364537	0.859549	0.22718	0.257105	-0.262507	0.281436	0.875706	0.581413	0.447925	0.259834	0.4362	0.119836	0.810086	0.25192	0.0418119	0.699268	0.203868	0.125555	0.303684	0.396267	0.625059	0.59926	0.506904	0.526789	0.383688	0.862708	0.640202	0.89031	0.653213	0.482379	-0.220656	0.788518	0.144629	0.583195	0.688456	0.516448	0.819395	0.657433	0.113606	0.25323	0.0425042
SMAD3	0.568304	0.796009	-0.274638	0.180493	0.673698	-0.398067	0.876542	0.63768	-0.322303	0.896458	0.328281	0.48702	-0.13624	0.510086	0.852582	0.771749	0.639309	0.416239	0.688204	0.292514	0.846738	0.501704	0.347854	0.622354	0.316676	0.428275	0.44006	0.577103	0.697338	0.642722	0.712853	0.685648	0.539538	0.801558	0.808289	0.811528	0.728863	0.443843	0.0234982	0.74091	0.376563	0.634843	0.812238	0.695343	0.833872	0.652529	0.388769	0.488431	0.278219
TEF	0.661534	0.770796	0.0565451	0.475277	0.457552	-0.0397562	0.695052	0.746317	0.020303	0.646643	0.579398	0.668817	0.240427	0.572721	0.616093	0.758979	0.701326	0.387367	0.823113	0.364343	0.616918	0.781356	0.409859	0.299044	0.3128	0.745042	0.578245	0.753074	0.608449	0.536146	0.788741	0.737968	0.714682	0.549438	0.795994	0.516726	0.641296	0.269723	0.470383	0.489704	0.694721	0.494994	0.719923	0.825096	0.526685	0.54668	0.66155	0.64842	0.324189
ZNF526	0.311328	0.711412	-0.169752	0.038785	0.803624	-0.264126	0.832338	0.532295	-0.204927	0.784306	0.475989	0.268004	-0.182152	0.177118	0.919068	0.506275	0.408748	0.0975962	0.478554	0.063293	0.846414	0.354966	0.0627251	0.534085	0.021378	0.277254	0.465422	0.60487	0.475089	0.746285	0.735142	0.668627	0.456084	0.899833	0.728099	0.783817	0.804757	0.275959	-0.0693016	0.832549	0.406461	0.523824	0.724794	0.611792	0.760512	0.834877	0.198224	0.314563	-0.0482198
ZNF146	0.412039	0.805769	-0.263509	0.0989329	0.757865	-0.288476	0.796571	0.639997	-0.229007	0.887397	0.506394	0.445807	-0.119426	0.34947	0.871057	0.630616	0.597537	0.366924	0.517238	0.240473	0.971418	0.481343	0.197894	0.729916	0.154781	0.312776	0.429854	0.592799	0.604449	0.699942	0.6826	0.628088	0.590273	0.847484	0.730593	0.815199	0.792778	0.3991	-0.027332	0.800827	0.389347	0.723977	0.845568	0.703136	0.885708	0.776112	0.209683	0.244131	0.15768
E4F1	0.772321	0.819362	0.255056	0.41467	0.529893	0.0517882	0.66776	0.712424	0.168022	0.675211	0.499721	0.662937	0.284792	0.61926	0.634164	0.766125	0.63026	0.482938	0.876334	0.357489	0.526315	0.749596	0.349674	0.256531	0.263099	0.765903	0.806624	0.884006	0.61399	0.485034	0.878779	0.800388	0.661597	0.556421	0.834993	0.435752	0.601679	0.188458	0.59756	0.485725	0.693036	0.34857	0.664839	0.787361	0.428585	0.484044	0.671266	0.689772	0.389916
RBPJ	0.947808	0.694029	0.150353	0.637736	0.0835756	-0.0222596	0.46268	0.738564	0.0309894	0.560204	0.369182	0.884288	0.412396	0.95133	0.271654	0.888187	0.851212	0.737303	0.895362	0.636137	0.387684	0.865596	0.600217	0.225031	0.631503	0.876053	0.575567	0.674574	0.672897	0.178383	0.657081	0.612572	0.720909	0.204998	0.707509	0.292327	0.323707	0.367269	0.710557	0.134588	0.646887	0.508992	0.648825	0.775568	0.38638	0.149489	0.81651	0.696708	0.76554
THAP11	0.705023	0.913922	0.0749654	0.344636	0.744314	-0.00370442	0.763832	0.820582	0.0563611	0.891528	0.688651	0.688001	0.256552	0.548872	0.803951	0.803195	0.721232	0.487911	0.734261	0.331046	0.825577	0.734448	0.215056	0.607923	0.308423	0.590692	0.711804	0.820614	0.693273	0.62594	0.845158	0.787906	0.808362	0.702701	0.861797	0.685015	0.721038	0.40124	0.389595	0.692635	0.621226	0.59509	0.877359	0.898319	0.682854	0.664997	0.464606	0.437069	0.334204
IRF2	0.236208	0.685524	-0.238573	-0.0667931	0.730865	-0.26504	0.725063	0.407252	-0.159144	0.84659	0.305432	0.247561	-0.203313	0.19465	0.768604	0.462217	0.38743	0.373207	0.333801	0.029439	0.881563	0.259118	0.0899666	0.840974	0.0482532	0.0359134	0.340186	0.409469	0.447403	0.530172	0.522578	0.442836	0.407516	0.815787	0.553647	0.769028	0.637986	0.429785	-0.181429	0.719452	0.0959958	0.643684	0.669604	0.498599	0.856867	0.65756	-0.0763618	0.106863	0.0132415
ZNF30	0.185596	0.684209	-0.306879	-0.221339	0.850585	-0.29809	0.55065	0.495105	-0.261878	0.70332	0.487089	0.161816	-0.243539	0.0513939	0.852453	0.326079	0.323157	0.0383087	0.200535	0.158152	0.857858	0.250914	-0.129779	0.53619	-0.213386	0.125607	0.41264	0.534293	0.469351	0.805964	0.529229	0.537022	0.365305	0.755315	0.53637	0.661152	0.798702	0.0694151	-0.177262	0.879976	0.350788	0.4375	0.652485	0.48795	0.631757	0.859941	0.00681313	-0.0578275	-0.111253
ATF5	0.751308	0.775191	0.138873	0.356021	0.265715	-0.0481337	0.410157	0.576241	0.115931	0.673784	0.293351	0.686144	0.248169	0.743023	0.299697	0.725587	0.628233	0.827454	0.724029	0.518015	0.50921	0.689369	0.419018	0.54226	0.334237	0.595282	0.604831	0.67927	0.54066	0.220911	0.645722	0.441412	0.620146	0.258001	0.575898	0.248005	0.365098	0.283389	0.547186	0.250453	0.416351	0.530316	0.611766	0.657148	0.432871	0.217202	0.46931	0.371218	0.565907
KLF13	0.692085	0.756116	0.0015718	0.485274	0.545854	0.0830521	0.616258	0.916104	0.0305902	0.670881	0.801565	0.802734	0.384372	0.537306	0.64511	0.795118	0.812734	0.433544	0.737905	0.514292	0.741596	0.847969	0.462171	0.461928	0.4729	0.74809	0.451855	0.751724	0.735436	0.618146	0.721978	0.790046	0.852155	0.468336	0.854924	0.50392	0.723935	0.214818	0.474956	0.585131	0.841494	0.513356	0.879004	0.928072	0.553201	0.612213	0.680674	0.444956	0.538358
ZNF764	0.910004	0.824356	0.179374	0.551164	0.348547	-0.0369914	0.594985	0.78883	0.0866103	0.71075	0.44854	0.835902	0.316088	0.845039	0.48784	0.892639	0.810268	0.658905	0.93112	0.610908	0.535116	0.849846	0.504715	0.340085	0.523659	0.861979	0.736843	0.836371	0.687529	0.394255	0.830599	0.745797	0.745456	0.413981	0.841292	0.423325	0.537987	0.308836	0.663585	0.359842	0.704809	0.521846	0.758903	0.825861	0.467801	0.351607	0.779914	0.637586	0.66358
ZNF768	0.772188	0.742614	0.360998	0.496082	0.353977	0.158094	0.610702	0.604919	0.305636	0.684076	0.39179	0.715554	0.411911	0.698782	0.409787	0.757942	0.634474	0.68552	0.840744	0.315827	0.46201	0.722787	0.381373	0.455096	0.422675	0.634651	0.73321	0.736241	0.497515	0.199774	0.784216	0.634401	0.698285	0.44774	0.72174	0.399831	0.373955	0.404992	0.625176	0.262606	0.468266	0.422839	0.607851	0.720287	0.450866	0.242948	0.53916	0.577491	0.484637
PRDM10	0.597866	0.705874	-0.0660481	0.466254	0.470499	-0.0735883	0.81815	0.756221	-0.0266685	0.736875	0.47809	0.687794	0.144943	0.571172	0.728898	0.826646	0.821406	0.548716	0.765156	0.325462	0.715603	0.654134	0.341797	0.485431	0.462418	0.565496	0.450224	0.563825	0.74383	0.391302	0.581153	0.592508	0.737435	0.651527	0.721448	0.742105	0.50831	0.618584	0.314907	0.46312	0.447459	0.735892	0.773145	0.794726	0.758012	0.396556	0.52689	0.602959	0.41113
STAT2	0.420398	0.676388	-0.144665	0.0498584	0.548925	-0.281336	0.747947	0.459817	-0.198534	0.848869	0.229875	0.376707	-0.121973	0.426602	0.685564	0.544975	0.50886	0.433894	0.464045	0.189166	0.771674	0.382633	0.209252	0.71941	0.187392	0.218054	0.395202	0.469441	0.537228	0.426248	0.565327	0.485036	0.44575	0.820689	0.620053	0.773084	0.622133	0.434867	-0.02021	0.602662	0.175397	0.662014	0.661603	0.525033	0.82645	0.514686	0.116658	0.254326	0.159543
ZNF672	0.475974	0.828354	-0.0763317	0.22168	0.824844	-0.159728	0.792592	0.703136	-0.0710653	0.881602	0.591358	0.498418	-0.00472753	0.361284	0.928257	0.673623	0.593591	0.347516	0.608774	0.238008	0.893085	0.540832	0.201685	0.589132	0.20448	0.42317	0.601583	0.725887	0.604489	0.734111	0.800524	0.753195	0.649261	0.854799	0.823519	0.771814	0.805809	0.341495	0.12622	0.808204	0.490443	0.634006	0.869108	0.760166	0.79216	0.762442	0.315664	0.320668	0.208638
ZNF692	0.241723	0.676247	-0.406321	-0.173822	0.808069	-0.43063	0.719818	0.492839	-0.391224	0.818549	0.316899	0.186921	-0.334005	0.154723	0.899881	0.46184	0.392471	0.164521	0.301719	0.157344	0.886835	0.226223	-0.0512573	0.709717	-0.00341017	0.0874743	0.292333	0.44017	0.58875	0.727835	0.483999	0.493031	0.361506	0.846027	0.584659	0.832397	0.76023	0.300624	-0.274252	0.879011	0.210817	0.581822	0.694042	0.498254	0.792721	0.784335	0.0284051	0.0737103	-0.0633559
JUNB	0.601985	0.21653	0.184818	0.634934	-0.369941	0.166004	-0.144138	0.480209	0.152085	-0.0399347	0.277924	0.70348	0.490934	0.668097	-0.248472	0.490958	0.562719	0.486855	0.556252	0.697753	-0.0744017	0.68978	0.562828	-0.219532	0.496733	0.801267	0.217853	0.386273	0.298456	-0.0581576	0.249051	0.226598	0.458326	-0.397676	0.293601	-0.30891	-0.00706988	-0.050378	0.738152	-0.287872	0.638899	0.174449	0.266034	0.459829	-0.142135	-0.194009	0.81518	0.442812	0.742979
ZNF581	0.524416	0.635932	0.0146281	0.41444	0.49707	0.031453	0.710408	0.607888	0.0888452	0.747288	0.39532	0.57499	0.213784	0.470736	0.63463	0.750331	0.619263	0.641584	0.64549	0.139134	0.60789	0.514272	0.229237	0.619471	0.480424	0.33113	0.402662	0.450303	0.622418	0.248221	0.496242	0.448604	0.666851	0.563658	0.596427	0.638778	0.329137	0.676613	0.241099	0.407272	0.203952	0.639501	0.673017	0.695939	0.6811	0.269567	0.305877	0.461499	0.340933
ZNF524	0.243913	0.476933	-0.263664	0.141472	0.512131	-0.20034	0.779787	0.403618	-0.181343	0.717709	0.225671	0.285313	-0.0825962	0.228013	0.669679	0.535375	0.451694	0.373705	0.381566	-0.0255751	0.68369	0.233342	0.111092	0.7443	0.328775	0.0157145	0.0907978	0.179695	0.513982	0.286639	0.304752	0.307139	0.452393	0.6788	0.44961	0.788202	0.368119	0.671251	-0.169689	0.506532	-0.0362773	0.626631	0.58313	0.476561	0.783038	0.371662	0.016097	0.22487	0.0744746
ZNF217	0.703915	0.871353	-0.248651	0.282933	0.648488	-0.311003	0.733115	0.843333	-0.281511	0.877378	0.557059	0.686953	0.0381628	0.638826	0.80014	0.826046	0.802751	0.439497	0.710132	0.548085	0.906604	0.720824	0.426078	0.585794	0.412059	0.630086	0.505344	0.729746	0.790832	0.742465	0.777463	0.836829	0.703152	0.723564	0.911109	0.750792	0.845477	0.300975	0.203367	0.768626	0.667645	0.664412	0.93923	0.834272	0.787031	0.767005	0.557101	0.400651	0.466223
CEBPB	0.302405	0.44404	-0.315506	0.317662	0.216858	-0.366555	0.623996	0.322457	-0.302385	0.608101	0.062407	0.349915	-0.228033	0.431363	0.507513	0.597716	0.482714	0.618098	0.496685	0.137557	0.585133	0.253945	0.341714	0.501126	0.390489	0.164136	0.111381	0.191231	0.401155	0.159512	0.345923	0.136948	0.354763	0.512035	0.370375	0.549815	0.225846	0.687954	-0.101529	0.272454	-0.0301556	0.838806	0.571231	0.445655	0.818122	0.192405	0.19073	0.448581	0.306656
ZNF131	0.920005	0.834994	0.228279	0.576212	0.324144	0.113458	0.568341	0.841439	0.180192	0.693744	0.552348	0.909276	0.494121	0.858555	0.443823	0.906199	0.877484	0.763265	0.889457	0.546352	0.553846	0.919175	0.454535	0.428131	0.517101	0.827693	0.689669	0.789031	0.751067	0.284561	0.721818	0.693811	0.859517	0.35758	0.775046	0.423569	0.435611	0.407869	0.733764	0.300882	0.673933	0.549917	0.733112	0.893318	0.476178	0.298254	0.713882	0.623936	0.636728
HINFP	0.424351	0.807772	-0.279088	-0.0402411	0.845143	-0.365514	0.789682	0.58307	-0.278384	0.925863	0.40239	0.349626	-0.201685	0.32066	0.911242	0.584182	0.494056	0.261612	0.481984	0.246017	0.935503	0.402079	0.135199	0.723671	0.100247	0.271062	0.488128	0.61975	0.594709	0.777237	0.715871	0.698559	0.473313	0.901789	0.773932	0.831033	0.864447	0.276196	-0.0965758	0.897843	0.376003	0.577117	0.808733	0.623334	0.820104	0.839317	0.181407	0.193475	0.10703
RARG	0.57254	0.79312	-0.317928	0.00118035	0.604358	-0.449767	0.703151	0.548837	-0.340408	0.916243	0.189971	0.439037	-0.167505	0.547869	0.687788	0.693623	0.586844	0.529408	0.525902	0.372413	0.838567	0.424153	0.195347	0.847679	0.280383	0.273504	0.390468	0.487616	0.677876	0.526236	0.552886	0.5252	0.473806	0.670929	0.659107	0.761033	0.624874	0.454656	-0.0257105	0.685437	0.222518	0.655683	0.739299	0.58357	0.77782	0.596949	0.194473	0.202324	0.270888
TADA2B	0.787729	0.721697	0.136552	0.638807	0.338895	0.0568848	0.477858	0.837734	0.0688746	0.537198	0.680458	0.825208	0.39134	0.691621	0.487943	0.804122	0.773735	0.460716	0.863822	0.602291	0.510873	0.89476	0.554226	0.105875	0.459755	0.934898	0.627351	0.843924	0.59671	0.51327	0.819413	0.761861	0.769926	0.322631	0.824791	0.276538	0.606657	0.115099	0.658696	0.378039	0.906994	0.435841	0.775531	0.881635	0.386904	0.453953	0.877739	0.672971	0.629275
RELA	0.903754	0.735856	0.24305	0.727927	0.272714	0.0992305	0.530548	0.853648	0.151513	0.610765	0.556549	0.925029	0.449035	0.85908	0.466236	0.921643	0.889524	0.698182	0.915855	0.5926	0.475719	0.885705	0.535871	0.204233	0.653287	0.894511	0.698705	0.786525	0.702071	0.297003	0.751918	0.720369	0.828961	0.335636	0.806355	0.385403	0.414594	0.404306	0.731391	0.251102	0.732125	0.576563	0.772646	0.875653	0.467715	0.242998	0.831827	0.703495	0.767785
ESRRA	0.751437	0.785958	0.139824	0.327923	0.466461	-0.113824	0.697734	0.542954	0.0130377	0.789665	0.299088	0.55593	0.151125	0.668916	0.578637	0.73971	0.568381	0.618996	0.766873	0.241155	0.547977	0.57289	0.297596	0.424241	0.319546	0.509437	0.707474	0.684999	0.552909	0.308424	0.777766	0.600252	0.573404	0.599391	0.676769	0.526462	0.445066	0.440872	0.396706	0.422916	0.336316	0.488665	0.638491	0.65043	0.573063	0.359295	0.403589	0.540794	0.380153
THAP2	0.494352	0.640429	-0.0305602	0.337845	0.415576	-0.0580071	0.776863	0.539062	-0.0105529	0.763609	0.418147	0.533716	0.148481	0.500744	0.559067	0.61829	0.64538	0.42748	0.542655	0.106059	0.70051	0.523378	0.251937	0.600757	0.374937	0.309726	0.416796	0.424953	0.477588	0.265308	0.583898	0.524834	0.631916	0.725255	0.605938	0.767686	0.454866	0.662857	0.160757	0.400594	0.241451	0.691285	0.671808	0.630896	0.791106	0.409142	0.212617	0.369998	0.246935
STAT5B	0.759407	0.858198	0.172621	0.368369	0.647406	0.0333961	0.793033	0.725711	0.147472	0.864866	0.478447	0.667947	0.28277	0.618674	0.725619	0.830215	0.680616	0.599226	0.814566	0.25351	0.665341	0.684167	0.263701	0.573732	0.394937	0.560422	0.731836	0.756609	0.706816	0.432506	0.793466	0.761637	0.731418	0.688568	0.826964	0.673166	0.558808	0.481641	0.446691	0.561809	0.463747	0.499356	0.745102	0.800477	0.621039	0.473455	0.463222	0.548988	0.372076
ZNF791	0.772714	0.560889	0.0452804	0.731538	0.100992	0.0445707	0.477061	0.832998	0.0183635	0.500226	0.515435	0.912262	0.416229	0.799318	0.339508	0.851735	0.930614	0.634988	0.797289	0.641625	0.479094	0.84204	0.650814	0.270608	0.805263	0.797062	0.339986	0.548021	0.718338	0.234757	0.532784	0.623667	0.803972	0.273389	0.713806	0.429855	0.378723	0.431975	0.57461	0.184009	0.655945	0.631265	0.747467	0.78396	0.505194	0.191048	0.785933	0.528893	0.809049
HOXB2	0.650591	0.494251	0.400335	0.542066	0.0767839	0.189425	0.505996	0.457423	0.253263	0.459878	0.235624	0.642544	0.427192	0.642908	0.212679	0.665096	0.574962	0.719432	0.728797	0.191314	0.252995	0.599564	0.539773	0.306478	0.471041	0.550274	0.445868	0.467911	0.451959	-0.0753772	0.516642	0.3925	0.577606	0.219419	0.517244	0.229381	0.123445	0.413892	0.594678	0.00632834	0.284522	0.362161	0.412746	0.570095	0.372169	-0.0666364	0.467059	0.65561	0.517657
ZNF80	-0.121257	-0.0374475	-0.131606	0.0361692	0.0759592	-0.0352961	0.462111	-0.0619455	-0.0848659	0.303978	-0.0115851	-0.0692589	-0.0950108	-0.0337827	0.232733	-0.00556299	0.0889213	-0.0454685	-0.0680149	-0.330365	0.240944	-0.0993848	-0.122408	0.354715	0.154894	-0.320346	-0.1277	-0.205806	-0.00525444	-0.147033	-0.044	-0.0421907	0.0861342	0.570682	0.0115823	0.600226	0.0443273	0.57855	-0.332565	0.0858517	-0.337296	0.394749	0.128477	0.0112719	0.527661	0.0720329	-0.31857	-0.00140033	-0.213339
ZBTB4	0.65434	0.885173	0.088276	0.392221	0.727132	-0.0236697	0.746959	0.832598	0.063923	0.808727	0.685758	0.675307	0.201233	0.511122	0.84221	0.784217	0.705276	0.448952	0.788399	0.357168	0.790455	0.741929	0.371773	0.42315	0.289618	0.678964	0.710285	0.865694	0.698836	0.701415	0.895428	0.871815	0.763893	0.723062	0.909501	0.625865	0.784241	0.239825	0.418669	0.708132	0.693683	0.543984	0.866007	0.867092	0.649861	0.681839	0.560016	0.485441	0.380429
DDIT3	0.650827	0.525992	0.0999485	0.599033	-0.00294103	0.0698584	0.273882	0.610123	0.137258	0.446951	0.290203	0.77871	0.361517	0.751921	0.177758	0.759361	0.749184	0.921335	0.643277	0.487927	0.359535	0.651575	0.435273	0.367954	0.601091	0.554218	0.338389	0.397889	0.592326	-0.0436467	0.314106	0.243511	0.66842	0.0537548	0.404428	0.213575	0.0185089	0.559351	0.552304	-0.0266856	0.290628	0.690907	0.536001	0.636893	0.427351	-0.0929662	0.509093	0.432026	0.700241
ZBTB38	0.683241	0.752315	0.0426343	0.436425	0.50023	0.04279	0.761266	0.739689	0.0911876	0.81815	0.495128	0.732874	0.335293	0.611671	0.596186	0.837926	0.768678	0.661069	0.729136	0.292736	0.719458	0.702235	0.378905	0.772083	0.564695	0.488902	0.431179	0.556181	0.71623	0.330289	0.606468	0.639268	0.792169	0.559484	0.760459	0.684195	0.479232	0.603615	0.360592	0.467448	0.4087	0.629359	0.773205	0.8142	0.697369	0.401412	0.417811	0.448405	0.450349
TGIF1	0.815608	0.780414	0.189418	0.559311	0.421655	0.0127649	0.575894	0.800545	0.0811912	0.652408	0.604935	0.80118	0.334952	0.718861	0.543234	0.798569	0.768009	0.483714	0.853325	0.542241	0.586617	0.846276	0.588481	0.23519	0.484945	0.86158	0.702162	0.852652	0.606268	0.528846	0.896324	0.873159	0.740644	0.478215	0.898206	0.416249	0.670685	0.156576	0.609409	0.45191	0.818915	0.456905	0.801223	0.827491	0.478758	0.504969	0.753607	0.572294	0.635087
ZBED2	0.657041	0.547577	0.0880389	0.451167	0.0181413	-0.114353	0.334689	0.534027	-0.0255306	0.310808	0.255203	0.610447	0.173583	0.659436	0.226425	0.633586	0.56785	0.488209	0.80942	0.565758	0.256463	0.69251	0.567417	-0.0566053	0.253367	0.845717	0.457652	0.648875	0.462983	0.289059	0.616965	0.472776	0.451514	0.130393	0.565183	0.0465906	0.375692	-0.0173691	0.601674	0.130048	0.658339	0.301159	0.436624	0.579876	0.192055	0.187467	0.81734	0.688897	0.508454
JUN	0.677308	0.431696	-0.06022	0.559619	-0.219768	-0.19932	0.0386437	0.498186	-0.10366	0.317008	0.0834229	0.745571	0.168423	0.859668	-0.0498563	0.688863	0.694749	0.83092	0.612909	0.792063	0.260725	0.626093	0.679591	0.208595	0.642783	0.673015	0.248639	0.38073	0.441676	0.0217456	0.331555	0.222841	0.459592	-0.156735	0.401086	-0.0154395	0.0960659	0.251824	0.494152	-0.103264	0.41399	0.604952	0.509887	0.492789	0.301178	-0.0877547	0.659707	0.383975	0.893034
MAF	0.572712	0.594034	-0.133334	0.179694	0.299511	-0.205728	0.625291	0.482378	-0.114462	0.716171	0.0588274	0.506002	0.0664237	0.596662	0.422004	0.705537	0.607059	0.667762	0.563919	0.278858	0.544722	0.425911	0.197265	0.76297	0.46302	0.254518	0.258639	0.288539	0.671122	0.127171	0.312938	0.330515	0.495161	0.44131	0.49033	0.644548	0.240993	0.65816	0.14472	0.318775	0.0510695	0.585218	0.516317	0.511493	0.608982	0.178217	0.238087	0.329681	0.324611
ZHX2	0.591857	0.747595	-0.0824978	0.375844	0.48868	-0.251534	0.838195	0.534033	-0.115687	0.84032	0.267822	0.530331	-0.0388535	0.586387	0.691541	0.78625	0.615891	0.620246	0.763428	0.190835	0.712348	0.513049	0.38515	0.58065	0.402567	0.429275	0.509813	0.556331	0.539033	0.371076	0.721586	0.537365	0.559072	0.705044	0.704487	0.686371	0.494673	0.626248	0.173997	0.481415	0.265301	0.738174	0.739152	0.683096	0.821263	0.43481	0.372539	0.618756	0.345694
ZBTB7A	0.622318	0.702913	-0.0188923	0.449316	0.451338	-0.137368	0.840897	0.649858	-0.0299334	0.796051	0.342885	0.63542	0.117255	0.614217	0.669442	0.815712	0.703544	0.545016	0.832187	0.270864	0.679167	0.632287	0.475472	0.538716	0.536235	0.547606	0.463731	0.584152	0.637003	0.393238	0.720916	0.69637	0.638521	0.74545	0.827265	0.747945	0.562089	0.552487	0.275962	0.490537	0.399435	0.629718	0.739145	0.723518	0.777051	0.459865	0.52631	0.656796	0.400874
ARID3B	0.71565	0.475947	0.51195	0.800387	0.0500826	0.49442	0.391627	0.724905	0.499455	0.318901	0.577906	0.878479	0.737036	0.665199	0.191721	0.729518	0.766333	0.621546	0.805213	0.382419	0.207224	0.854625	0.452638	0.131421	0.60618	0.804876	0.527815	0.616311	0.525013	-0.01978	0.514328	0.531859	0.827607	0.115638	0.600756	0.187927	0.141621	0.378568	0.873521	-0.0490071	0.648029	0.353102	0.495131	0.775223	0.223529	-0.022394	0.757644	0.69786	0.62043
ZNF784	0.41632	0.789565	0.0693484	0.154954	0.814149	-0.0310759	0.742871	0.575398	0.106801	0.753565	0.542552	0.384539	0.0284897	0.231946	0.839861	0.555647	0.410498	0.27928	0.634093	0.109601	0.736361	0.492291	0.184257	0.450378	0.0142617	0.421425	0.675696	0.773056	0.46322	0.690654	0.846808	0.736687	0.538935	0.782711	0.761188	0.579845	0.763889	0.147037	0.214459	0.740699	0.496025	0.377475	0.697504	0.665748	0.592293	0.719102	0.312653	0.379042	0.0959075
ZNF48	0.51706	0.873846	0.0286724	0.101346	0.851143	-0.072837	0.74083	0.626282	0.034853	0.890899	0.572822	0.451505	0.0785378	0.337168	0.828131	0.614105	0.487512	0.379072	0.568665	0.148701	0.846478	0.530312	0.138235	0.682545	0.0954813	0.368247	0.657202	0.747607	0.547386	0.680497	0.816933	0.734529	0.613449	0.781752	0.776043	0.670873	0.771096	0.266956	0.192759	0.789765	0.456949	0.490806	0.777766	0.72483	0.6765	0.759289	0.205832	0.254909	0.135204
ZNF792	0.219357	0.644066	-0.105288	-0.0373567	0.809528	-0.0898316	0.672082	0.498026	-0.0731687	0.728771	0.582312	0.221317	-0.0544863	0.0564452	0.80116	0.354547	0.345974	0.0177128	0.256828	-0.0130314	0.813185	0.31065	-0.123748	0.60761	-0.0397331	0.119893	0.440344	0.518679	0.386029	0.659669	0.594266	0.578697	0.474045	0.812811	0.588735	0.745547	0.736198	0.271724	-0.0883732	0.782965	0.346631	0.463223	0.662133	0.554319	0.678449	0.820114	-0.00778231	0.0593003	-0.132477
ZNF707	0.493396	0.749577	-0.00130213	0.154025	0.724586	-0.161947	0.714556	0.659359	-0.0964165	0.659311	0.527308	0.414684	-0.00784646	0.320891	0.829285	0.573614	0.479886	0.0924136	0.643385	0.265473	0.685002	0.54736	0.24034	0.253038	0.0557449	0.581221	0.626764	0.797257	0.565387	0.791014	0.852902	0.867016	0.499861	0.757084	0.85451	0.589788	0.850199	-0.00729677	0.222747	0.773018	0.688241	0.294823	0.687338	0.66837	0.523319	0.789754	0.509624	0.466641	0.128514
ZBTB2	0.783729	0.834849	0.124525	0.606273	0.551951	0.114077	0.692505	0.880882	0.135211	0.805117	0.750593	0.859798	0.434397	0.686771	0.657578	0.874324	0.864723	0.615052	0.778492	0.414416	0.750602	0.847027	0.440574	0.517147	0.559879	0.686181	0.649048	0.75872	0.686234	0.462297	0.798188	0.787409	0.918429	0.5549	0.848679	0.597301	0.584615	0.491319	0.519735	0.494133	0.667024	0.665852	0.918218	0.945906	0.674002	0.489234	0.572723	0.478583	0.601785
ZNF101	0.448582	0.707206	0.0542526	0.112482	0.679816	0.0218392	0.321832	0.735587	0.029342	0.477549	0.728583	0.485134	0.192821	0.233204	0.619102	0.450598	0.460941	0.102332	0.459826	0.475656	0.62056	0.628486	0.246439	0.216109	-0.0291232	0.626141	0.556775	0.817933	0.543286	0.836765	0.714352	0.78863	0.563406	0.380886	0.729795	0.247882	0.838555	-0.345878	0.365952	0.713817	0.853891	0.141968	0.663594	0.66992	0.237126	0.739507	0.501437	0.116294	0.252768
SATB1	0.424896	0.779593	-0.415625	-0.0888212	0.767122	-0.498903	0.623752	0.639039	-0.452459	0.809585	0.417577	0.352364	-0.304636	0.331694	0.884219	0.571921	0.527608	0.206657	0.43114	0.455414	0.910409	0.392296	0.0588054	0.54913	0.0350451	0.365061	0.434737	0.624775	0.652112	0.87114	0.632195	0.61125	0.43181	0.731788	0.701277	0.706516	0.863645	0.150373	-0.094607	0.890192	0.49284	0.607711	0.81009	0.614273	0.710411	0.840307	0.299509	0.126568	0.158961
MTA1	0.702244	0.893414	0.0428992	0.164683	0.749255	-0.134028	0.608522	0.792108	-0.0525893	0.751201	0.573355	0.561635	0.103635	0.501945	0.795163	0.697995	0.581598	0.298145	0.716984	0.470987	0.688715	0.673874	0.173155	0.324477	0.122268	0.683414	0.78785	0.93216	0.716062	0.790003	0.887393	0.879918	0.610903	0.659868	0.880611	0.534611	0.832517	0.00370007	0.389526	0.777402	0.759738	0.329616	0.756912	0.762643	0.457739	0.750552	0.594282	0.407267	0.284798
ZNF623	0.435505	0.808252	-0.328296	-0.120623	0.817774	-0.420312	0.765425	0.586845	-0.343693	0.906857	0.351973	0.317219	-0.235702	0.328208	0.884927	0.579973	0.49311	0.241854	0.446979	0.238438	0.917055	0.377226	0.0590372	0.735348	0.088823	0.243825	0.441121	0.569203	0.67014	0.760882	0.637845	0.67636	0.437868	0.880502	0.735976	0.868002	0.834155	0.297157	-0.12133	0.903431	0.338505	0.561249	0.751754	0.587055	0.795381	0.853089	0.150735	0.17268	0.0456723
FOXO4	0.537654	0.774702	-0.00383739	0.268673	0.687738	0.00165092	0.894349	0.695943	0.0587045	0.866822	0.539326	0.567366	0.183385	0.428975	0.788156	0.710921	0.669799	0.430559	0.631317	0.114116	0.830016	0.585556	0.205489	0.751989	0.354241	0.360418	0.493013	0.58275	0.670284	0.476204	0.674551	0.730735	0.71806	0.842519	0.785991	0.870786	0.631485	0.569783	0.190899	0.652087	0.379366	0.610434	0.767791	0.754657	0.80551	0.617833	0.269339	0.380536	0.204111
ZFP1	0.663726	0.907686	0.02324	0.356643	0.656478	-0.0228294	0.729733	0.834866	0.0418636	0.846874	0.679418	0.74634	0.246808	0.582589	0.755139	0.798252	0.791386	0.598319	0.731927	0.42022	0.887037	0.774942	0.366652	0.643937	0.285285	0.618474	0.618974	0.797904	0.713834	0.600809	0.800628	0.754377	0.833201	0.662184	0.838873	0.633572	0.716622	0.346824	0.400716	0.645428	0.630056	0.667518	0.888218	0.895743	0.738246	0.626258	0.484288	0.393292	0.425287
SNAI3	0.198624	0.340543	-0.28789	0.017078	0.385036	-0.285921	0.727255	0.22831	-0.237935	0.648454	-0.0278414	0.171129	-0.175179	0.221901	0.521492	0.432192	0.327781	0.272342	0.321902	-0.0629539	0.570229	0.11058	0.149195	0.750959	0.374992	-0.0708748	-0.014901	0.0496544	0.403146	0.197762	0.238021	0.308164	0.242382	0.686547	0.437741	0.795204	0.330633	0.613379	-0.277545	0.444137	-0.137423	0.482633	0.431023	0.287023	0.732634	0.350657	-0.03239	0.222131	0.0332933
ZBTB3	0.336841	0.62231	-0.0873964	0.0108052	0.785907	-0.22926	0.730739	0.487407	-0.173913	0.708849	0.425494	0.203389	-0.164855	0.156376	0.871837	0.419566	0.326104	-0.0646886	0.423709	0.0994723	0.688729	0.300268	-0.061929	0.378925	0.047534	0.277758	0.534329	0.622292	0.423124	0.734516	0.7111	0.707854	0.376009	0.87348	0.705095	0.750892	0.79362	0.166089	-0.038281	0.813436	0.436109	0.361213	0.650729	0.516044	0.585432	0.818276	0.209635	0.225999	-0.0658757
IKZF1	0.301337	0.780246	-0.18631	-0.0332709	0.849466	-0.239796	0.672884	0.555691	-0.162508	0.816828	0.527003	0.310801	-0.157619	0.186885	0.858335	0.46878	0.423713	0.223604	0.380601	0.167054	0.923518	0.385916	0.104495	0.653166	-0.0349058	0.235622	0.49249	0.635935	0.478429	0.777188	0.706495	0.635153	0.486101	0.822862	0.683254	0.698507	0.845145	0.174296	-0.0592715	0.856001	0.402727	0.563063	0.771602	0.607723	0.765364	0.845792	0.0937077	0.100536	0.0418592
ZNF267	0.852693	0.629479	0.407686	0.756672	0.0962547	0.300331	0.456708	0.728864	0.358966	0.515555	0.483586	0.914151	0.643117	0.843772	0.231651	0.836489	0.834203	0.8029	0.833522	0.425102	0.321658	0.857932	0.538448	0.269288	0.663325	0.766888	0.605491	0.617991	0.60987	-0.00668756	0.586802	0.564405	0.835027	0.185691	0.633239	0.283518	0.157154	0.503052	0.816431	0.00823988	0.523115	0.493982	0.589856	0.781202	0.361434	-0.0177196	0.668693	0.629607	0.729431
PPARA	0.383471	0.71357	-0.29971	-0.000392791	0.649242	-0.378647	0.822848	0.475268	-0.306473	0.898773	0.260356	0.317431	-0.219761	0.357323	0.769148	0.576401	0.5011	0.374	0.442293	0.117189	0.874868	0.327217	0.109473	0.824359	0.199286	0.130281	0.329929	0.415266	0.562123	0.51045	0.553768	0.483333	0.448507	0.865484	0.615493	0.888074	0.648788	0.55444	-0.162206	0.708796	0.133816	0.718058	0.712141	0.545198	0.910235	0.65707	0.0504166	0.229378	0.0640393
ZFP69B	0.292291	0.571073	-0.339979	0.0416474	0.575439	-0.37643	0.789659	0.380293	-0.332917	0.786548	0.186014	0.215785	-0.268668	0.281778	0.781417	0.530363	0.419759	0.334519	0.403906	-0.005353	0.732353	0.195932	-0.00610672	0.603085	0.181367	0.0482525	0.269268	0.291604	0.503146	0.393065	0.420909	0.329609	0.360214	0.826959	0.465693	0.843224	0.46237	0.65542	-0.22336	0.603141	-0.00646443	0.699379	0.60694	0.463898	0.859515	0.51316	0.028841	0.320082	0.00111258
ZFP69	0.376354	0.769359	-0.261575	-0.0601561	0.730959	-0.272422	0.694321	0.552454	-0.204657	0.871696	0.407983	0.37555	-0.122273	0.315449	0.771527	0.535849	0.510215	0.402207	0.387382	0.223462	0.935001	0.398159	0.102685	0.844526	0.0842219	0.184333	0.370677	0.524309	0.584596	0.61272	0.567041	0.532811	0.512454	0.788446	0.62859	0.762756	0.721914	0.346997	-0.0610393	0.770836	0.276845	0.652726	0.747736	0.598526	0.824361	0.724962	0.0620967	0.0747001	0.11635
ZNF490	0.788704	0.718332	0.101954	0.622395	0.353878	0.109219	0.69086	0.871444	0.0903805	0.597628	0.655886	0.83036	0.456435	0.705442	0.578013	0.85178	0.865443	0.485594	0.833622	0.398579	0.559804	0.858992	0.413329	0.237672	0.530097	0.788373	0.543597	0.687348	0.759155	0.377584	0.685414	0.79135	0.846776	0.492994	0.795455	0.555876	0.464693	0.435379	0.594055	0.371063	0.713552	0.52005	0.728217	0.883471	0.50646	0.395456	0.740782	0.649881	0.510792
ZNF292	0.895631	0.616491	0.232637	0.71025	0.0718434	0.170413	0.436655	0.82991	0.162255	0.450189	0.517916	0.949724	0.581062	0.857748	0.246771	0.86576	0.897214	0.67696	0.881589	0.636222	0.358924	0.926659	0.637393	0.204264	0.697586	0.914525	0.469021	0.654143	0.725683	0.175257	0.588883	0.661043	0.820153	0.140507	0.721511	0.264047	0.320757	0.301619	0.794564	0.112813	0.743522	0.421905	0.639549	0.814121	0.304166	0.124278	0.871281	0.636188	0.793163
ARID2	0.932054	0.68299	0.204819	0.674981	0.115723	0.0949216	0.439963	0.837368	0.116113	0.501623	0.498739	0.928221	0.504066	0.894947	0.311074	0.887794	0.896625	0.680899	0.893965	0.655835	0.369476	0.917352	0.538776	0.146357	0.620434	0.935609	0.586347	0.711309	0.747503	0.216418	0.623113	0.647913	0.796678	0.180122	0.715459	0.286598	0.336445	0.326578	0.794073	0.147144	0.742928	0.474868	0.652781	0.82804	0.317376	0.151336	0.877135	0.680929	0.75414
ZNF775	0.365095	0.811691	-0.242648	-0.0719975	0.877239	-0.283773	0.707272	0.646469	-0.217603	0.841349	0.532496	0.34067	-0.155719	0.222758	0.930463	0.528342	0.472681	0.187634	0.439458	0.264877	0.924279	0.430753	0.0372922	0.629122	-0.0279972	0.315159	0.498451	0.67778	0.622677	0.85667	0.695972	0.699353	0.506131	0.848884	0.74586	0.752352	0.894887	0.140359	-0.0312118	0.929503	0.47975	0.523318	0.782546	0.650055	0.716706	0.884719	0.211651	0.124859	0.0318169
ZKSCAN5	0.826458	0.799867	0.371607	0.640578	0.405678	0.293227	0.607195	0.841311	0.343926	0.643618	0.706232	0.888803	0.591816	0.706144	0.492205	0.841194	0.810877	0.674443	0.895484	0.398748	0.547706	0.920667	0.516894	0.344187	0.475137	0.824149	0.716248	0.834124	0.659301	0.327921	0.818242	0.776999	0.89773	0.414585	0.818212	0.382228	0.487474	0.321357	0.773553	0.326344	0.729983	0.449192	0.736712	0.909539	0.455933	0.334845	0.700222	0.63247	0.600114
ZNF512B	0.692824	0.848386	-0.0332599	0.144256	0.621948	-0.195683	0.506442	0.790801	-0.127256	0.640003	0.535976	0.577601	0.0622734	0.522026	0.701387	0.682326	0.61023	0.284739	0.71998	0.598673	0.651718	0.701495	0.202635	0.25194	0.0912734	0.770133	0.696436	0.905663	0.721381	0.794188	0.803311	0.808146	0.568654	0.521941	0.829387	0.436036	0.821694	-0.0831156	0.420945	0.713244	0.841439	0.333103	0.710913	0.748744	0.378794	0.735986	0.690943	0.434787	0.305828
ZSCAN16	0.5306	0.757784	-0.0248521	0.492493	0.558325	0.0357701	0.774093	0.757156	0.0640314	0.782915	0.699668	0.677455	0.263698	0.478968	0.702364	0.735694	0.731873	0.476848	0.693197	0.228448	0.817039	0.73076	0.397943	0.584855	0.413764	0.519781	0.451856	0.636327	0.58534	0.502645	0.731405	0.695621	0.810884	0.722377	0.77766	0.702625	0.649027	0.495631	0.294648	0.560093	0.534427	0.713596	0.847368	0.85418	0.794482	0.605722	0.424671	0.452862	0.32805
ARID5A	0.603001	0.365176	0.56322	0.625103	-0.0695985	0.36617	0.0304517	0.482531	0.459527	0.0680496	0.378704	0.657211	0.547686	0.558717	-0.0319586	0.470997	0.463283	0.424986	0.66158	0.463197	-0.0400858	0.689272	0.483651	-0.242664	0.331319	0.822052	0.607885	0.650645	0.232487	0.052221	0.552964	0.473425	0.497578	-0.131425	0.471124	-0.216114	0.139419	-0.118239	0.869282	-0.136955	0.686819	0.0487443	0.280413	0.50188	-0.123868	-0.0586436	0.748104	0.542592	0.588019
ZSCAN25	0.837352	0.783466	0.18104	0.550608	0.407391	0.111519	0.560209	0.905903	0.11532	0.582158	0.701363	0.853749	0.466151	0.684097	0.522353	0.836304	0.813882	0.491465	0.894876	0.59759	0.553682	0.927441	0.487601	0.260186	0.453585	0.919435	0.609718	0.860252	0.745177	0.5302	0.80061	0.822484	0.842507	0.359484	0.857343	0.363943	0.630372	0.12454	0.70325	0.446316	0.894407	0.375058	0.762027	0.903406	0.354032	0.471022	0.851294	0.570673	0.579611
MAFG	0.764972	0.768138	0.225761	0.463592	0.451693	0.046985	0.695072	0.686061	0.172581	0.735352	0.36821	0.684086	0.290001	0.692507	0.606804	0.836166	0.707146	0.671693	0.81911	0.271551	0.504034	0.659104	0.233203	0.39894	0.435186	0.588772	0.732091	0.67791	0.697478	0.244307	0.669282	0.623594	0.694666	0.549244	0.704684	0.586527	0.346694	0.577158	0.522698	0.353969	0.384998	0.542029	0.634378	0.741992	0.546271	0.256265	0.511529	0.64555	0.418071
ZNF785	0.351577	0.735872	-0.229871	-0.0412843	0.791255	-0.330619	0.781721	0.601693	-0.277344	0.80987	0.396791	0.317688	-0.214678	0.243398	0.913031	0.542559	0.489298	0.187032	0.490338	0.233369	0.849131	0.385848	0.10591	0.582839	0.0519087	0.30494	0.419278	0.601059	0.661681	0.764157	0.638098	0.643506	0.461914	0.890137	0.722069	0.821423	0.851588	0.216651	-0.0620908	0.862174	0.379533	0.534757	0.726287	0.584812	0.752388	0.762932	0.230064	0.232534	0.0268898
ZNF655	0.782934	0.915766	-0.0345274	0.340086	0.636852	-0.109283	0.747528	0.914199	-0.0618019	0.833934	0.632248	0.776636	0.209177	0.659523	0.771772	0.86024	0.842007	0.500615	0.832177	0.56608	0.830383	0.835561	0.385985	0.547595	0.377871	0.760679	0.628398	0.857678	0.84772	0.691669	0.825494	0.873205	0.800441	0.682029	0.938805	0.684937	0.820872	0.258742	0.441007	0.705112	0.775111	0.585241	0.891295	0.90483	0.660313	0.694476	0.669865	0.483249	0.465367
ZKSCAN8	0.814391	0.825363	-0.229264	0.376398	0.424919	-0.361148	0.705959	0.844344	-0.310655	0.808406	0.373423	0.772118	0.0233738	0.814784	0.6823	0.933676	0.901343	0.602528	0.842701	0.683723	0.761823	0.748279	0.440549	0.493428	0.535059	0.740637	0.496464	0.687765	0.879037	0.557257	0.680808	0.69847	0.687454	0.59294	0.848335	0.703871	0.663728	0.441207	0.32146	0.566175	0.618515	0.74426	0.861628	0.815243	0.733153	0.519764	0.722223	0.581898	0.586467
ZNF789	0.41193	0.777357	-0.207099	-0.0924107	0.859702	-0.305629	0.601495	0.673759	-0.249017	0.731919	0.516443	0.343465	-0.158444	0.238122	0.891423	0.50091	0.461041	0.0446638	0.452442	0.397472	0.826189	0.448758	0.0555536	0.433214	-0.0387565	0.438037	0.553885	0.751183	0.62931	0.943016	0.727252	0.799989	0.449779	0.767927	0.794509	0.663306	0.955438	-0.0719696	0.036594	0.940339	0.635573	0.349726	0.744811	0.611655	0.555032	0.913202	0.352959	0.136214	0.0810833
RXRB	0.51016	0.886439	-0.127737	0.0405582	0.886823	-0.241816	0.696408	0.714378	-0.149415	0.852816	0.571361	0.445095	-0.080476	0.339853	0.929196	0.62639	0.538951	0.253739	0.573571	0.352111	0.880235	0.537051	0.121486	0.525598	0.0277903	0.483298	0.664916	0.817178	0.648935	0.872316	0.815309	0.783711	0.565155	0.79169	0.826701	0.680133	0.912839	0.105154	0.141508	0.900537	0.60987	0.494647	0.828955	0.732054	0.658617	0.860336	0.360233	0.272764	0.158861
PBX2	0.532025	0.869636	-0.260207	0.00785325	0.844846	-0.335154	0.808049	0.700113	-0.270077	0.938237	0.462666	0.441724	-0.11514	0.398484	0.928033	0.683976	0.582686	0.320945	0.577192	0.314734	0.926414	0.502687	0.130148	0.707221	0.158046	0.376287	0.514736	0.678884	0.741415	0.791493	0.727298	0.744404	0.564755	0.870697	0.818421	0.841831	0.862013	0.297901	0.0140017	0.90736	0.454073	0.571663	0.831668	0.708549	0.782396	0.828509	0.297084	0.262213	0.149267
ZBTB48	0.543607	0.843544	-0.199551	0.0680757	0.803287	-0.326799	0.870765	0.668845	-0.250914	0.929585	0.418653	0.435761	-0.125744	0.423991	0.929718	0.694377	0.585699	0.31335	0.615063	0.254687	0.892413	0.487505	0.143738	0.670578	0.205136	0.380928	0.546985	0.670076	0.706651	0.728537	0.756131	0.760091	0.550401	0.919128	0.834917	0.885388	0.825236	0.376266	0.0214082	0.860067	0.42875	0.598811	0.813616	0.6953	0.817273	0.80089	0.306438	0.355348	0.141785
E2F4	0.78663	0.91767	-0.0671801	0.436213	0.597612	-0.159217	0.705556	0.848143	-0.0879819	0.867246	0.604723	0.787922	0.172271	0.714934	0.729734	0.885124	0.820755	0.59795	0.830067	0.566783	0.836243	0.824818	0.500503	0.541857	0.412538	0.751816	0.654714	0.846189	0.714835	0.647951	0.873477	0.797945	0.77611	0.614595	0.917067	0.583934	0.772414	0.306196	0.409918	0.63771	0.740351	0.679849	0.945559	0.922288	0.725706	0.643009	0.65709	0.558367	0.567342
ZNF580	0.537832	0.804703	0.187797	0.108527	0.692971	0.0314138	0.44032	0.72873	0.096416	0.58274	0.652632	0.494233	0.196631	0.340295	0.661977	0.504513	0.479535	0.197579	0.561163	0.389633	0.610504	0.648638	0.166279	0.235687	-0.0581797	0.629598	0.744375	0.899357	0.59353	0.745655	0.81137	0.82243	0.582785	0.552481	0.767355	0.375832	0.808593	-0.203677	0.43594	0.699171	0.762324	0.189504	0.627687	0.673282	0.32412	0.710142	0.479122	0.252038	0.179848
MXD3	0.532422	0.645666	-0.0408648	0.28835	0.482175	-0.182536	0.787841	0.501117	-0.099985	0.653058	0.283523	0.396577	-0.0116902	0.452825	0.726903	0.648661	0.494496	0.348315	0.733694	0.127333	0.509188	0.46836	0.231013	0.188535	0.159486	0.483713	0.556405	0.586495	0.539104	0.405376	0.664826	0.562024	0.454756	0.69265	0.629074	0.58101	0.486988	0.376269	0.225491	0.479846	0.348386	0.4246	0.555748	0.59978	0.568902	0.418113	0.463764	0.698457	0.162865
ATF6B	0.339201	0.775296	-0.298051	-0.0883075	0.87763	-0.32318	0.715867	0.617442	-0.277307	0.847827	0.486845	0.314651	-0.19447	0.205102	0.917987	0.526886	0.465365	0.184423	0.397781	0.24356	0.942316	0.381362	0.0466456	0.714917	0.0317312	0.242205	0.416595	0.603734	0.614295	0.832493	0.641472	0.663816	0.482255	0.83747	0.727336	0.790249	0.87774	0.196407	-0.121511	0.935334	0.419298	0.541485	0.789935	0.62332	0.764285	0.887869	0.154969	0.103767	0.0338284
IRF9	0.6653	0.685885	0.379808	0.349886	0.268348	0.144569	0.39882	0.644583	0.262873	0.509885	0.387985	0.691043	0.356812	0.632206	0.335462	0.607858	0.64732	0.623069	0.681453	0.471665	0.427179	0.721135	0.459128	0.319651	0.247814	0.683019	0.650665	0.735563	0.600348	0.252387	0.635892	0.616691	0.626442	0.342165	0.65119	0.27649	0.457701	0.0618936	0.656495	0.259301	0.556659	0.351675	0.516275	0.612883	0.341764	0.22245	0.521831	0.385113	0.499841
REPIN1	0.333551	0.726359	-0.26528	-0.130032	0.897317	-0.319229	0.730487	0.589132	-0.275586	0.808709	0.457367	0.24517	-0.198332	0.154391	0.935415	0.480679	0.398797	0.0167793	0.39892	0.196486	0.851079	0.33934	-0.0311747	0.586055	0.0120435	0.2491	0.444622	0.602758	0.600621	0.865662	0.653213	0.728853	0.419342	0.879911	0.745915	0.818862	0.898272	0.135441	-0.124468	0.960566	0.433222	0.39325	0.721627	0.566543	0.662072	0.908729	0.182859	0.119314	-0.0522985
ZNF579	0.529074	0.687516	0.130831	0.256439	0.666439	-0.0564884	0.759336	0.616311	0.0314422	0.667761	0.443177	0.412707	0.0794457	0.358674	0.807524	0.621306	0.462232	0.161613	0.701178	0.149223	0.54017	0.502256	0.0828385	0.225321	0.172591	0.526151	0.682306	0.740441	0.560716	0.58725	0.79025	0.772288	0.52139	0.765159	0.790713	0.644427	0.641415	0.237389	0.289025	0.640538	0.524191	0.302839	0.607833	0.649164	0.490775	0.600092	0.49421	0.573784	0.0908922
ZNF688	0.635417	0.752104	0.32427	0.385175	0.531034	0.31334	0.71175	0.658884	0.418466	0.678312	0.54776	0.631474	0.48496	0.47587	0.545866	0.680316	0.58769	0.555935	0.737723	0.098669	0.523823	0.690778	0.230044	0.512455	0.270232	0.495866	0.668179	0.684967	0.592395	0.260398	0.697398	0.692128	0.747632	0.567513	0.689524	0.510859	0.405182	0.396031	0.55355	0.389592	0.430338	0.316318	0.56191	0.732303	0.447272	0.340708	0.397016	0.469786	0.271405
ZNF487	0.607185	0.771496	0.121791	0.379053	0.515686	0.0917865	0.640414	0.635429	0.193456	0.789065	0.539609	0.675431	0.330239	0.562079	0.545212	0.683746	0.677412	0.6411	0.627461	0.306277	0.738298	0.680352	0.320999	0.72806	0.327968	0.451278	0.569188	0.64594	0.498343	0.336745	0.670219	0.588627	0.765107	0.541089	0.670393	0.542213	0.503795	0.440564	0.392535	0.439436	0.421602	0.604817	0.755866	0.763835	0.647742	0.437181	0.303456	0.280386	0.406606
[truncated: 199 more columns]

## Sheet: G_Th17_ESR1_net
gene symbol	log2FC_th17_n	padj_th17_n
MAF	5.17	1.68e-84
RORC	6.57	2.81e-47
HSF4	2.86	6.29e-22
ZNF101	-1.12	3.54e-10
FOSL2	2.52	2.7e-05
STAT5B	0.73	0.000158
ELF4	0.71	0.000307
ZNF267	0.85	0.000343
TGIF2	-0.6	0.000626
ZNF574	0.87	0.00126
FLI1	0.95	0.00926
CIC	-0.47	0.022
NR4A3	1.22	0.0423
SMARCC2	-0.31	0.0504
ARNTL	0.8	0.0585
RERE	-0.38	0.0633
ATF5	0.67	0.0662
ELK3	0.43	0.135
ZNF526	-0.43	0.145
ARID1A	-0.14	0.179
BAZ2A	-0.46	0.199
MEF2D	0.32	0.219
STAT1	0.72	0.227
NFKB1	0.29	0.3
JUNB	-0.78	0.335
HIVEP2	0.3	0.362
KDM5B	0.22	0.394
PBX4	0.37	0.452
RARA	0.3	0.464
POU2F2	-0.44	0.472
PLAGL2	-0.15	0.478
MYNN	0.15	0.517
TEF	0.25	0.522
ERF	0.32	0.541
FOSB	0.65	0.568
ZNF48	0.25	0.609
E2F4	0.11	0.637
STAT5A	-0.12	0.708
IRF3	0.05	0.786
REL	0.13	0.822
BATF	0.17	0.854
ZNF384	0.03	0.863
ZNF623	0.06	0.896
NR4A2	-0.16	0.906
NR4A1	-0.08	0.957
ZBED4	-0.01	0.984

## Sheet: H_Treg_ESR1_net
gene symbol	log2FC_treg_n	padj_treg_n
PRDM1	3.91	3.73e-32
IKZF2	4.08	1.24e-30
FOXP3	5.04	1.63e-29
SATB1	-1.6	7.95e-19
IKZF4	2.77	3.81e-16
WHSC1	0.95	2.43e-15
MZF1	-1.96	2.58e-10
ZBTB38	1.13	2.85e-07
SMARCC2	-0.65	7.18e-07
PRDM8	1.63	4.63e-06
RARG	-1.3	1.82e-05
E2F1	1.37	3.84e-05
STAT5B	0.75	5.46e-05
MAFG	0.82	0.000128
ZNF623	-0.94	0.000706
HOXB2	1.19	0.00201
ARID3B	0.86	0.00254
ZNF487	0.82	0.00311
STAT6	-0.89	0.00363
ZNF512B	-0.7	0.0037
PRDM2	0.6	0.00406
ETS1	0.58	0.0104
HINFP	-0.67	0.013
IRF3	-0.26	0.0307
ERF	0.8	0.0429
STAT5A	0.44	0.0541
ZBTB7B	0.73	0.0544
LYL1	0.82	0.0932
PBX4	0.67	0.096
HOXB3	0.69	0.104
ZNF707	-0.35	0.142
KLF16	0.53	0.144
SNAI3	0.84	0.147
GFI1	0.45	0.156
MTA1	-0.31	0.157
ZNF367	0.56	0.207
DBP	-0.27	0.223
MXI1	0.38	0.25
E4F1	0.29	0.254
ZNF146	-0.31	0.257
ZBTB45	-0.42	0.271
ARID1A	-0.1	0.293
THAP1	0.21	0.316
ZNF581	0.24	0.391
MTA2	0.17	0.438
MLX	0.1	0.48
ZNF580	-0.19	0.492
TGIF2	-0.14	0.493
MNT	0.17	0.591
ZNF48	0.23	0.6
ZNF446	0.11	0.624
ZNF579	0.18	0.649
GMEB2	-0.19	0.684
IRF1	-0.16	0.714
KLF2	-0.21	0.766
ZNF524	0.17	0.767
NR4A2	0.28	0.787
CIC	-0.06	0.798
CAMTA2	-0.08	0.831
ZBED4	-0.04	0.854
GATAD2B	-0.05	0.854
ZNF324	0.05	0.881
PRDM10	0.05	0.891
ZNF784	0.05	0.911
JUNB	-0.05	0.956
